# Supplementary material for: Anatomical heterogeneity of tendon: Fascicular and interfascicular tendon compartments have distinct proteomic composition
Source: Sci Rep. 2016 Feb 4;6:20455. doi: 10.1038/srep20455 (PMC4740843; doi:10.1038/srep20455)
Supplement: Supplementary Tables [file srep20455-s2.zip]

Archive with 2 entries (2 files):
- srep20455-s2.csv
- srep20455-s3.csv
