# Supplementary material for: Anatomical heterogeneity of tendon: Fascicular and interfascicular tendon compartments have distinct proteomic composition
Source: Sci Rep. 2016 Feb 4;6:20455. doi: 10.1038/srep20455 (PMC4740843; doi:10.1038/srep20455)
Supplement: Supplementary Tables [file srep20455-s2.zip › srep20455-s2.csv]

Protein Group	Protein ID	Protein Accession	Peptide	Unique	-10lgP	Mass	ppm	m/z	z	RT	Scan	#Spec	Start	End	PTM
6	3	tr|F6RTL6|F6RTL6_HORSE	R.GAP(+15.99)GAVGAP(+15.99)GPAGANGDRGEAGAAGPAGPAGPR.G	Y	95.88	2739.3071	-0.4	914.1093	3	17.38	F4:4688	8	674	706	Hydroxylation
6	3	tr|F6RTL6|F6RTL6_HORSE	R.GEVGPAGPNGFAGPAGAAGQP(+15.99)GAK(+15.99)GER.G	Y	87.46	2408.1467	-0.3	803.7226	3	19.01	F3:5144	4	713	739	Hydroxylation
6	3	tr|F6RTL6|F6RTL6_HORSE	K.GPK(+15.99)GENGPVGPTGPVGAAGPSGPNGPP(+15.99)GPAGSR.G	Y	83.19	2878.3958	-0.4	960.4721	3	19.14	F4:5334	3	743	775	Hydroxylation
6	3	tr|F6RTL6|F6RTL6_HORSE	R.GEVGPAGPN(+.98)GFAGPAGAAGQP(+15.99)GAK(+15.99)GER.G	Y	80.61	2409.1309	-0.5	804.0505	3	19.4	F4:5428	5	713	739	Deamidation (NQ); Hydroxylation
6	3	tr|F6RTL6|F6RTL6_HORSE	K.GENGPVGPTGPVGAAGPSGPNGPP(+15.99)GPAGSR.G	Y	79.27	2580.2317	-0.3	861.0843	3	20.56	F4:5845	4	746	775	Hydroxylation
6	3	tr|F6RTL6|F6RTL6_HORSE	K.GESGNKGEP(+15.99)GAAGPQGPPGPSGEEGK.R	Y	78.8	2363.0625	-0.4	788.6945	3	15.09	F3:3770	4	353	378	Hydroxylation
6	3	tr|F6RTL6|F6RTL6_HORSE	R.GEVGPAGPNGFAGPAGAAGQPGAK(+15.99)GER.G	Y	78.23	2392.1519	-1.4	798.3901	3	19.51	F4:5471	3	713	739	Hydroxylation
6	3	tr|F6RTL6|F6RTL6_HORSE	R.GAP(+15.99)GAVGAPGPAGANGDRGEAGAAGPAGPAGPR.G	Y	77.58	2723.3123	1.7	908.7796	3	18.04	F4:4929	1	674	706	Hydroxylation
6	3	tr|F6RTL6|F6RTL6_HORSE	R.GERGPP(+15.99)GESGAAGPAGPIGSR.G	Y	77.11	1891.9136	-0.3	631.645	3	16.8	F2:4354	7	587	607	Hydroxylation
6	3	tr|F6RTL6|F6RTL6_HORSE	K.GPK(+15.99)GE(+57.02)NGPVGPTGPVGAAGPSGPNGPP(+15.99)GPAGSR.G	Y	76.7	2935.4172	1.2	979.4808	3	19.28	F4:5386	1	743	775	Hydroxylation; Carbamidomethylation (DHKE X@N-term)
6	3	tr|F6RTL6|F6RTL6_HORSE	R.GPP(+15.99)GESGAAGPAGPIGSR.G	Y	76.14	1549.7484	-0.7	775.8809	2	17.8	F3:4720	15	590	607	Hydroxylation
6	3	tr|F6RTL6|F6RTL6_HORSE	K.GESGNKGEP(+15.99)GAAGPQGPP(+15.99)GPSGEEGK.R	Y	75.52	2379.0574	0.1	794.0265	3	14.61	F2:3583	4	353	378	Hydroxylation
6	3	tr|F6RTL6|F6RTL6_HORSE	R.GLP(+15.99)GVAGSLGEP(+15.99)GPLGIAGPP(+15.99)GAR.G	Y	75.48	2144.1226	-0.1	1073.0685	2	26.28	F2:7326	14	881	904	Hydroxylation
6	3	tr|F6RTL6|F6RTL6_HORSE	K.GEQGPAGPP(+15.99)GFQGLP(+15.99)GPAGTAGEVGKP(+15.99)GER.G	Y	75	2819.3474	-0.6	940.7892	3	21.25	F3:5886	4	542	571	Hydroxylation
6	3	tr|F6RTL6|F6RTL6_HORSE	K.GPK(+15.99)GEN(+.98)GPVGPTGPVGAAGPSGPNGPP(+15.99)GPAGSR.G	Y	73.83	2879.3796	-0.7	960.7998	3	19.49	F2:5292	1	743	775	Hydroxylation; Deamidation (NQ)
6	3	tr|F6RTL6|F6RTL6_HORSE	R.GPSGPP(+15.99)GPDGNKGEP(+15.99)GVLGAP(+15.99)GTAGPSGPSGLPGER.G	Y	73.33	3224.5332	-0.8	1075.8508	3	21.01	F3:5811	3	608	643	Hydroxylation
6	3	tr|F6RTL6|F6RTL6_HORSE	K.RGPNGEP(+15.99)GSTGPAGPP(+15.99)GLR.G	Y	72.09	1804.8816	-0.5	602.6342	3	16.9	F3:4406	5	379	397	Hydroxylation
6	3	tr|F6RTL6|F6RTL6_HORSE	R.GERGPPGESGAAGPAGPIGSR.G	Y	71.24	1875.9187	-0.3	626.3133	3	17.5	F2:4602	2	587	607
6	3	tr|F6RTL6|F6RTL6_HORSE	R.GYP(+15.99)GNAGPVGAVGAP(+15.99)GPHGPVGPTGK.H	Y	70.73	2299.1345	-0.3	767.3853	3	19.2	F3:5211	12	947	972	Hydroxylation
6	3	tr|F6RTL6|F6RTL6_HORSE	R.GAP(+15.99)GAVGAP(+15.99)GPAGAN(+.98)GDRGEAGAAGPAGPAGPR.G	Y	70.22	2740.2913	-0.8	914.437	3	17.82	F3:4728	3	674	706	Hydroxylation; Deamidation (NQ)
6	3	tr|F6RTL6|F6RTL6_HORSE	R.G(+57.02)ERGPP(+15.99)GESGAAGPAGPIGSR.G	Y	70.2	1948.9351	-0.3	650.6521	3	16.98	F3:4431	3	587	607	Carbamidomethylation (DHKE X@N-term); Hydroxylation
6	3	tr|F6RTL6|F6RTL6_HORSE	R.GERGPP(+15.99)GESGAAGP(+15.99)AGPIGSR.G	Y	69.41	1907.9084	-0.3	636.9766	3	15.84	F4:4114	4	587	607	Hydroxylation
6	3	tr|F6RTL6|F6RTL6_HORSE	K.GELGPVGNP(+15.99)GPAGPAGPR.G	Y	69.32	1614.8114	0.1	808.413	2	20.03	F2:5466	4	263	280	Hydroxylation
6	3	tr|F6RTL6|F6RTL6_HORSE	R.GE(+57.02)RGPP(+15.99)GESGAAGPAGPIGSR.G	Y	68.3	1948.9351	-0.3	650.6521	3	16.81	F4:4477	1	587	607	Carbamidomethylation (DHKE X@N-term); Hydroxylation
6	3	tr|F6RTL6|F6RTL6_HORSE	K.GHNGLQGLP(+15.99)GLAGQHGDQGAP(+15.99)GSVGPAGPR.G	Y	68.21	2790.3545	1.8	698.5972	4	20.9	F4:5974	1	1022	1051	Hydroxylation
6	3	tr|F6RTL6|F6RTL6_HORSE	R.GEPGPVGSVGPVGAVGPR.G	Y	68.13	1587.8368	-0.2	794.9255	2	22.1	F4:6408	9	977	994
6	3	tr|F6RTL6|F6RTL6_HORSE	R.GPP(+15.99)GESGAAGP(+15.99)AGPIGSR.G	Y	67.95	1565.7433	-0.6	783.8784	2	16.67	F4:4422	4	590	607	Hydroxylation
6	3	tr|F6RTL6|F6RTL6_HORSE	R.GPP(+15.99)GAVGAP(+15.99)GVNGAP(+15.99)GEAGR.D	Y	67.79	1734.8285	-0.6	868.421	2	16.82	F2:4363	5	905	924	Hydroxylation
6	3	tr|F6RTL6|F6RTL6_HORSE	K.RGPNGEPGSTGPAGPP(+15.99)GLR.G	Y	67.69	1788.8866	-0.6	597.3024	3	17.44	F4:4709	3	379	397	Hydroxylation
6	3	tr|F6RTL6|F6RTL6_HORSE	R.GEP(+15.99)GPVGSVGPVGAVGPR.G	Y	67.41	1603.8318	-0.2	802.923	2	21.55	F3:5984	15	977	994	Hydroxylation
6	3	tr|F6RTL6|F6RTL6_HORSE	R.GDGGPP(+15.99)GVTGFP(+15.99)GAAGR.T	Y	66.9	1500.6957	1	751.3559	2	20.55	F3:5666	15	776	792	Hydroxylation
6	3	tr|F6RTL6|F6RTL6_HORSE	R.GPPGESGAAGPAGPIGSR.G	Y	66.49	1533.7535	1	767.8848	2	18.48	F4:5087	4	590	607
6	3	tr|F6RTL6|F6RTL6_HORSE	R.GAPGP(+15.99)DGNNGAQGPP(+15.99)GPQGVQGGK.G	Y	66.24	2144.9834	-0.7	716.0012	3	16.13	F3:4129	3	518	541	Hydroxylation
6	3	tr|F6RTL6|F6RTL6_HORSE	R.GPNGEPGSTGPAGPP(+15.99)GLR.G	Y	66.16	1632.7855	1.8	817.4015	2	18.64	F2:4990	3	380	397	Hydroxylation
6	3	tr|F6RTL6|F6RTL6_HORSE	R.TGPP(+15.99)GPSGISGPP(+15.99)GPP(+15.99)GAAGK.E	Y	66.16	1802.8798	0.5	902.4476	2	18.49	F3:4959	11	793	813	Hydroxylation
6	3	tr|F6RTL6|F6RTL6_HORSE	K.EGPVGLP(+15.99)GIDGRP(+15.99)GPIGPAGAR.G	Y	65.37	2071.0811	-0.4	691.3674	3	22.89	F2:6398	9	463	484	Hydroxylation
6	3	tr|F6RTL6|F6RTL6_HORSE	R.G(+57.02)AP(+15.99)GAVGAP(+15.99)GPAGANGDRGEAGAAGPAGPAGPR.G	Y	65.1	2796.3286	-0.8	933.1161	3	17.46	F4:4715	2	674	706	Carbamidomethylation (DHKE X@N-term); Hydroxylation
6	3	tr|F6RTL6|F6RTL6_HORSE	R.GPSGPP(+15.99)GPDGNK(+15.99)GEPGVLGAP(+15.99)GTAGPSGPSGLPGER.G	Y	64.94	3224.5332	1.1	1075.8529	3	21.34	F4:6134	1	608	643	Hydroxylation
6	3	tr|F6RTL6|F6RTL6_HORSE	R.GEPGP(+15.99)VGSVGPVGAVGPR.G	Y	63.25	1603.8318	-0.5	535.6176	3	21.64	F4:6242	1	977	994	Hydroxylation
6	3	tr|F6RTL6|F6RTL6_HORSE	K.GEP(+15.99)GVLGAP(+15.99)GTAGPSGPSGLP(+15.99)GER.G	Y	62.76	2164.0396	-1.3	1083.0256	2	21.46	F4:6172	4	620	643	Hydroxylation
6	3	tr|F6RTL6|F6RTL6_HORSE	R.GP(+15.99)PGASGAP(+15.99)GPQGFQGPAGEP(+15.99)GEPGQTGPAGAR.G	Y	62.74	2958.3491	-3.2	987.1205	3	20.18	F4:5709	2	98	130	Hydroxylation
6	3	tr|F6RTL6|F6RTL6_HORSE	R.GPNGEP(+15.99)GSTGPAGPP(+15.99)GLR.G	Y	62.6	1648.7804	0.4	825.3978	2	17.9	F3:4756	4	380	397	Hydroxylation
6	3	tr|F6RTL6|F6RTL6_HORSE	K.RGPN(+.98)GEP(+15.99)GSTGPAGPP(+15.99)GLR.G	Y	62.07	1805.8656	0.9	602.963	3	17.24	F3:4525	5	379	397	Deamidation (NQ); Hydroxylation
6	3	tr|F6RTL6|F6RTL6_HORSE	R.GP(+15.99)PGAVGAP(+15.99)GVNGAP(+15.99)GEAGR.D	Y	61.66	1734.8285	0.2	579.2836	3	16.84	F2:4369	3	905	924	Hydroxylation
6	3	tr|F6RTL6|F6RTL6_HORSE	K.GEP(+15.99)GAP(+15.99)GENGTP(+15.99)GQAGAR.G	Y	61.63	1669.7291	0.2	835.872	2	13.44	F3:3205	5	197	214	Hydroxylation
6	3	tr|F6RTL6|F6RTL6_HORSE	K.EGPVGLP(+15.99)GIDGRPGPIGPAGAR.G	Y	61.33	2055.0859	-0.1	686.0358	3	23.14	F4:6773	13	463	484	Hydroxylation
6	3	tr|F6RTL6|F6RTL6_HORSE	R.GPPGAVGAP(+15.99)GVNGAP(+15.99)GEAGR.D	Y	61.28	1718.8335	-0.3	860.4238	2	17.56	F2:4624	4	905	924	Hydroxylation
6	3	tr|F6RTL6|F6RTL6_HORSE	K.RGPN(+.98)GEPGSTGPAGPP(+15.99)GLR.G	Y	60.35	1789.8706	0.2	597.6309	3	17.8	F4:4842	4	379	397	Deamidation (NQ); Hydroxylation
6	3	tr|F6RTL6|F6RTL6_HORSE	R.GLP(+15.99)GVAGSLGEPGPLGIAGP(+15.99)PGAR.G	Y	59.78	2128.1277	0.5	1065.0717	2	26.62	F4:7936	6	881	904	Hydroxylation
6	3	tr|F6RTL6|F6RTL6_HORSE	K.GPSGEP(+15.99)GKP(+15.99)GDKGHAGLAGAR.G	Y	59.76	1946.9558	-0.3	487.7461	4	14.81	F4:3746	1	497	517	Hydroxylation
6	3	tr|F6RTL6|F6RTL6_HORSE	R.G(+57.02)PP(+15.99)GESGAAGPAGPIGSR.G	Y	59.65	1606.7699	-0.6	804.3917	2	17.89	F3:4752	6	590	607	Carbamidomethylation (DHKE X@N-term); Hydroxylation
6	3	tr|F6RTL6|F6RTL6_HORSE	R.GP(+15.99)P(+15.99)GESGAAGPAGPIGSR.G	Y	59.61	1565.7433	-0.6	783.8784	2	17.45	F2:4587	3	590	607	Hydroxylation
6	3	tr|F6RTL6|F6RTL6_HORSE	K.GPSGEPGKP(+15.99)GDKGHAGLAGAR.G	Y	59.21	1930.9608	-0.7	483.7471	4	15.42	F4:3963	5	497	517	Hydroxylation
6	3	tr|F6RTL6|F6RTL6_HORSE	K.GE(+57.02)NGPVGPTGPVGAAGPSGPNGPP(+15.99)GPAGSR.G	Y	58.77	2637.2532	0.3	880.0919	3	20.65	F4:5880	1	746	775	Carbamidomethylation (DHKE X@N-term); Hydroxylation
6	3	tr|F6RTL6|F6RTL6_HORSE	R.GAP(+15.99)GAVGAP(+15.99)GPAGANGDR.G	Y	58.29	1522.7124	-0.8	762.3629	2	15.24	F4:3902	4	674	691	Hydroxylation
6	3	tr|F6RTL6|F6RTL6_HORSE	H.RGEP(+15.99)GPVGSVGPVGAVGPR.G	Y	58.24	1759.9329	2.1	587.6528	3	19.89	F4:5602	1	976	994	Hydroxylation
6	3	tr|F6RTL6|F6RTL6_HORSE	R.GSDGSVGPVGPAGPIGSAGPP(+15.99)GFPGAP(+15.99)GPK.G	Y	58.08	2572.2556	-0.1	858.4257	3	25.09	F3:6968	3	233	262	Hydroxylation
6	3	tr|F6RTL6|F6RTL6_HORSE	R.GLP(+15.99)GVAGSLGEPGPLGIAGPP(+15.99)GAR.G	Y	56.52	2128.1277	-0.4	710.3829	3	26.93	F2:7511	6	881	904	Hydroxylation
6	3	tr|F6RTL6|F6RTL6_HORSE	R.GEVGLPGLSGP(+15.99)VGPP(+15.99)GNP(+15.99)GANGLTGAK.G	Y	56.37	2417.2185	-0.7	806.7462	3	24.67	F3:6853	1	281	307	Hydroxylation
6	3	tr|F6RTL6|F6RTL6_HORSE	R.GSDGSVGPVGPAGPIGSAGPP(+15.99)GFP(+15.99)GAP(+15.99)GPK.G	Y	55.53	2588.2505	0	863.7574	3	24.35	F4:7181	2	233	262	Hydroxylation
6	3	tr|F6RTL6|F6RTL6_HORSE	R.GPNGEPGSTGPAGP(+15.99)PGLR.G	Y	55	1632.7855	0.6	817.4005	2	18.67	F1:4939	1	380	397	Hydroxylation
6	3	tr|F6RTL6|F6RTL6_HORSE	R.GEVGPAGPN(+.98)GFAGPAGAAGQPGAK(+15.99)GER.G	Y	54.82	2393.136	0.5	798.7197	3	19.9	F3:5449	1	713	739	Deamidation (NQ); Hydroxylation
6	3	tr|F6RTL6|F6RTL6_HORSE	K.GP(+15.99)SGEPGTAGPPGTPGPQGLLGAP(+15.99)GILGLP(+15.99)GSR.G	Y	54.79	2966.5098	0.7	989.8446	3	28.38	F4:8483	1	845	877	Hydroxylation
6	3	tr|F6RTL6|F6RTL6_HORSE	R.GLP(+15.99)GVAGSLGEP(+15.99)GPLGIAGP(+15.99)PGAR.G	Y	54.4	2144.1226	-1.5	1073.0669	2	26.11	F1:6987	4	881	904	Hydroxylation
6	3	tr|F6RTL6|F6RTL6_HORSE	K.GAAGLP(+15.99)GVAGAP(+15.99)GLP(+15.99)GPR.G	Y	54.08	1561.8212	1	521.6149	3	21.78	F4:6288	9	308	325	Hydroxylation
6	3	tr|F6RTL6|F6RTL6_HORSE	R.GPNGDSGRP(+15.99)GEP(+15.99)GLMGPR.G	Y	53.81	1781.8114	0	594.9444	3	16.97	F3:4429	6	431	448	Hydroxylation
6	3	tr|F6RTL6|F6RTL6_HORSE	R.GAPGP(+15.99)DGNN(+.98)GAQGPP(+15.99)GPQGVQGGK.G	Y	53.7	2145.9675	0	716.3298	3	16.44	F4:4334	3	518	541	Hydroxylation; Deamidation (NQ)
6	3	tr|F6RTL6|F6RTL6_HORSE	R.GE(+57.02)P(+15.99)GPVGSVGPVGAVGPR.G	Y	53.61	1660.8533	0.2	554.6251	3	21.74	F1:5874	3	977	994	Carbamidomethylation (DHKE X@N-term); Hydroxylation
6	3	tr|F6RTL6|F6RTL6_HORSE	R.GPNGDSGRP(+15.99)GEPGLM(+15.99)GPR.G	Y	53.59	1781.8114	-0.2	594.9443	3	16.19	F4:4241	3	431	448	Hydroxylation; Oxidation (M)
6	3	tr|F6RTL6|F6RTL6_HORSE	R.GPSGP(+15.99)PGPDGNKGEP(+15.99)GVLGAP(+15.99)GTAGPSGPSGLPGER.G	Y	53.55	3224.5332	1.9	1075.8538	3	20.9	F2:5758	1	608	643	Hydroxylation
6	3	tr|F6RTL6|F6RTL6_HORSE	R.GPN(+.98)GEP(+15.99)GSTGPAGPP(+15.99)GLR.G	Y	53.47	1649.7644	0.2	825.8896	2	18.9	F3:5101	8	380	397	Deamidation (NQ); Hydroxylation
6	3	tr|F6RTL6|F6RTL6_HORSE	R.GSP(+15.99)GERGEVGPAGPNGFAGPAGAAGQP(+15.99)GAK(+15.99).G	Y	53.17	2665.248	0.5	889.4237	3	18.93	F4:5254	1	707	736	Hydroxylation
6	3	tr|F6RTL6|F6RTL6_HORSE	K.GEP(+15.99)GAAGPQGPP(+15.99)GPSGEEGK.R	Y	52.85	1806.802	-0.6	904.4077	2	15.65	F2:3939	4	359	378	Hydroxylation
6	3	tr|F6RTL6|F6RTL6_HORSE	R.G(+57.02)EP(+15.99)GPVGSVGPVGAVGPR.G	Y	52.74	1660.8533	-0.4	831.4336	2	21.65	F4:6243	5	977	994	Carbamidomethylation (DHKE X@N-term); Hydroxylation
6	3	tr|F6RTL6|F6RTL6_HORSE	R.GLVGEP(+15.99)GPAGSK(+15.99)GESGNK.G	Y	52.04	1671.8063	0.2	558.2761	3	15.2	F2:3789	2	341	358	Hydroxylation
6	3	tr|F6RTL6|F6RTL6_HORSE	R.GAPGPD(+15.99)GNNGAQGPP(+15.99)GPQGVQGGK.G	Y	51.57	2144.9834	-0.2	716.0016	3	16.22	F2:4142	1	518	541	Hydroxylation
6	3	tr|F6RTL6|F6RTL6_HORSE	R.GPPGAVGAP(+15.99)GVN(+.98)GAP(+15.99)GEAGR.D	Y	51.38	1719.8175	0.1	860.9161	2	17.99	F4:4908	4	905	924	Hydroxylation; Deamidation (NQ)
6	3	tr|F6RTL6|F6RTL6_HORSE	K.GPSGEPGKP(+15.99)GDK(+15.99)GHAGLAGAR.G	Y	51.2	1946.9558	-0.7	487.7459	4	15.69	F2:3954	2	497	517	Hydroxylation
6	3	tr|F6RTL6|F6RTL6_HORSE	R.GPSGPP(+15.99)GPDGN(+15.99)KGEPGVLGAP(+15.99)GTAGPSGPSGLPGER.G	Y	51.01	3224.5332	-2.4	1075.8491	3	21.26	F2:5882	1	608	643	Hydroxylation
6	3	tr|F6RTL6|F6RTL6_HORSE	R.GLP(+15.99)GADGRAGVMGPAGSR.G	Y	50.79	1640.8052	1	547.9429	3	18.51	F2:4944	2	404	421	Hydroxylation
6	3	tr|F6RTL6|F6RTL6_HORSE	R.GLPGEFGLP(+15.99)GPAGAR.G	Y	50.68	1410.7255	0.2	706.3702	2	24.45	F4:7212	5	572	586	Hydroxylation
6	3	tr|F6RTL6|F6RTL6_HORSE	R.GEVGLP(+15.99)GLSGPVGPP(+15.99)GNPGANGLTGAK.G	Y	50.4	2401.2236	-0.9	801.4144	3	25.14	F4:7444	1	281	307	Hydroxylation
6	3	tr|F6RTL6|F6RTL6_HORSE	R.GDGGP(+15.99)P(+15.99)GVTGFP(+15.99)GAAGR.T	Y	50.37	1516.6906	-0.7	759.352	2	19.49	F4:5463	1	776	792	Hydroxylation
6	3	tr|F6RTL6|F6RTL6_HORSE	R.GEVGLP(+15.99)GLSGPVGPP(+15.99)GNP(+15.99)GANGLTGAK.G	Y	50.35	2417.2185	-1.2	806.7458	3	24.69	F1:6633	5	281	307	Hydroxylation
6	3	tr|F6RTL6|F6RTL6_HORSE	K.GENGPVGPTGPVGAAGPSGPN(+.98)GPP(+15.99)GPAGSR.G	Y	50.28	2581.2156	-0.8	861.4118	3	21.07	F2:5819	2	746	775	Deamidation (NQ); Hydroxylation
6	3	tr|F6RTL6|F6RTL6_HORSE	K.GPSGE(+57.02)P(+15.99)GKP(+15.99)GDKGHAGLAGAR.G	Y	50.04	2003.9772	-0.5	502.0013	4	14.93	F4:3791	1	497	517	Carbamidomethylation (DHKE X@N-term); Hydroxylation
6	3	tr|F6RTL6|F6RTL6_HORSE	R.GEVGPAGPN(+.98)GFAGPAGAAGQP(+15.99)GAK(+15.99).G	Y	49.9	2066.9656	-0.4	689.9955	3	21.26	F4:6103	3	713	736	Deamidation (NQ); Hydroxylation
6	3	tr|F6RTL6|F6RTL6_HORSE	R.GAP(+15.99)GAVGAP(+15.99)GPAGAN(+.98)GDR.G	Y	49.85	1523.6964	-0.2	762.8553	2	15.84	F3:4028	4	674	691	Hydroxylation; Deamidation (NQ)
6	3	tr|F6RTL6|F6RTL6_HORSE	K.GETGLRGEIGNP(+15.99)GR.D	Y	49.82	1427.7117	-1	714.8624	2	16.66	F4:4419	8	656	669	Hydroxylation
6	3	tr|F6RTL6|F6RTL6_HORSE	K.GELGPVGNPGPAGPAGPR.G	Y	49.55	1598.8164	1.5	800.4167	2	20.78	F4:5930	3	263	280
6	3	tr|F6RTL6|F6RTL6_HORSE	R.GPAGPTGPVGKDGR.S	Y	49.22	1264.6523	0	633.3334	2	14.86	F2:3669	4	1052	1065
6	3	tr|F6RTL6|F6RTL6_HORSE	R.GEAGAAGPAGPAGPR.G	Y	49.15	1234.6053	-0.4	618.3097	2	15.6	F4:4027	4	692	706
6	3	tr|F6RTL6|F6RTL6_HORSE	R.GASGPAGVRGPN(+.98)GDSGRP(+15.99)GEP(+15.99)GLMGPR.G	Y	49.08	2535.1885	-0.6	634.804	4	18.53	F4:5104	3	422	448	Deamidation (NQ); Hydroxylation
6	3	tr|F6RTL6|F6RTL6_HORSE	R.G(+57.02)DGGPP(+15.99)GVTGFP(+15.99)GAAGR.T	Y	49.03	1557.7172	-1.4	779.8647	2	20.38	F4:5778	3	776	792	Carbamidomethylation (DHKE X@N-term); Hydroxylation
6	3	tr|F6RTL6|F6RTL6_HORSE	R.GEVGPAGPNGFAGPAGAAGQP(+15.99)GAK(+15.99).G	Y	48.93	2065.9817	0.7	689.6683	3	20.59	F2:5655	8	713	736	Hydroxylation
6	3	tr|F6RTL6|F6RTL6_HORSE	K.AGEDGHP(+15.99)GKPGRP(+15.99)GER.G	Y	48.59	1647.7712	0.8	550.2648	3	12.81	F2:2975	12	139	154	Hydroxylation
6	3	tr|F6RTL6|F6RTL6_HORSE	R.GPN(+.98)GEPGSTGPAGPP(+15.99)GLR.G	Y	47.88	1633.7695	-1.2	817.8911	2	19.35	F4:5414	2	380	397	Deamidation (NQ); Hydroxylation
6	3	tr|F6RTL6|F6RTL6_HORSE	K.E(+57.02)GPVGLP(+15.99)GIDGRPGPIGPAGAR.G	Y	47.81	2112.1074	0.2	705.0432	3	23.57	F4:6918	1	463	484	Carbamidomethylation (DHKE X@N-term); Hydroxylation
6	3	tr|F6RTL6|F6RTL6_HORSE	R.GEVGLPGLSGP(+15.99)VGPP(+15.99)GNPGANGLTGAK.G	Y	47.8	2401.2236	-2	801.4136	3	25.12	F3:6979	1	281	307	Hydroxylation
6	3	tr|F6RTL6|F6RTL6_HORSE	R.GAP(+15.99)GPDGNN(+.98)GAQGPP(+15.99)GPQGVQGGK.G	Y	47.78	2145.9675	-0.8	1073.9902	2	16.7	F3:4332	1	518	541	Hydroxylation; Deamidation (NQ)
6	3	tr|F6RTL6|F6RTL6_HORSE	K.GELGPVGN(+.98)P(+15.99)GPAGPAGPR.G	Y	47.29	1615.7954	-0.5	808.9046	2	20.73	F4:5911	1	263	280	Deamidation (NQ); Hydroxylation
6	3	tr|F6RTL6|F6RTL6_HORSE	R.A(+57.02)GETGASGPP(+15.99)GFAGEK.G	Y	46.83	1504.6793	0.6	753.3474	2	17.68	F3:4677	4	829	844	Carbamidomethylation (DHKE X@N-term); Hydroxylation
6	3	tr|F6RTL6|F6RTL6_HORSE	K.AGEDGHPGKPGRP(+15.99)GER.G	Y	46.73	1631.7764	0	544.9327	3	12.79	F4:3033	2	139	154	Hydroxylation
6	3	tr|F6RTL6|F6RTL6_HORSE	R.GPN(+.98)GDSGRP(+15.99)GEP(+15.99)GLMGPR.G	Y	46.66	1782.7954	0.3	595.2726	3	17.26	F4:4642	8	431	448	Deamidation (NQ); Hydroxylation
6	3	tr|F6RTL6|F6RTL6_HORSE	K.AGEDGHP(+15.99)GKP(+15.99)GRP(+15.99)GER.G	Y	46.21	1663.7662	0.3	555.5962	3	11.98	F2:2702	9	139	154	Hydroxylation
6	3	tr|F6RTL6|F6RTL6_HORSE	K.E(+57.02)GPVGLP(+15.99)GIDGRP(+15.99)GPIGPAGAR.G	Y	46.18	2128.1025	0.3	710.375	3	23.05	F4:6739	1	463	484	Carbamidomethylation (DHKE X@N-term); Hydroxylation
6	3	tr|F6RTL6|F6RTL6_HORSE	R.G(+57.02)PP(+15.99)GESGAAGP(+15.99)AGPIGSR.G	Y	46.18	1622.7648	-1.7	812.3883	2	16.79	F4:4469	1	590	607	Carbamidomethylation (DHKE X@N-term); Hydroxylation
6	3	tr|F6RTL6|F6RTL6_HORSE	R.SGQPGTVGPAGVR.G	Y	46	1181.6152	0.3	591.8151	2	16.71	F3:4336	5	1066	1078
6	3	tr|F6RTL6|F6RTL6_HORSE	R.GASGPAGVRGPNGDSGRP(+15.99)GEP(+15.99)GLMGPR.G	Y	45.98	2534.2043	-0.4	634.5581	4	18.23	F2:4854	1	422	448	Hydroxylation
6	3	tr|F6RTL6|F6RTL6_HORSE	R.GLP(+15.99)GVAGSLGEPGP(+15.99)LGIAGPP(+15.99)GAR.G	Y	45.85	2144.1226	0	715.7148	3	26.09	F1:6984	1	881	904	Hydroxylation
6	3	tr|F6RTL6|F6RTL6_HORSE	R.GEVGPAGPNGFAGPAGAAGQP(+15.99)GAK.G	Y	45.69	2049.9868	3.7	684.3387	3	20.65	F3:5701	3	713	736	Hydroxylation
6	3	tr|F6RTL6|F6RTL6_HORSE	R.GSDGSVGPVGPAGPIGSAGPP(+15.99)GFPGAP(+15.99)GPK(+15.99).G	Y	45.69	2588.2505	0	863.7574	3	25.06	F2:6985	1	233	262	Hydroxylation
6	3	tr|F6RTL6|F6RTL6_HORSE	R.GDGGPPGVTGFP(+15.99)GAAGR.T	Y	45.47	1484.7007	1	743.3583	2	21.24	F4:6095	4	776	792	Hydroxylation
6	3	tr|F6RTL6|F6RTL6_HORSE	R.GPN(+.98)GDSGRP(+15.99)GEPGLMGPR.G	Y	45.32	1766.8005	-0.8	589.9403	3	18.18	F4:4978	4	431	448	Deamidation (NQ); Hydroxylation
6	3	tr|F6RTL6|F6RTL6_HORSE	K.GPSGE(+57.02)PGKP(+15.99)GDK(+15.99)GHAGLAGAR.G	Y	45.23	2003.9772	0.4	502.0018	4	15.62	F4:4034	1	497	517	Carbamidomethylation (DHKE X@N-term); Hydroxylation
6	3	tr|F6RTL6|F6RTL6_HORSE	N.AGPVGAVGAP(+15.99)GPHGPVGPTGK.H	Y	44.89	1794.9376	-0.3	599.3196	3	18.23	F4:4998	3	952	972	Hydroxylation
6	3	tr|F6RTL6|F6RTL6_HORSE	R.G(+57.02)PNGEP(+15.99)GSTGPAGPP(+15.99)GLR.G	Y	44.88	1705.8019	0.6	853.9088	2	17.93	F4:4890	4	380	397	Carbamidomethylation (DHKE X@N-term); Hydroxylation
6	3	tr|F6RTL6|F6RTL6_HORSE	K.GE(+57.02)LGPVGNP(+15.99)GPAGPAGPR.G	Y	44.44	1671.8328	0.4	836.924	2	20.2	F4:5717	2	263	280	Carbamidomethylation (DHKE X@N-term); Hydroxylation
6	3	tr|F6RTL6|F6RTL6_HORSE	R.AGETGASGPP(+15.99)GFAGEK.G	Y	44.28	1447.6578	-0.6	724.8358	2	17.82	F1:4654	6	829	844	Hydroxylation
6	3	tr|F6RTL6|F6RTL6_HORSE	R.GLP(+15.99)GEFGLP(+15.99)GPAGAR.G	Y	44.25	1426.7205	0.6	714.3679	2	23.62	F3:6587	18	572	586	Hydroxylation
6	3	tr|F6RTL6|F6RTL6_HORSE	R.SGQP(+15.99)GTVGPAGVR.G	Y	43.98	1197.6101	0.6	599.8127	2	15.98	F3:4074	12	1066	1078	Hydroxylation
6	3	tr|F6RTL6|F6RTL6_HORSE	R.GPRGDQGPVGR.A	Y	43.86	1094.5581	0.3	365.8601	3	14.11	F2:3422	2	818	828
6	3	tr|F6RTL6|F6RTL6_HORSE	R.GD(+57.02)GGPP(+15.99)GVTGFP(+15.99)GAAGR.T	Y	43.71	1557.7172	-1.8	779.8644	2	20.37	F3:5609	1	776	792	Carbamidomethylation (DHKE X@N-term); Hydroxylation
6	3	tr|F6RTL6|F6RTL6_HORSE	K.GEP(+15.99)GVLGAP(+15.99)GTAGPSGPSGLPGER.G	Y	43.64	2148.0447	-0.2	1075.0294	2	22.33	F4:6488	1	620	643	Hydroxylation
6	3	tr|F6RTL6|F6RTL6_HORSE	R.GRVGAP(+15.99)GPAGAR.G	Y	43.56	1080.5787	0.8	541.2971	2	13.55	F2:3226	5	221	232	Hydroxylation
6	3	tr|F6RTL6|F6RTL6_HORSE	R.G(+57.02)LP(+15.99)GVAGSLGEPGPLGIAGP(+15.99)PGAR.G	Y	43.24	2185.1489	1.7	1093.5836	2	26.74	F4:7976	1	881	904	Carbamidomethylation (DHKE X@N-term); Hydroxylation
6	3	tr|F6RTL6|F6RTL6_HORSE	R.GHNGLDGLK.G	Y	42.96	909.4668	-0.1	455.7406	2	16.14	F3:4131	1	179	187
6	3	tr|F6RTL6|F6RTL6_HORSE	K.GPSGEPGKPGDK.G	Y	42.33	1124.5461	-0.2	563.2802	2	12.43	F3:2852	7	497	508
6	3	tr|F6RTL6|F6RTL6_HORSE	K.GAAGLP(+15.99)GVAGAP(+15.99)GLPGP(+15.99)R.G	Y	41.81	1561.8212	0.8	781.9185	2	21.62	F4:6232	2	308	325	Hydroxylation
6	3	tr|F6RTL6|F6RTL6_HORSE	R.DGNPGSDGPP(+15.99)GR.D	Y	41.81	1140.4795	0.6	571.2474	2	13.44	F4:3267	4	925	936	Hydroxylation
6	3	tr|F6RTL6|F6RTL6_HORSE	K.G(+57.02)PSGEPGKP(+15.99)GDKGHAGLAGAR.G	Y	41.77	1987.9823	-0.6	498.0025	4	15.83	F4:4108	1	497	517	Carbamidomethylation (DHKE X@N-term); Hydroxylation
6	3	tr|F6RTL6|F6RTL6_HORSE	R.GPAGPTGPVGK.D	Y	41.74	936.5028	-0.9	469.2583	2	15.33	F4:3930	12	1052	1062
6	3	tr|F6RTL6|F6RTL6_HORSE	R.GYP(+15.99)GNAGPVGAVGAPGPHGPVGPTGK.H	Y	41.71	2283.1396	1.1	762.0547	3	19.98	F4:5636	1	947	972	Hydroxylation
6	3	tr|F6RTL6|F6RTL6_HORSE	F.QGPAGEP(+15.99)GEP(+15.99)GQTGPAGAR.G	Y	41.63	1764.8026	1.2	883.4097	2	15.18	F2:3781	3	112	130	Hydroxylation
6	3	tr|F6RTL6|F6RTL6_HORSE	R.GIP(+15.99)GPAGAAGATGAR.G	Y	41.59	1238.6367	0.1	620.3257	2	17.65	F3:4669	13	326	340	Hydroxylation
6	3	tr|F6RTL6|F6RTL6_HORSE	R.GLP(+15.99)GEFGLP(+15.99)GP(+15.99)AGAR.G	Y	41.45	1442.7153	1	722.3657	2	22.49	F4:6544	4	572	586	Hydroxylation
6	3	tr|F6RTL6|F6RTL6_HORSE	R.GFP(+15.99)GSP(+15.99)GNIGPAGK.E	Y	41.35	1286.6255	-1	644.3194	2	18.23	F4:4997	10	449	462	Hydroxylation
6	3	tr|F6RTL6|F6RTL6_HORSE	R.DGNP(+15.99)GSDGPP(+15.99)GR.D	Y	41.26	1156.4745	1	579.2451	2	12.62	F1:2912	3	925	936	Hydroxylation
6	3	tr|F6RTL6|F6RTL6_HORSE	R.GPP(+15.99)GASGAP(+15.99)GPQGFQGPAGEPGEP(+15.99)GQTGPAGAR.G	Y	41.25	2958.3491	1.7	987.1254	3	20.13	F3:5529	1	98	130	Hydroxylation
6	3	tr|F6RTL6|F6RTL6_HORSE	R.G(+57.02)EPGPVGSVGPVGAVGPR.G	Y	41.18	1644.8583	1.1	549.2939	3	22.24	F4:6454	4	977	994	Carbamidomethylation (DHKE X@N-term)
6	3	tr|F6RTL6|F6RTL6_HORSE	R.GLVGEP(+15.99)GPAGSK.G	Y	41.15	1083.556	0.5	542.7856	2	16.63	F4:4407	4	341	352	Hydroxylation
6	3	tr|F6RTL6|F6RTL6_HORSE	R.GPP(+15.99)GE(+57.02)SGAAGPAGPIGSR.G	Y	41.05	1606.7699	-0.1	536.5972	3	17.95	F2:4755	1	590	607	Hydroxylation; Carbamidomethylation (DHKE X@N-term)
6	3	tr|F6RTL6|F6RTL6_HORSE	K.GPSGEPGKPGD(+15.99)K(+15.99)GHAGLAGAR.G	Y	41.02	1946.9558	0.7	487.7466	4	16.05	F2:4081	1	497	517	Hydroxylation
6	3	tr|F6RTL6|F6RTL6_HORSE	K.RGPN(+.98)GEP(+15.99)GSTGPAGP(+15.99)PGLR.G	Y	40.74	1805.8656	-0.3	903.9398	2	17.18	F4:4612	3	379	397	Deamidation (NQ); Hydroxylation
6	3	tr|F6RTL6|F6RTL6_HORSE	R.GE(+57.02)PGPVGSVGPVGAVGPR.G	Y	40.64	1644.8583	1.3	823.4375	2	22.2	F4:6439	3	977	994	Carbamidomethylation (DHKE X@N-term)
6	3	tr|F6RTL6|F6RTL6_HORSE	K.G(+57.02)ETGLRGEIGNP(+15.99)GR.D	Y	40.56	1484.7332	-1.2	495.9178	3	16.79	F4:4467	3	656	669	Carbamidomethylation (DHKE X@N-term); Hydroxylation
6	3	tr|F6RTL6|F6RTL6_HORSE	R.G(+57.02)LP(+15.99)GVAGSLGEPGPLGIAGPP(+15.99)GAR.G	Y	40.56	2185.1489	-0.4	729.39	3	26.71	F4:7964	3	881	904	Carbamidomethylation (DHKE X@N-term); Hydroxylation
6	3	tr|F6RTL6|F6RTL6_HORSE	R.GEVGPAGPNGFAGPAGAAGQP(+15.99)GAK(+15.99)GE(+57.02)R.G	Y	40.31	2465.1682	2.5	822.7321	3	19.1	F2:5154	1	713	739	Hydroxylation; Carbamidomethylation (DHKE X@N-term)
6	3	tr|F6RTL6|F6RTL6_HORSE	K.EGPVGLPGID(+15.99)GRP(+15.99)GPIGPAGAR.G	Y	39.69	2071.0811	-2.1	1036.5457	2	22.75	F4:6636	1	463	484	Hydroxylation
6	3	tr|F6RTL6|F6RTL6_HORSE	R.TGPPGP(+15.99)SGISGPP(+15.99)GPP(+15.99)GAAGK.E	Y	39.48	1802.8798	0.9	601.9677	3	18.21	F2:4848	1	793	813	Hydroxylation
6	3	tr|F6RTL6|F6RTL6_HORSE	K.GESGN(+15.99)KGEP(+15.99)GAAGPQGPP(+15.99)GPSGEEGK.R	Y	39.39	2395.0522	1.1	799.3589	3	14.41	F4:3601	1	353	378	Hydroxylation
6	3	tr|F6RTL6|F6RTL6_HORSE	R.G(+57.02)PNGDSGRP(+15.99)GEP(+15.99)GLMGPR.G	Y	39.29	1838.8329	-0.3	613.9514	3	17.14	F3:4490	4	431	448	Carbamidomethylation (DHKE X@N-term); Hydroxylation
6	3	tr|F6RTL6|F6RTL6_HORSE	R.GPSGPP(+15.99)GPDGN(+15.99)KGEP(+15.99)GVLGAPGTAGPSGPSGLPGER.G	Y	39.25	3224.5332	1.7	807.1419	4	20.94	F2:5774	1	608	643	Hydroxylation
6	3	tr|F6RTL6|F6RTL6_HORSE	R.GHNGLDGLK(+15.99).G	Y	38.87	925.4617	0	463.7381	2	15.77	F2:3980	5	179	187	Hydroxylation
6	3	tr|F6RTL6|F6RTL6_HORSE	K.GETGLRGEIGNPGR.D	Y	38.79	1411.7168	0.6	471.5798	3	17.6	F4:4767	1	656	669
6	3	tr|F6RTL6|F6RTL6_HORSE	K.G(+57.02)ELGPVGNP(+15.99)GPAGPAGPR.G	Y	38.78	1671.8328	-1.3	836.9225	2	20.13	F3:5532	1	263	280	Carbamidomethylation (DHKE X@N-term); Hydroxylation
6	3	tr|F6RTL6|F6RTL6_HORSE	R.GPNGDSGRP(+15.99)GEP(+15.99)GLM(+15.99)GPR.G	Y	38.65	1797.8064	-0.3	600.2759	3	15.45	F3:3895	4	431	448	Hydroxylation; Oxidation (M)
6	3	tr|F6RTL6|F6RTL6_HORSE	R.GIP(+15.99)GP(+15.99)AGAAGATGAR.G	Y	38.44	1254.6316	-1.2	628.3223	2	15.57	F3:3937	3	326	340	Hydroxylation
6	3	tr|F6RTL6|F6RTL6_HORSE	R.S(+57.02)GQP(+15.99)GTVGPAGVR.G	Y	38.12	1254.6316	-0.7	628.3226	2	16.1	F4:4208	4	1066	1078	Carbamidomethylation (DHKE X@N-term); Hydroxylation
6	3	tr|F6RTL6|F6RTL6_HORSE	R.GLVGEP(+15.99)GPAGSKGESGNK.G	Y	38.03	1655.8114	-1.5	552.9436	3	15.4	F3:3880	1	341	358	Hydroxylation
6	3	tr|F6RTL6|F6RTL6_HORSE	K.GHAGLAGAR.G	Y	37.84	808.4304	0.4	405.2226	2	13.35	F2:3156	5	509	517
6	3	tr|F6RTL6|F6RTL6_HORSE	R.SGQ(+.98)PGTVGPAGVR.G	Y	37.81	1182.5992	0.6	592.3073	2	17.33	F4:4667	3	1066	1078	Deamidation (NQ)
6	3	tr|F6RTL6|F6RTL6_HORSE	R.GLP(+15.99)GVAGSLGEPGP(+15.99)LGIAGP(+15.99)PGAR.G	Y	37.72	2144.1226	-2.3	1073.066	2	26.63	F2:7430	1	881	904	Hydroxylation
6	3	tr|F6RTL6|F6RTL6_HORSE	R.GP(+15.99)PGASGAPGP(+15.99)QGFQGPAGEP(+15.99)GEPGQTGPAGAR.G	Y	37.59	2958.3491	-1.7	987.122	3	20.26	F1:5437	1	98	130	Hydroxylation
6	3	tr|F6RTL6|F6RTL6_HORSE	R.GLPGEFGLP(+15.99)GPAGARGER.G	Y	37.45	1752.8906	0.9	585.3047	3	22.52	F2:6292	1	572	589	Hydroxylation
6	3	tr|F6RTL6|F6RTL6_HORSE	R.GEP(+15.99)GNIGFP(+15.99)GPK.G	Y	37.32	1200.5774	0.6	601.2963	2	19.66	F3:5371	8	485	496	Hydroxylation
6	3	tr|F6RTL6|F6RTL6_HORSE	R.G(+57.02)IP(+15.99)GPAGAAGATGAR.G	Y	37.11	1295.6582	-0.5	648.8361	2	17.58	F2:4631	9	326	340	Carbamidomethylation (DHKE X@N-term); Hydroxylation
6	3	tr|F6RTL6|F6RTL6_HORSE	R.GDQGPVGR.A	Y	37.06	784.3828	0.8	393.199	2	13.34	F3:3169	4	821	828
6	3	tr|F6RTL6|F6RTL6_HORSE	R.AGVMGPAGSR.G	Y	37	901.444	0	451.7292	2	16.02	F3:4088	8	412	421
6	3	tr|F6RTL6|F6RTL6_HORSE	R.AGETGASGPP(+15.99)GFAGEK(+15.99).G	Y	36.76	1463.6528	-2.2	732.8321	2	17.54	F2:4615	1	829	844	Hydroxylation
6	3	tr|F6RTL6|F6RTL6_HORSE	R.G(+57.02)LP(+15.99)GEFGLP(+15.99)GPAGAR.G	Y	36.63	1483.7418	-0.3	742.8779	2	23.37	F2:6529	8	572	586	Carbamidomethylation (DHKE X@N-term); Hydroxylation
6	3	tr|F6RTL6|F6RTL6_HORSE	R.GPSGPP(+15.99)GPDGNK.G	Y	36.39	1094.4991	0.6	548.2572	2	13.3	F3:3154	3	608	619	Hydroxylation
6	3	tr|F6RTL6|F6RTL6_HORSE	R.GASGPAGVRGPN(+.98)GDSGRP(+15.99)GEPGLMGPR.G	Y	36.38	2519.1934	0.8	630.8061	4	19.22	F2:5197	1	422	448	Deamidation (NQ); Hydroxylation
6	3	tr|F6RTL6|F6RTL6_HORSE	R.GPSGPQGVR.G	Y	36.36	853.4406	0.6	427.7278	2	13.82	F3:3335	6	995	1003
6	3	tr|F6RTL6|F6RTL6_HORSE	R.GEVGLP(+15.99)GLSGPVGPP(+15.99)GNPGANGLTGAK(+15.99).G	Y	36.18	2417.2185	-2.3	806.7449	3	25.12	F3:6978	1	281	307	Hydroxylation
6	3	tr|F6RTL6|F6RTL6_HORSE	R.SGQ(+.98)P(+15.99)GTVGPAGVR.G	Y	36.15	1198.5942	0	600.3044	2	16.4	F4:4319	2	1066	1078	Deamidation (NQ); Hydroxylation
6	3	tr|F6RTL6|F6RTL6_HORSE	G.PQGLLGAP(+15.99)GILGLP(+15.99)GSR.G	Y	36.06	1633.915	-2.2	817.963	2	27.52	F4:8216	1	861	877	Hydroxylation
6	3	tr|F6RTL6|F6RTL6_HORSE	K.RGPNGEP(+15.99)GSTGPAGP(+15.99)PGLR.G	Y	35.97	1804.8816	-0.9	903.4473	2	16.71	F4:4437	3	379	397	Hydroxylation
6	3	tr|F6RTL6|F6RTL6_HORSE	K.GEP(+15.99)GAAGPQGPP(+15.99)GPSGEEGKR.G	Y	35.95	1962.9031	-1.6	655.3073	3	14.7	F3:3630	1	359	379	Hydroxylation
6	3	tr|F6RTL6|F6RTL6_HORSE	R.G(+57.02)PNGEPGSTGPAGP(+15.99)PGLR.G	Y	35.94	1689.807	1.2	845.9118	2	18.67	F4:5157	1	380	397	Carbamidomethylation (DHKE X@N-term); Hydroxylation
6	3	tr|F6RTL6|F6RTL6_HORSE	R.GP(+15.99)SGPQGVR.G	Y	35.74	869.4355	0.3	435.7251	2	13.22	F4:3186	3	995	1003	Hydroxylation
6	3	tr|F6RTL6|F6RTL6_HORSE	R.GHN(+.98)GLDGLK(+15.99).G	Y	35.55	926.4457	0.7	464.2305	2	16.53	F4:4369	3	179	187	Deamidation (NQ); Hydroxylation
6	3	tr|F6RTL6|F6RTL6_HORSE	R.G(+57.02)EAGAAGPAGPAGPR.G	Y	35.54	1291.6268	-0.3	646.8205	2	15.69	F4:4058	4	692	706	Carbamidomethylation (DHKE X@N-term)
6	3	tr|F6RTL6|F6RTL6_HORSE	R.GDGGP(+15.99)PGVTGFP(+15.99)GAAGR.T	Y	35.25	1500.6957	0.4	501.2393	3	20.46	F4:5812	1	776	792	Hydroxylation
6	3	tr|F6RTL6|F6RTL6_HORSE	R.GEVGLP(+15.99)GLSGPVGPPGN(+15.99)PGANGLTGAK.G	Y	35.07	2401.2236	-1.4	801.4141	3	25.18	F1:6756	1	281	307	Hydroxylation
6	3	tr|F6RTL6|F6RTL6_HORSE	R.GLVGEP(+15.99)GPAGSK(+15.99).G	Y	35.01	1099.5509	0.1	550.7828	2	16.5	F4:4357	3	341	352	Hydroxylation
6	3	tr|F6RTL6|F6RTL6_HORSE	R.GEPGNIGFP(+15.99)GPK.G	Y	34.96	1184.5825	1.1	593.2992	2	20.37	F4:5777	1	485	496	Hydroxylation
6	3	tr|F6RTL6|F6RTL6_HORSE	K.AGEDGHP(+15.99)GKPGR(+15.99)PGER.G	Y	34.82	1647.7712	0.8	550.2648	3	12.45	F3:2860	1	139	154	Hydroxylation
6	3	tr|F6RTL6|F6RTL6_HORSE	N.GEP(+15.99)GSTGPAGPP(+15.99)GLR.G	Y	34.8	1380.6633	-0.2	691.3388	2	17.56	F4:4750	1	383	397	Hydroxylation
6	3	tr|F6RTL6|F6RTL6_HORSE	R.GVVGPQGAR.G	Y	34.79	839.4613	0	420.7379	2	15.21	F3:3812	7	155	163
6	3	tr|F6RTL6|F6RTL6_HORSE	K.A(+57.02)GEDGHP(+15.99)GKPGRP(+15.99)GER.G	Y	34.77	1704.7927	-0.2	569.2714	3	12.48	F4:2920	2	139	154	Carbamidomethylation (DHKE X@N-term); Hydroxylation
6	3	tr|F6RTL6|F6RTL6_HORSE	G.PVGSVGPVGAVGPR.G	Y	34.76	1247.6986	1	624.8572	2	20.62	F4:5872	2	981	994
6	3	tr|F6RTL6|F6RTL6_HORSE	R.S(+57.02)GQPGTVGPAGVR.G	Y	34.63	1238.6367	-0.2	620.3255	2	16.97	F4:4532	1	1066	1078	Carbamidomethylation (DHKE X@N-term)
6	3	tr|F6RTL6|F6RTL6_HORSE	R.GLP(+15.99)GVAGSLGEPGPLGIAGPPGAR(+15.99).G	Y	34.44	2128.1277	-1.6	710.382	3	26.96	F3:7460	1	881	904	Hydroxylation
6	3	tr|F6RTL6|F6RTL6_HORSE	R.G(+57.02)LPGEFGLP(+15.99)GPAGAR.G	Y	34.14	1467.7469	-0.1	734.8807	2	24.58	F2:6852	4	572	586	Carbamidomethylation (DHKE X@N-term); Hydroxylation
6	3	tr|F6RTL6|F6RTL6_HORSE	R.G(+57.02)LVGEP(+15.99)GPAGSK.G	Y	33.77	1140.5774	0.7	571.2964	2	16.91	F4:4511	4	341	352	Carbamidomethylation (DHKE X@N-term); Hydroxylation
6	3	tr|F6RTL6|F6RTL6_HORSE	R.DGQPGHKGER.G	Y	33.76	1079.5107	-0.5	360.844	3	12	F3:2721	1	937	946
6	3	tr|F6RTL6|F6RTL6_HORSE	R.AGVMGP(+15.99)AGSR.G	Y	33.72	917.4389	0.3	459.7269	2	14.81	F1:3644	4	412	421	Hydroxylation
6	3	tr|F6RTL6|F6RTL6_HORSE	R.GPAGPTGPVGK(+43.01)DGR.S	Y	33.72	1307.6582	0	654.8364	2	17.05	F4:4565	3	1052	1065	Carbamylation
6	3	tr|F6RTL6|F6RTL6_HORSE	R.A(+57.02)GVMGPAGSR.G	Y	33.08	958.4655	-0.5	480.2398	2	16.07	F4:4196	11	412	421	Carbamidomethylation (DHKE X@N-term)
6	3	tr|F6RTL6|F6RTL6_HORSE	R.A(+57.02)GVM(+15.99)GPAGSR.G	Y	33.06	974.4603	0.9	488.2379	2	14.01	F1:3383	4	412	421	Carbamidomethylation (DHKE X@N-term); Oxidation (M)
6	3	tr|F6RTL6|F6RTL6_HORSE	R.G(+42.01)APGAVGAPGPAGAN(+203.08)GDR.G	Y	33.01	1735.8125	-0.4	868.9131	2	17.55	F4:4749	12	674	691	Acetylation (N-term); HexNAcylation (N)
6	3	tr|F6RTL6|F6RTL6_HORSE	R.AGVM(+15.99)GPAGSR.G	Y	33	917.4389	0	459.7267	2	13.82	F4:3395	5	412	421	Oxidation (M)
6	3	tr|F6RTL6|F6RTL6_HORSE	R.GEVGLP(+15.99)GLSGPVGP(+15.99)PGNP(+15.99)GANGLTGAK.G	Y	32.99	2417.2185	1.3	1209.618	2	24.77	F1:6652	1	281	307	Hydroxylation
6	3	tr|F6RTL6|F6RTL6_HORSE	R.G(+57.02)PP(+15.99)GE(+57.02)SGAAGPAGPIGSR.G	Y	32.82	1663.7914	0.7	832.9036	2	20.88	F4:5967	1	590	607	Carbamidomethylation (DHKE X@N-term); Hydroxylation
6	3	tr|F6RTL6|F6RTL6_HORSE	R.G(+57.02)PAGPTGPVGKDGR.S	Y	32.73	1321.6738	-1	441.5648	3	14.87	F4:3769	1	1052	1065	Carbamidomethylation (DHKE X@N-term)
6	3	tr|F6RTL6|F6RTL6_HORSE	R.VGAPGPAGAR.G	Y	32.5	851.4613	0.6	426.7382	2	14.7	F4:3706	3	223	232
6	3	tr|F6RTL6|F6RTL6_HORSE	R.GFP(+15.99)GSP(+15.99)GN(+.98)IGPAGK.E	Y	32.45	1287.6095	0.5	644.8124	2	19.88	F4:5599	1	449	462	Hydroxylation; Deamidation (NQ)
6	3	tr|F6RTL6|F6RTL6_HORSE	R.GAAGIP(+15.99)GGKGEK.G	Y	31.9	1056.5563	0.8	529.2858	2	12.87	F2:2995	7	644	655	Hydroxylation
6	3	tr|F6RTL6|F6RTL6_HORSE	K.EGPVGLP(+15.99)GIDGR.P	Y	31.73	1181.604	0.7	591.8097	2	22.95	F1:6210	8	463	474	Hydroxylation
6	3	tr|F6RTL6|F6RTL6_HORSE	K.GAAGLP(+15.99)GVAGAP(+15.99)GLPGPR(+15.99).G	Y	31.51	1561.8212	1.5	781.919	2	22.21	F2:6197	1	308	325	Hydroxylation
6	3	tr|F6RTL6|F6RTL6_HORSE	R.G(+57.02)FP(+15.99)GSP(+15.99)GNIGPAGK.E	Y	31.5	1343.647	-0.2	672.8306	2	18.63	F4:5143	6	449	462	Carbamidomethylation (DHKE X@N-term); Hydroxylation
6	3	tr|F6RTL6|F6RTL6_HORSE	R.GPP(+15.99)GE(+21.98)SGAAGPAGPIGSR.G	Y	31.49	1571.7303	-1.2	524.9167	3	17.84	F4:4855	5	590	607	Hydroxylation; Sodium adduct
6	3	tr|F6RTL6|F6RTL6_HORSE	R.GE(+57.02)P(+15.99)GNIGFP(+15.99)GPK.G	Y	31.49	1257.5989	-0.1	629.8066	2	19.7	F4:5534	5	485	496	Carbamidomethylation (DHKE X@N-term); Hydroxylation
6	3	tr|F6RTL6|F6RTL6_HORSE	R.GEP(+15.99)GN(+.98)IGFP(+15.99)GPK.G	Y	31.49	1201.5614	0.2	601.7881	2	20.24	F1:5431	4	485	496	Hydroxylation; Deamidation (NQ)
6	3	tr|F6RTL6|F6RTL6_HORSE	R.GLP(+15.99)GVAGSLGEP(+15.99)GPLGIAGPPGAR(+15.99).G	Y	31.43	2144.1226	0.2	1073.0687	2	26.72	F3:7396	1	881	904	Hydroxylation
6	3	tr|F6RTL6|F6RTL6_HORSE	R.GFP(+15.99)GTP(+15.99)GLP(+15.99)GFK.G	Y	31.09	1221.6029	-0.1	611.8087	2	23.28	F4:6821	1	164	175	Hydroxylation
6	3	tr|F6RTL6|F6RTL6_HORSE	R.GEIGNPGR.D	Y	31.07	798.3984	1.2	400.2069	2	14.28	F4:3555	4	662	669
6	3	tr|F6RTL6|F6RTL6_HORSE	R.GHN(+.98)GLDGLK.G	Y	31.06	910.4508	-0.3	456.2325	2	16.99	F4:4541	2	179	187	Deamidation (NQ)
6	3	tr|F6RTL6|F6RTL6_HORSE	R.G(+57.02)PPGAVGAP(+15.99)GVNGAP(+15.99)GEAGR.D	Y	30.8	1775.855	1	888.9357	2	17.67	F4:4792	2	905	924	Carbamidomethylation (DHKE X@N-term); Hydroxylation
6	3	tr|F6RTL6|F6RTL6_HORSE	R.GASGPAGVR.G	Y	30.7	770.4034	-0.1	386.209	2	13.56	F1:3232	7	422	430
6	3	tr|F6RTL6|F6RTL6_HORSE	R.VGAP(+15.99)GPAGAR.G	Y	30.59	867.4562	0.1	434.7354	2	13.51	F1:3213	12	223	232	Hydroxylation
6	3	tr|F6RTL6|F6RTL6_HORSE	K.GEK(+15.99)GETGLR.G	Y	30.58	961.4828	0.8	321.5018	3	12.63	F1:2919	1	653	661	Hydroxylation
6	3	tr|F6RTL6|F6RTL6_HORSE	K.AGEDGHP(+15.99)GKPGR.P	Y	30.53	1192.5585	1.5	398.5273	3	11.53	F3:2580	3	139	150	Hydroxylation
6	3	tr|F6RTL6|F6RTL6_HORSE	R.G(+57.02)PAGPTGPVGK(+57.02).D	Y	30.19	1050.5458	0.6	526.2805	2	15.53	F4:3999	3	1052	1062	Carbamidomethylation (DHKE X@N-term)
6	3	tr|F6RTL6|F6RTL6_HORSE	R.G(+57.02)PN(+.98)GDSGRP(+15.99)GEPGLMGPR.G	Y	30.18	1823.822	0.2	608.9481	3	18.56	F4:5117	1	431	448	Carbamidomethylation (DHKE X@N-term); Deamidation (NQ); Hydroxylation
6	3	tr|F6RTL6|F6RTL6_HORSE	R.G(+57.02)EP(+15.99)GNIGFP(+15.99)GPK.G	Y	30.09	1257.5989	-0.4	629.8065	2	19.69	F1:5268	2	485	496	Carbamidomethylation (DHKE X@N-term); Hydroxylation
6	3	tr|F6RTL6|F6RTL6_HORSE	G.P(+42.01)LGIAGPP(+15.99)GAR.G	Y	29.67	1062.5822	-0.3	532.2982	2	27.08	F2:7548	3	894	904	Acetylation (N-term); Hydroxylation
6	3	tr|F6RTL6|F6RTL6_HORSE	R.G(+57.02)AP(+15.99)GAVGAP(+15.99)GPAGANGDR.G	Y	29.53	1579.7339	-2.5	790.8723	2	15.42	F2:3863	1	674	691	Carbamidomethylation (DHKE X@N-term); Hydroxylation
6	3	tr|F6RTL6|F6RTL6_HORSE	R.GASGPAGVRGPNGDSGRP(+15.99)GEP(+15.99)GLM(+15.99)GPR.G	Y	29.51	2550.1992	0.3	638.5573	4	17.2	F2:4496	1	422	448	Hydroxylation; Oxidation (M)
6	3	tr|F6RTL6|F6RTL6_HORSE	K.GEP(+15.99)GAAGPQGPPGPSGEEGK.R	Y	29.34	1790.807	1.8	896.4124	2	16.26	F4:4269	2	359	378	Hydroxylation
6	3	tr|F6RTL6|F6RTL6_HORSE	K.GPSGEPGKP(+15.99)GDK.G	Y	29.3	1140.541	-0.4	381.1875	3	11.41	F1:2554	4	497	508	Hydroxylation
6	3	tr|F6RTL6|F6RTL6_HORSE	K.G(+57.02)PSGEPGKPGDK.G	Y	29.27	1181.5676	-0.2	394.8631	3	12.41	F4:2898	1	497	508	Carbamidomethylation (DHKE X@N-term)
6	3	tr|F6RTL6|F6RTL6_HORSE	R.GAAGIP(+15.99)GGKGEK(+15.99).G	Y	29.22	1072.5513	0.8	537.2833	2	12.62	F3:2916	8	644	655	Hydroxylation
6	3	tr|F6RTL6|F6RTL6_HORSE	R.G(+57.02)PAGPTGPVGK.D	Y	29.05	993.5243	0.5	497.7697	2	15.5	F3:3912	4	1052	1062	Carbamidomethylation (DHKE X@N-term)
6	3	tr|F6RTL6|F6RTL6_HORSE	G.T(+42.01)AGEVGKP(+15.99)GER.G	Y	28.99	1157.5676	0.7	579.7915	2	14.36	F3:3510	3	561	571	Acetylation (N-term); Hydroxylation
6	3	tr|F6RTL6|F6RTL6_HORSE	K.GEKGETGLR.G	Y	28.92	945.4879	0	316.1699	3	12.83	F3:2991	2	653	661
6	3	tr|F6RTL6|F6RTL6_HORSE	R.P(+15.99)GPIGPAGAR.G	Y	28.6	907.4875	-0.2	454.7509	2	16.23	F3:4166	5	475	484	Hydroxylation
6	3	tr|F6RTL6|F6RTL6_HORSE	R.GEIGNP(+15.99)GRDGAR.G	Y	28.52	1213.58	0.6	405.5342	3	13.06	F2:3058	4	662	673	Hydroxylation
6	3	tr|F6RTL6|F6RTL6_HORSE	R.GEIGNP(+15.99)GR.D	Y	28.35	814.3933	0.6	408.2042	2	12.95	F3:3032	4	662	669	Hydroxylation
6	3	tr|F6RTL6|F6RTL6_HORSE	R.GP(+15.99)PGASGAP(+15.99)GPQGF.Q	Y	28.34	1227.552	0.7	614.7837	2	21.48	F4:6181	3	98	111	Hydroxylation
6	3	tr|F6RTL6|F6RTL6_HORSE	R.GFP(+15.99)GSPGNIGPAGK.E	Y	28.22	1270.6305	4.4	636.3253	2	19.87	F3:5442	1	449	462	Hydroxylation
6	3	tr|F6RTL6|F6RTL6_HORSE	R.PGPIGPAGAR.G	Y	28.02	891.4926	-0.6	446.7533	2	16.81	F4:4474	4	475	484
6	3	tr|F6RTL6|F6RTL6_HORSE	K.AGEDGH(+57.02)P(+15.99)GKPGRP(+15.99)GER.G	Y	27.9	1704.7927	0.4	427.2056	4	12.34	F4:2871	1	139	154	Carbamidomethylation (DHKE X@N-term); Hydroxylation
6	3	tr|F6RTL6|F6RTL6_HORSE	R.G(+57.02)ASGPAGVR.G	Y	27.88	827.4249	0.6	414.72	2	13.7	F1:3274	4	422	430	Carbamidomethylation (DHKE X@N-term)
6	3	tr|F6RTL6|F6RTL6_HORSE	R.G(+57.02)DQGPVGR.A	Y	27.85	841.4042	-0.2	421.7093	2	13.38	F4:3242	4	821	828	Carbamidomethylation (DHKE X@N-term)
6	3	tr|F6RTL6|F6RTL6_HORSE	R.V(+57.02)GAP(+15.99)GPAGAR.G	Y	27.41	924.4777	0	463.2461	2	13.72	F1:3283	4	223	232	Carbamidomethylation (DHKE X@N-term); Hydroxylation
6	3	tr|F6RTL6|F6RTL6_HORSE	R.GAAGIP(+15.99)GGK.G	Y	27.34	742.3973	-0.1	372.2059	2	13.67	F3:3284	4	644	652	Hydroxylation
6	3	tr|F6RTL6|F6RTL6_HORSE	R.G(+57.02)PSGPQGVR.G	Y	27.29	910.462	0.4	456.2385	2	13.9	F1:3349	4	995	1003	Carbamidomethylation (DHKE X@N-term)
6	3	tr|F6RTL6|F6RTL6_HORSE	G.E(+42.01)P(+15.99)GPVGSVGPVGAVGPR.G	Y	26.93	1588.8208	0.1	795.4177	2	25.84	F1:6921	1	978	994	Acetylation (N-term); Hydroxylation
6	3	tr|F6RTL6|F6RTL6_HORSE	R.GLP(+15.99)GADGR.A	Y	26.79	757.3718	0.1	379.6932	2	14.69	F4:3702	10	404	411	Hydroxylation
6	3	tr|F6RTL6|F6RTL6_HORSE	R.G(+57.02)VVGPQGAR.G	Y	26.69	896.4828	0	449.2487	2	15.06	F4:3832	4	155	163	Carbamidomethylation (DHKE X@N-term)
6	3	tr|F6RTL6|F6RTL6_HORSE	R.AGETGASGPP(+15.99)GFAGE(+21.98)K.G	Y	26.43	1469.6398	-1.5	735.826	2	17.7	F4:4801	2	829	844	Hydroxylation; Sodium adduct
6	3	tr|F6RTL6|F6RTL6_HORSE	R.GAS(-18.01)GPAGVR.G	Y	26.34	752.3929	-0.7	377.2035	2	13.64	F1:3258	4	422	430	Dehydration
6	3	tr|F6RTL6|F6RTL6_HORSE	G.P(+42.01)LGIAGP(+15.99)PGAR.G	Y	26.2	1062.5822	0.3	532.2985	2	27.07	F3:7486	1	894	904	Acetylation (N-term); Hydroxylation
6	3	tr|F6RTL6|F6RTL6_HORSE	L.LGAP(+15.99)GILGLP(+15.99)GSR.G	Y	25.92	1238.6982	-0.6	620.356	2	24.19	F4:7127	4	865	877	Hydroxylation
6	3	tr|F6RTL6|F6RTL6_HORSE	G.P(+42.01)VGSVGPVGAVGPR.G	Y	25.87	1289.7091	0.8	645.8624	2	26.73	F1:7139	2	981	994	Acetylation (N-term)
6	3	tr|F6RTL6|F6RTL6_HORSE	R.GPSGPQ(+.98)GVR.G	Y	25.86	854.4246	0.8	428.2199	2	14.42	F4:3603	4	995	1003	Deamidation (NQ)
6	3	tr|F6RTL6|F6RTL6_HORSE	R.GPAGPTGPVGK(+57.02).D	Y	25.86	993.5243	-0.8	497.769	2	15.4	F4:3957	1	1052	1062	Carbamidomethylation (DHKE X@N-term)
6	3	tr|F6RTL6|F6RTL6_HORSE	R.G(+57.02)AAGIP(+15.99)GGKGEK.G	Y	25.45	1113.5778	0.4	557.7964	2	12.79	F4:3032	3	644	655	Carbamidomethylation (DHKE X@N-term); Hydroxylation
6	3	tr|F6RTL6|F6RTL6_HORSE	R.P(+57.02)(+15.99)GPIGPAGAR.G	Y	25.12	964.509	-0.3	483.2616	2	17	F4:4545	3	475	484	Carbamidomethylation (DHKE X@N-term); Hydroxylation
6	3	tr|F6RTL6|F6RTL6_HORSE	K.EGLRGPR.G	Y	25.1	783.4351	0	392.7248	2	13.76	F3:3318	4	814	820
6	3	tr|F6RTL6|F6RTL6_HORSE	K.E(+57.02)GPVGLP(+15.99)GIDGR.P	Y	24.81	1238.6255	-0.3	620.3198	2	23.49	F3:6551	3	463	474	Carbamidomethylation (DHKE X@N-term); Hydroxylation
6	3	tr|F6RTL6|F6RTL6_HORSE	R.GDQ(+.98)GPVGR.A	Y	24.64	785.3668	0.3	393.6908	2	14.08	F4:3483	3	821	828	Deamidation (NQ)
6	3	tr|F6RTL6|F6RTL6_HORSE	R.G(+57.02)PSGPQ(+.98)GVR.G	Y	24.46	911.446	0.4	456.7305	2	14.48	F4:3625	1	995	1003	Carbamidomethylation (DHKE X@N-term); Deamidation (NQ)
6	3	tr|F6RTL6|F6RTL6_HORSE	F.AGPAGAAGQP(+15.99)GAK(+15.99)GER.G	Y	24.43	1425.696	-0.3	476.2391	3	12.96	F2:3025	2	724	739	Hydroxylation
6	3	tr|F6RTL6|F6RTL6_HORSE	K.GPSGE(+57.02)PGKPGDK.G	Y	24.39	1181.5676	0.6	394.8634	3	12.53	F3:2886	2	497	508	Carbamidomethylation (DHKE X@N-term)
6	3	tr|F6RTL6|F6RTL6_HORSE	R.GVVGPQ(+.98)GAR.G	Y	24.15	840.4453	0.1	421.23	2	15.65	F2:3941	1	155	163	Deamidation (NQ)
6	3	tr|F6RTL6|F6RTL6_HORSE	R.G(+57.02)AAGIP(+15.99)GGK.G	Y	23.83	799.4188	-0.4	400.7165	2	13.69	F4:3350	4	644	652	Carbamidomethylation (DHKE X@N-term); Hydroxylation
6	3	tr|F6RTL6|F6RTL6_HORSE	R.GPAGPTGPVGK(+21.98).D	Y	23.52	958.4848	0.1	480.2497	2	15.49	F2:3888	4	1052	1062	Sodium adduct
6	3	tr|F6RTL6|F6RTL6_HORSE	R.G(+57.02)AAGIP(+15.99)GGK(+15.99)GEK.G	Y	23.43	1129.5728	0.1	565.7937	2	12.66	F4:2987	1	644	655	Carbamidomethylation (DHKE X@N-term); Hydroxylation
6	3	tr|F6RTL6|F6RTL6_HORSE	I.P(+15.99)GPAGAAGATGAR.G	Y	23.21	1068.5311	2.3	535.274	2	17.37	F4:4683	3	328	340	Hydroxylation
6	3	tr|F6RTL6|F6RTL6_HORSE	R.G(+57.02)EIGNP(+15.99)GR.D	Y	22.63	871.4148	0.4	436.7148	2	12.99	F4:3105	4	662	669	Carbamidomethylation (DHKE X@N-term); Hydroxylation
6	3	tr|F6RTL6|F6RTL6_HORSE	R.P(+57.02)GPIGPAGAR.G	Y	22.54	948.514	0.5	475.2645	2	17.16	F2:4482	4	475	484	Carbamidomethylation (DHKE X@N-term)
6	3	tr|F6RTL6|F6RTL6_HORSE	R.GPP(+15.99)GPPGK.A	N	22.34	721.3759	0	361.6952	2	12.79	F1:2972	1	131	138	Hydroxylation
6	3	tr|F6RTL6|F6RTL6_HORSE	G.P(+42.01)VGAVGPR.G	Y	22.11	793.4446	0.1	397.7296	2	22.38	F3:6245	3	987	994	Acetylation (N-term)
6	3	tr|F6RTL6|F6RTL6_HORSE	D.QGAP(+15.99)GSVGPAGPR.G	Y	21.78	1165.584	0.7	583.7997	2	15.25	F1:3798	1	1039	1051	Hydroxylation
6	3	tr|F6RTL6|F6RTL6_HORSE	R.GEIGN(+.98)P(+15.99)GR.D	Y	21.76	815.3773	0	408.6959	2	13.5	F4:3291	1	662	669	Deamidation (NQ); Hydroxylation
6	3	tr|F6RTL6|F6RTL6_HORSE	R.DGNP(+15.99)GSDGPPGRD(+15.99)GQP(+15.99)GHK.G	Y	21.75	1891.8044	-2.4	631.6072	3	11.88	F4:2722	1	925	943	Hydroxylation
6	3	tr|F6RTL6|F6RTL6_HORSE	G.N(+.98)PGPAGPAGPR.G	Y	21.73	990.4882	0.2	496.2515	2	17.54	F2:4614	2	270	280	Deamidation (NQ)
6	3	tr|F6RTL6|F6RTL6_HORSE	G.V(+42.01)TGFP(+15.99)GAAGR.T	Y	21.6	989.493	0.9	495.7542	2	24.65	F2:6873	3	783	792	Acetylation (N-term); Hydroxylation
6	3	tr|F6RTL6|F6RTL6_HORSE	R.GPP(+15.99)GASGAP(+15.99)GPQGF.Q	Y	21.54	1227.552	-0.2	614.7831	2	21.51	F1:5805	1	98	111	Hydroxylation
6	3	tr|F6RTL6|F6RTL6_HORSE	R.GE(+21.98)PGP(+15.99)VGSVGPVGAVGPR.G	Y	21.52	1625.8137	-0.1	542.9451	3	21.7	F4:6263	2	977	994	Sodium adduct; Hydroxylation
6	3	tr|F6RTL6|F6RTL6_HORSE	R.G(+57.02)LP(+15.99)GADGR.A	Y	21.34	814.3933	0.9	408.2043	2	14.71	F3:3633	4	404	411	Carbamidomethylation (DHKE X@N-term); Hydroxylation
6	3	tr|F6RTL6|F6RTL6_HORSE	G.LLGAP(+15.99)GILGLP(+15.99)GSR.G	Y	21.31	1351.7823	0	676.8984	2	26.72	F2:7453	3	864	877	Hydroxylation
6	3	tr|F6RTL6|F6RTL6_HORSE	P.R(+.98)GIPGPAGAAGATGAR.G	Y	21.26	1379.7269	-0.2	690.8706	2	18.53	F2:4949	1	325	340	Deamidation (R)
6	3	tr|F6RTL6|F6RTL6_HORSE	K.GPSGE(+57.02)PGKP(+15.99)GDK.G	Y	21.21	1197.5625	0	400.1948	3	11.52	F1:2582	1	497	508	Carbamidomethylation (DHKE X@N-term); Hydroxylation
6	3	tr|F6RTL6|F6RTL6_HORSE	K.GETGLR.G	Y	21.05	631.3289	0.3	316.6718	2	13.38	F4:3243	4	656	661
6	3	tr|F6RTL6|F6RTL6_HORSE	K.RGPNGEPGSTGP(+15.99)AGP(+15.99)PGLR.G	Y	20.99	1804.8816	-1	903.4472	2	16.93	F3:4416	1	379	397	Hydroxylation
6	3	tr|F6RTL6|F6RTL6_HORSE	R.DGNP(+15.99)GSDGP(+15.99)PGRDGQP(+15.99)GHK.G	Y	20.77	1891.8044	-0.1	631.6087	3	12	F3:2720	1	925	943	Hydroxylation
6	3	tr|F6RTL6|F6RTL6_HORSE	R.G(+57.02)P(+15.99)SGPQGVR.G	Y	20.49	926.457	1.7	464.2365	2	13.25	F4:3198	1	995	1003	Carbamidomethylation (DHKE X@N-term); Hydroxylation
6	3	tr|F6RTL6|F6RTL6_HORSE	R.GLVGE(+21.98)P(+15.99)GPAGSK.G	Y	20.32	1105.538	-1	553.7757	2	16.82	F3:4376	3	341	352	Sodium adduct; Hydroxylation
6	3	tr|F6RTL6|F6RTL6_HORSE	G.I(+42.01)P(+15.99)GPAGAAGATGAR.G	Y	20.16	1223.6259	-0.4	612.8199	2	22.52	F1:6099	2	327	340	Acetylation (N-term); Hydroxylation
6	3	tr|F6RTL6|F6RTL6_HORSE	G.P(+42.01)VGNP(+15.99)GPAGPAGPR.G	Y	20.01	1300.6523	-1.1	651.3328	2	21.03	F1:5665	1	267	280	Acetylation (N-term); Hydroxylation
6	3	tr|F6RTL6|F6RTL6_HORSE	K.GEK(+15.99)GE(+57.02)TGLR.G	Y	19.95	1018.5043	0.1	340.5087	3	12.83	F2:2983	1	653	661	Hydroxylation; Carbamidomethylation (DHKE X@N-term)
6	3	tr|F6RTL6|F6RTL6_HORSE	R.GLPGER.G	N	19.88	627.334	0.2	314.6743	2	15.25	F3:3827	4	215	220
6	3	tr|F6RTL6|F6RTL6_HORSE	R.P(+15.99)GEP(+15.99)GLMGPR.G	Y	19.69	1041.4913	0	521.7529	2	18.13	F2:4819	2	439	448	Hydroxylation
6	3	tr|F6RTL6|F6RTL6_HORSE	R.GEVGLPGLSGP(+15.99)VGPP(+15.99)GNP(+15.99)GAN.G	Y	19.64	1889.9119	0.3	945.9635	2	26.97	F2:7522	1	281	301	Hydroxylation
6	3	tr|F6RTL6|F6RTL6_HORSE	R.G(+57.02)D(+57.02)QGPVGR.A	Y	19.5	898.4257	2.3	450.2211	2	16.31	F4:4289	1	821	828	Carbamidomethylation (DHKE X@N-term)
6	3	tr|F6RTL6|F6RTL6_HORSE	R.GEVGLPGLSGP(+15.99)VGP(+15.99)PGNP(+15.99)GAN.G	Y	19.23	1889.9119	-0.7	945.9626	2	27	F4:8058	1	281	301	Hydroxylation
6	3	tr|F6RTL6|F6RTL6_HORSE	Q.GLLGAP(+15.99)GILGLP(+15.99)GSR.G	Y	19.21	1408.8037	1.8	705.4104	2	27.62	F2:7687	1	863	877	Hydroxylation
6	3	tr|F6RTL6|F6RTL6_HORSE	G.P(+42.01)MGLMGPR.G	Y	19.15	899.4357	-0.7	450.7248	2	29.65	F3:8100	2	90	97	Acetylation (N-term)
6	3	tr|F6RTL6|F6RTL6_HORSE	R.G(+57.02)VVGPQ(+.98)GAR.G	Y	19.15	897.4668	-2.2	449.7397	2	15.63	F4:4037	2	155	163	Carbamidomethylation (DHKE X@N-term); Deamidation (NQ)
6	3	tr|F6RTL6|F6RTL6_HORSE	R.GEIGN(+.98)P(+15.99)GRDGAR.G	Y	18.92	1214.564	-0.1	608.2892	2	13.33	F4:3227	1	662	673	Deamidation (NQ); Hydroxylation
6	3	tr|F6RTL6|F6RTL6_HORSE	R.GPSGPPGPD(+15.99)GNK(+15.99)GEPGVLGAP(+15.99)GTAGPSGPSGLPGER.G	Y	18.72	3224.5332	1.3	1075.853	3	21.43	F3:5941	1	608	643	Hydroxylation
6	3	tr|F6RTL6|F6RTL6_HORSE	G.G(+42.01)PGPMGLMGPR.G	Y	18.72	1110.5314	0.1	556.273	2	28.76	F2:7986	1	87	97	Acetylation (N-term)
6	3	tr|F6RTL6|F6RTL6_HORSE	R.GEP(+15.99)GPVGSVGPVGAVGPR(+21.98).G	Y	18.68	1625.8137	-0.7	542.9448	3	21.64	F3:6011	1	977	994	Hydroxylation; Sodium adduct
6	3	tr|F6RTL6|F6RTL6_HORSE	G.E(+42.01)PGP(+15.99)VGSVGPVGAVGPR.G	Y	18.54	1588.8208	-1.2	795.4167	2	25.76	F2:7183	1	978	994	Acetylation (N-term); Hydroxylation
6	3	tr|F6RTL6|F6RTL6_HORSE	R.GD(-18.01)QGPVGR.A	Y	18.51	766.3722	1.4	384.1939	2	13.4	F3:3190	1	821	828	Dehydration
6	3	tr|F6RTL6|F6RTL6_HORSE	K.G(+57.02)EK(+15.99)GETGLR.G	Y	18.49	1018.5043	0.6	340.5089	3	12.78	F1:2968	1	653	661	Carbamidomethylation (DHKE X@N-term); Hydroxylation
6	3	tr|F6RTL6|F6RTL6_HORSE	R.GLP(+15.99)GER.G	N	18.4	643.3289	0.4	322.6719	2	13.99	F3:3391	12	215	220	Hydroxylation
6	3	tr|F6RTL6|F6RTL6_HORSE	R.GEPGPVGSVGPVGAVGPR(+21.98).G	Y	18.21	1609.8187	0	537.6135	3	22.11	F2:6164	1	977	994	Sodium adduct
6	3	tr|F6RTL6|F6RTL6_HORSE	R.GE(+21.98)PGPVGSVGPVGAVGPR.G	Y	18.19	1609.8187	-1.1	537.6129	3	22.17	F4:6430	2	977	994	Sodium adduct
6	3	tr|F6RTL6|F6RTL6_HORSE	R.GD(+21.98)QGPVGR.A	Y	18.07	806.3647	0.7	404.1899	2	13.36	F4:3237	1	821	828	Sodium adduct
6	3	tr|F6RTL6|F6RTL6_HORSE	K.GPSGE(+57.02)PGKPGD(+15.99)K.G	Y	17.74	1197.5625	-0.9	599.788	2	11.69	F2:2613	1	497	508	Carbamidomethylation (DHKE X@N-term); Hydroxylation
6	3	tr|F6RTL6|F6RTL6_HORSE	K.G(+57.02)ETGLR.G	Y	17.69	688.3504	0.3	345.1826	2	13.5	F3:3226	3	656	661	Carbamidomethylation (DHKE X@N-term)
6	3	tr|F6RTL6|F6RTL6_HORSE	K.GE(+57.02)K(+15.99)GETGLR.G	Y	16.95	1018.5043	1.1	510.26	2	12.63	F4:2977	2	653	661	Carbamidomethylation (DHKE X@N-term); Hydroxylation
6	3	tr|F6RTL6|F6RTL6_HORSE	R.AGETGASGP(+15.99)PGFAGE(+21.98)K.G	Y	16.9	1469.6398	-3	735.825	2	17.73	F1:4625	1	829	844	Hydroxylation; Sodium adduct
6	3	tr|F6RTL6|F6RTL6_HORSE	K.E(+57.02)GLRGPR.G	Y	16.83	840.4565	0	421.2356	2	14.3	F1:3477	2	814	820	Carbamidomethylation (DHKE X@N-term)
6	3	tr|F6RTL6|F6RTL6_HORSE	R.GPAGPTGPVGKD(+21.98)GR.S	Y	16.64	1286.6343	-0.8	644.3239	2	14.91	F2:3687	1	1052	1065	Sodium adduct
6	3	tr|F6RTL6|F6RTL6_HORSE	R.G(+57.02)AAGIP(+15.99)GGKGEK(+15.99).G	Y	16.17	1129.5728	-0.1	377.5315	3	12.63	F4:2974	2	644	655	Carbamidomethylation (DHKE X@N-term); Hydroxylation
6	3	tr|F6RTL6|F6RTL6_HORSE	P.GLP(+15.99)GPR.G	N	15.88	611.3391	-0.3	306.6767	2	14.46	F4:3617	1	320	325	Hydroxylation
6	3	tr|F6RTL6|F6RTL6_HORSE	R.GE(+21.98)P(+15.99)GPVGSVGPVGAVGPR.G	Y	15.83	1625.8137	-0.4	542.9449	3	21.58	F2:5985	1	977	994	Sodium adduct; Hydroxylation
6	3	tr|F6RTL6|F6RTL6_HORSE	V.VGPQGAR.G	Y	15.56	683.3715	0	342.693	2	14.92	F4:3789	2	157	163
6	3	tr|F6RTL6|F6RTL6_HORSE	R.GEVGPAGPNGF.A	Y	15.41	1000.4614	-0.1	501.2379	2	23.97	F4:7056	2	713	723
6	3	tr|F6RTL6|F6RTL6_HORSE	R.GPS(+114.04)GPQGVR.G	Y	15.4	967.4835	0.2	484.7491	2	16.78	F1:4309	3	995	1003	Ubiquitin
6	3	tr|F6RTL6|F6RTL6_HORSE	K.GHAGLAGAR(+21.98).G	Y	15.22	830.4123	0.4	416.2136	2	13.24	F3:3135	3	509	517	Sodium adduct
6	3	tr|F6RTL6|F6RTL6_HORSE	G.A(+42.01)AGPAGPIGSR.G	Y	14.85	994.5195	1.1	498.2676	2	21.37	F1:5764	1	597	607	Acetylation (N-term)
6	3	tr|F6RTL6|F6RTL6_HORSE	R.G(+57.02)LPGER.G	N	14.6	684.3555	-0.2	343.1849	2	15.5	F3:3911	3	215	220	Carbamidomethylation (DHKE X@N-term)
6	3	tr|F6RTL6|F6RTL6_HORSE	R.G(+57.02)PP(+15.99)GPP(+15.99)GK.A	N	14.44	794.3922	-0.1	398.2033	2	12.08	F1:2740	2	131	138	Carbamidomethylation (DHKE X@N-term); Hydroxylation
6	3	tr|F6RTL6|F6RTL6_HORSE	R.A(+43.01)GVMGPAGSR.G	Y	13.62	944.4498	0.9	473.2326	2	14.43	F3:3537	1	412	421	Carbamylation
6	3	tr|F6RTL6|F6RTL6_HORSE	R.GLP(+15.99)GIK(+15.99).G	N	13.54	615.3591	0.1	308.6869	2	17.14	F1:4432	1	1016	1021	Hydroxylation
6	3	tr|F6RTL6|F6RTL6_HORSE	K.AGEDGHP(+15.99)GKP(+15.99)GRP(+15.99)GERG.V	Y	13.37	1720.7876	0.5	574.6035	3	11.87	F4:2718	1	139	155	Hydroxylation
6	3	tr|F6RTL6|F6RTL6_HORSE	R.GAAGIPGGK(+15.99)GE(+21.98)K.G	Y	13.34	1078.5382	1.2	540.277	2	12.84	F1:2989	2	644	655	Hydroxylation; Sodium adduct
6	3	tr|F6RTL6|F6RTL6_HORSE	K.GE(+43.99)PGDKGPR.G	Y	13.18	955.4359	0.1	478.7253	2	13.49	F2:3205	1	1007	1015	Carboxylation (E)
6	3	tr|F6RTL6|F6RTL6_HORSE	R.G(+57.02)LP(+15.99)GER.G	N	12.9	700.3503	0.6	351.1826	2	14.12	F4:3496	7	215	220	Carbamidomethylation (DHKE X@N-term); Hydroxylation
6	3	tr|F6RTL6|F6RTL6_HORSE	R.GPAGPT(+114.04)GPVGK.D	Y	12.79	1050.5458	1.5	526.2809	2	18.64	F4:5146	4	1052	1062	Ubiquitin
6	3	tr|F6RTL6|F6RTL6_HORSE	R.GLPGE(+21.98)FGLP(+15.99)GPAGAR.G	Y	12.54	1432.7074	0.5	717.3613	2	24.6	F4:7265	1	572	586	Sodium adduct; Hydroxylation
6	3	tr|F6RTL6|F6RTL6_HORSE	R.GLPGERGR.V	N	12.45	840.4565	0.8	421.2359	2	14.27	F2:3472	1	215	222
6	3	tr|F6RTL6|F6RTL6_HORSE	R.GIP(+15.99)GPAGAAGATGAR(+21.98).G	Y	12.44	1260.6187	-1.5	421.2129	3	17.51	F2:4606	1	326	340	Hydroxylation; Sodium adduct
6	3	tr|F6RTL6|F6RTL6_HORSE	A.G(+57.02)PP(+15.99)GLR.G	N	12.38	668.3605	0.7	335.1878	2	14.43	F4:3607	2	392	397	Carbamidomethylation (DHKE X@N-term); Hydroxylation
6	3	tr|F6RTL6|F6RTL6_HORSE	F.P(+15.99)GSP(+15.99)GNIGPAGK.E	Y	11.81	1082.5356	-1.6	542.2742	2	18.41	F4:5063	2	451	462	Hydroxylation
4	12	tr|F7A3F7|F7A3F7_HORSE	R.GLTGPIGPP(+15.99)GPAGAP(+15.99)GDKGETGPSGPAGPTGAR.G	N	95.74	2882.4158	-0.9	961.8117	3	20.24	F4:5730	4	763	795	Hydroxylation
4	12	tr|F7A3F7|F7A3F7_HORSE	R.GFSGLQGPPGPP(+15.99)GSPGEQGPSGASGPAGPR.G	N	86.17	2672.2578	-0.4	891.7595	3	22.27	F4:6466	3	1103	1132	Hydroxylation
4	12	tr|F7A3F7|F7A3F7_HORSE	R.GLTGPIGPP(+15.99)GPAGAPGDK(+15.99)GETGPSGPAGPTGAR.G	N	84.9	2882.4158	0	961.8126	3	20.62	F3:5688	7	763	795	Hydroxylation
4	12	tr|F7A3F7|F7A3F7_HORSE	R.GLTGPIGPP(+15.99)GPAGAPGD(+15.99)K(+15.99)GETGPSGPAGPTGAR.G	N	83.47	2898.4106	-0.4	967.1438	3	20.19	F3:5549	3	763	795	Hydroxylation
4	12	tr|F7A3F7|F7A3F7_HORSE	R.G(+57.02)LTGPIGPP(+15.99)GPAGAP(+15.99)GDKGETGPSGPAGPTGAR.G	N	81.94	2939.4373	0.1	980.8198	3	20.39	F4:5784	2	763	795	Carbamidomethylation (DHKE X@N-term); Hydroxylation
4	12	tr|F7A3F7|F7A3F7_HORSE	R.GLTGPIGPP(+15.99)GPAGAPGDKGETGPSGPAGPTGAR.G	N	81.28	2866.4209	-0.3	956.4807	3	20.67	F4:5887	5	763	795	Hydroxylation
4	12	tr|F7A3F7|F7A3F7_HORSE	R.GFSGLQGPP(+15.99)GPP(+15.99)GSP(+15.99)GEQGPSGASGPAGPR.G	N	80.61	2704.2476	0.5	1353.1317	2	21.39	F4:6152	3	1103	1132	Hydroxylation
4	12	tr|F7A3F7|F7A3F7_HORSE	R.GFSGLQGPPGPPGSPGEQGPSGASGPAGPR.G	N	79.27	2656.2629	1.1	886.4292	3	22.94	F4:6703	3	1103	1132
4	12	tr|F7A3F7|F7A3F7_HORSE	R.GAPGD(+15.99)RGEP(+15.99)GPP(+15.99)GPAGFAGPPGADGQPGAK.G	N	78.62	2686.2371	-0.3	896.4194	3	19.37	F4:5419	2	796	825	Hydroxylation
4	12	tr|F7A3F7|F7A3F7_HORSE	R.GNDGATGAAGPP(+15.99)GPTGPAGPP(+15.99)GFPGAVGAK(+15.99)GEAGPQGAR.G	N	78.17	3370.5925	1.3	1124.5396	3	20.92	F4:5983	4	322	360	Hydroxylation
4	12	tr|F7A3F7|F7A3F7_HORSE	R.GLTGPIGPPGPAGAPGD(+15.99)KGETGPSGPAGPTGAR.G	N	77.97	2866.4209	-1	956.4799	3	21.07	F4:6034	1	763	795	Hydroxylation
4	12	tr|F7A3F7|F7A3F7_HORSE	R.GFSGLQGPPGPPGSP(+15.99)GEQGPSGASGPAGPR.G	N	77.25	2672.2578	0	891.7599	3	22.54	F2:6297	3	1103	1132	Hydroxylation
4	12	tr|F7A3F7|F7A3F7_HORSE	R.GAPGD(+15.99)RGEPGPP(+15.99)GPAGFAGPP(+15.99)GADGQPGAK.G	N	76.33	2686.2371	-0.2	896.4195	3	19.12	F2:5164	2	796	825	Hydroxylation
4	12	tr|F7A3F7|F7A3F7_HORSE	R.GLTGPIGPP(+15.99)GPAGAP(+15.99)GDK(+15.99)GETGPSGPAGPTGAR.G	N	75.95	2898.4106	0.3	967.1444	3	20.47	F2:5614	3	763	795	Hydroxylation
4	12	tr|F7A3F7|F7A3F7_HORSE	R.GLTGPIGPP(+15.99)GPAGAPGD(+15.99)KGETGPSGPAGPTGAR.G	N	74.81	2882.4158	0	961.8125	3	20.42	F1:5487	3	763	795	Hydroxylation
4	12	tr|F7A3F7|F7A3F7_HORSE	R.GFSGLQGP(+15.99)P(+15.99)GPP(+15.99)GSPGEQGPSGASGPAGPR.G	N	73.69	2704.2476	0.5	902.4236	3	21.25	F4:6100	1	1103	1132	Hydroxylation
4	12	tr|F7A3F7|F7A3F7_HORSE	K.GDAGPAGPKGEP(+15.99)GSP(+15.99)GENGAP(+15.99)GQMGPR.G	N	73.64	2492.0986	-1.1	831.7059	3	15.84	F3:4026	4	277	303	Hydroxylation
4	12	tr|F7A3F7|F7A3F7_HORSE	R.GFSGLQGPP(+15.99)GPPGSP(+15.99)GEQGPSGASGPAGPR.G	N	72.89	2688.2527	0	897.0915	3	22.01	F2:6129	2	1103	1132	Hydroxylation
4	12	tr|F7A3F7|F7A3F7_HORSE	K.GDAGPP(+15.99)GPAGPAGPPGPIGSVGAP(+15.99)GPK.G	N	71.87	2263.1233	1.1	755.3825	3	21.91	F4:6339	3	835	861	Hydroxylation
4	12	tr|F7A3F7|F7A3F7_HORSE	K.GEP(+15.99)GDAGAKGDAGPP(+15.99)GPAGPAGPPGPIGSVGAP(+15.99)GPK.G	N	71.84	3061.4739	1	1021.4996	3	20.37	F4:5774	1	826	861	Hydroxylation
4	12	tr|F7A3F7|F7A3F7_HORSE	R.GLTGPIGP(+15.99)P(+15.99)GPAGAPGDK(+15.99)GETGPSGPAGPTGAR.G	N	71.55	2898.4106	-0.2	967.1439	3	20.1	F2:5493	2	763	795	Hydroxylation
4	12	tr|F7A3F7|F7A3F7_HORSE	R.GFSGLQGP(+15.99)P(+15.99)GPPGSP(+15.99)GEQGPSGASGPAGPR.G	N	71.49	2704.2476	-0.7	902.4225	3	21.17	F2:5851	1	1103	1132	Hydroxylation
4	12	tr|F7A3F7|F7A3F7_HORSE	R.GFSGLQGPP(+15.99)GPP(+15.99)GSPGEQGPSGASGPAGPR.G	N	70.82	2688.2527	-0.5	897.0911	3	21.66	F2:6013	5	1103	1132	Hydroxylation
4	12	tr|F7A3F7|F7A3F7_HORSE	R.GSEGPQGVRGEP(+15.99)GPP(+15.99)GPAGAAGPAGNP(+15.99)GADGQPGAK.G	N	70.63	3166.4663	0	1056.4961	3	17.15	F4:4600	7	361	396	Hydroxylation
4	12	tr|F7A3F7|F7A3F7_HORSE	K.GDAGPP(+15.99)GPAGPAGPP(+15.99)GPIGSVGAP(+15.99)GPK.G	N	69.99	2279.1182	0	1140.5664	2	21.12	F4:6054	5	835	861	Hydroxylation
4	12	tr|F7A3F7|F7A3F7_HORSE	R.GFSGLQGP(+15.99)PGP(+15.99)P(+15.99)GSPGEQGPSGASGPAGPR.G	N	68.07	2704.2476	-0.1	902.423	3	21.33	F1:5755	2	1103	1132	Hydroxylation
4	12	tr|F7A3F7|F7A3F7_HORSE	R.GPSGPQGPSGPP(+15.99)GPK.G	N	67.76	1331.647	-0.5	666.8304	2	15.19	F3:3806	7	415	429	Hydroxylation
4	12	tr|F7A3F7|F7A3F7_HORSE	K.DGEAGAQGPP(+15.99)GPAGPAGER.G	N	67.68	1705.7655	-0.1	569.5957	3	17.08	F3:4468	12	612	630	Hydroxylation
4	12	tr|F7A3F7|F7A3F7_HORSE	K.DGEAGAQGPPGPAGPAGER.G	N	67.28	1689.7706	-0.5	845.8922	2	17.8	F4:4841	8	612	630
4	12	tr|F7A3F7|F7A3F7_HORSE	R.GLTGPIGP(+15.99)PGPAGAP(+15.99)GDKGETGPSGPAGPTGAR.G	N	67.15	2882.4158	-0.2	721.6111	4	20.31	F2:5563	1	763	795	Hydroxylation
4	12	tr|F7A3F7|F7A3F7_HORSE	R.GFSGLQGP(+15.99)PGP(+15.99)PGSPGEQGPSGASGPAGPR.G	N	65.81	2688.2527	-1.6	897.0901	3	21.72	F3:6037	1	1103	1132	Hydroxylation
4	12	tr|F7A3F7|F7A3F7_HORSE	R.GNDGATGAAGPP(+15.99)GPTGPAGPP(+15.99)GFP(+15.99)GAVGAKGEAGPQGAR.G	N	65.33	3370.5925	-0.5	1124.5376	3	20.31	F2:5562	1	322	360	Hydroxylation
4	12	tr|F7A3F7|F7A3F7_HORSE	K.GDAGPP(+15.99)GPAGPAGPPGPIGSVGAP(+15.99)GPK(+15.99).G	N	64.99	2279.1182	-1.1	760.7125	3	21.84	F3:6076	2	835	861	Hydroxylation
4	12	tr|F7A3F7|F7A3F7_HORSE	R.GAPGDRGEP(+15.99)GPP(+15.99)GPAGFAGPP(+15.99)GADGQPGAK.G	N	64.08	2686.2371	2.6	896.4219	3	19	F4:5281	1	796	825	Hydroxylation
4	12	tr|F7A3F7|F7A3F7_HORSE	R.GLTGPIGP(+15.99)PGPAGAPGDK(+15.99)GETGPSGPAGPTGAR.G	N	63.24	2882.4158	0.2	721.6114	4	20.66	F2:5679	1	763	795	Hydroxylation
4	12	tr|F7A3F7|F7A3F7_HORSE	R.GFSGLQGPPGP(+15.99)PGSPGEQGPSGASGPAGPR.G	N	62.75	2672.2578	-0.8	891.7592	3	22.2	F2:6192	1	1103	1132	Hydroxylation
4	12	tr|F7A3F7|F7A3F7_HORSE	R.GFSGLQGP(+15.99)PGPP(+15.99)GSP(+15.99)GEQGPSGASGPAGPR.G	N	62.43	2704.2476	0.4	902.4235	3	21.52	F2:5966	2	1103	1132	Hydroxylation
4	12	tr|F7A3F7|F7A3F7_HORSE	K.D(+57.02)GEAGAQGPP(+15.99)GPAGPAGER.G	N	62.23	1762.787	-1.4	882.3995	2	17.39	F4:4692	4	612	630	Carbamidomethylation (DHKE X@N-term); Hydroxylation
4	12	tr|F7A3F7|F7A3F7_HORSE	K.GEPGSP(+15.99)GENGAP(+15.99)GQMGPR.G	N	61.62	1725.7375	-0.4	863.8757	2	15.82	F4:4105	4	286	303	Hydroxylation
4	12	tr|F7A3F7|F7A3F7_HORSE	R.GNDGATGAAGPP(+15.99)GPTGPAGPP(+15.99)GFPGAVGAK.G	N	61.12	2531.2039	0.6	844.7424	3	22.57	F4:6573	4	322	351	Hydroxylation
4	12	tr|F7A3F7|F7A3F7_HORSE	R.GPSGPQGPSGPP(+15.99)GPK(+15.99).G	N	60.94	1347.6418	-0.7	674.8278	2	15.26	F3:3830	3	415	429	Hydroxylation
4	12	tr|F7A3F7|F7A3F7_HORSE	K.GDAGPAGPKGEP(+15.99)GSPGENGAP(+15.99)GQMGPR.G	N	60.67	2476.1035	0.4	826.3754	3	16.47	F3:4249	1	277	303	Hydroxylation
4	12	tr|F7A3F7|F7A3F7_HORSE	K.D(+57.02)GEAGAQGPPGPAGPAGER.G	N	60.01	1746.7921	-1.3	874.4022	2	18.32	F2:4884	1	612	630	Carbamidomethylation (DHKE X@N-term)
4	12	tr|F7A3F7|F7A3F7_HORSE	K.GEP(+15.99)GPTGIQGPP(+15.99)GPAGEEGKR.G	N	59.99	2018.9657	-0.9	1010.4892	2	17.13	F4:4593	10	448	468	Hydroxylation
4	12	tr|F7A3F7|F7A3F7_HORSE	R.GLTGPIGP(+15.99)PGPAGAP(+15.99)GDK(+15.99)GETGPSGPAGPTGAR.G	N	59.75	2898.4106	-0.1	967.144	3	20.34	F1:5459	1	763	795	Hydroxylation
4	12	tr|F7A3F7|F7A3F7_HORSE	R.GEP(+15.99)GPP(+15.99)GPAGAAGPAGNP(+15.99)GADGQPGAK.G	N	59.52	2299.0464	-0.3	1150.5302	2	16.99	F4:4540	6	370	396	Hydroxylation
4	12	tr|F7A3F7|F7A3F7_HORSE	K.GEPGSPGENGAP(+15.99)GQMGPR.G	N	59.49	1709.7427	-0.2	855.8785	2	16.72	F2:4325	1	286	303	Hydroxylation
4	12	tr|F7A3F7|F7A3F7_HORSE	K.GDAGPAGPKGEPGSP(+15.99)GENGAP(+15.99)GQMGPR.G	N	57.93	2476.1035	0	826.3751	3	16.51	F2:4247	2	277	303	Hydroxylation
4	12	tr|F7A3F7|F7A3F7_HORSE	R.GNDGATGAAGPPGP(+15.99)TGPAGPP(+15.99)GFP(+15.99)GAVGAK.G	N	57.91	2547.199	0.4	1274.6073	2	21.69	F3:6029	1	322	351	Hydroxylation
4	12	tr|F7A3F7|F7A3F7_HORSE	R.GNDGATGAAGPP(+15.99)GPTGPAGPP(+15.99)GFP(+15.99)GAVGAK.G	N	57.84	2547.199	0.4	850.074	3	21.56	F4:6211	4	322	351	Hydroxylation
4	12	tr|F7A3F7|F7A3F7_HORSE	K.GEP(+15.99)GSP(+15.99)GENGAP(+15.99)GQMGPR.G	N	57.53	1741.7325	-1.1	871.8726	2	15.39	F3:3877	7	286	303	Hydroxylation
4	12	tr|F7A3F7|F7A3F7_HORSE	R.GARGEPGPTGLP(+15.99)GPP(+15.99)GER.G	N	57.39	1732.8491	-0.1	578.6236	3	17	F2:4425	1	469	486	Hydroxylation
4	12	tr|F7A3F7|F7A3F7_HORSE	K.GEP(+15.99)GPTGIQGPP(+15.99)GPAGEEGK.R	N	57.08	1862.8645	-1.3	932.4384	2	18.54	F3:4976	7	448	467	Hydroxylation
4	12	tr|F7A3F7|F7A3F7_HORSE	R.GPSGPQGPSGPP(+15.99)GP(+15.99)K.G	N	56.99	1347.6418	-0.6	674.8278	2	15.25	F4:3904	1	415	429	Hydroxylation
4	12	tr|F7A3F7|F7A3F7_HORSE	K.GEPGPTGIQGPP(+15.99)GPAGEEGKR.G	N	56.36	2002.9707	-0.4	668.6639	3	17.46	F4:4716	4	448	468	Hydroxylation
4	12	tr|F7A3F7|F7A3F7_HORSE	K.GDAGP(+15.99)PGPAGPAGPP(+15.99)GPIGSVGAP(+15.99)GPK.G	N	56.23	2279.1182	-0.8	760.7127	3	21.13	F1:5696	2	835	861	Hydroxylation
4	12	tr|F7A3F7|F7A3F7_HORSE	K.TGPP(+15.99)GPAGQDGRPGPPGPP(+15.99)GAR.G	N	55.83	2023.9823	-1.6	675.667	3	16.45	F4:4340	1	552	573	Hydroxylation
4	12	tr|F7A3F7|F7A3F7_HORSE	R.GNDGATGAAGP(+15.99)PGPTGPAGPP(+15.99)GFPGAVGAK(+15.99)GEAGPQGAR.G	N	55.81	3370.5925	0.3	843.6557	4	20.9	F2:5760	1	322	360	Hydroxylation
4	12	tr|F7A3F7|F7A3F7_HORSE	R.GP(+15.99)SGPQGPSGPP(+15.99)GPK.G	N	55.42	1347.6418	-1.1	674.8275	2	14.92	F3:3710	3	415	429	Hydroxylation
4	12	tr|F7A3F7|F7A3F7_HORSE	R.GFSGLQGPPGP(+15.99)PGSP(+15.99)GEQGPSGASGPAGPR.G	N	55.32	2688.2527	0.1	897.0916	3	22.09	F3:6152	1	1103	1132	Hydroxylation
4	12	tr|F7A3F7|F7A3F7_HORSE	K.GSP(+15.99)GEAGRP(+15.99)GEAGLP(+15.99)GAK.G	N	55.31	1654.791	-1	828.402	2	14.45	F4:3614	11	520	537	Hydroxylation
4	12	tr|F7A3F7|F7A3F7_HORSE	R.GPSGPQGPSGPP(+15.99)GP(+15.99)KGNSGEPGAP(+15.99)GNK.G	N	54.86	2429.1206	-0.5	810.7137	3	15.08	F4:3841	1	415	441	Hydroxylation
4	12	tr|F7A3F7|F7A3F7_HORSE	R.GEPGPTGLP(+15.99)GPP(+15.99)GER.G	N	54.48	1448.6895	0.7	725.3525	2	18.57	F4:5120	8	472	486	Hydroxylation
4	12	tr|F7A3F7|F7A3F7_HORSE	K.NGDDGEAGKPGRP(+15.99)GER.G	N	53.58	1626.7345	0.6	543.2524	3	11.84	F4:2707	11	228	243	Hydroxylation
4	12	tr|F7A3F7|F7A3F7_HORSE	R.GPPGSAGAPGKDGLNGLP(+15.99)GPIGP(+15.99)P(+15.99)GPR.G	N	53.25	2437.2349	0.5	813.4193	3	20.92	F4:5981	4	1133	1159	Hydroxylation
4	12	tr|F7A3F7|F7A3F7_HORSE	R.GEP(+15.99)GPTGLP(+15.99)GPP(+15.99)GER.G	N	53.17	1464.6844	-0.7	733.349	2	17.96	F1:4703	12	472	486	Hydroxylation
4	12	tr|F7A3F7|F7A3F7_HORSE	R.GAPGDRGEPGPP(+15.99)GPAGFAGPP(+15.99)GADGQPGAK.G	N	53.1	2670.2422	-0.5	891.0876	3	19.51	F2:5297	1	796	825	Hydroxylation
4	12	tr|F7A3F7|F7A3F7_HORSE	K.GNSGEPGAP(+15.99)GNKGDTGAK.G	N	52.74	1628.739	0.1	543.9203	3	12.02	F1:2723	1	430	447	Hydroxylation
4	12	tr|F7A3F7|F7A3F7_HORSE	R.GFSGLQGPPGP(+15.99)P(+15.99)GSPGEQGPSGASGPAGPR.G	N	52.47	2688.2527	1.7	897.093	3	22.25	F1:6019	1	1103	1132	Hydroxylation
4	12	tr|F7A3F7|F7A3F7_HORSE	K.GEPGPTGIQGPP(+15.99)GPAGEEGK.R	N	52.29	1846.8696	-0.2	924.4419	2	19.13	F3:5186	4	448	467	Hydroxylation
4	12	tr|F7A3F7|F7A3F7_HORSE	K.GNSGEP(+15.99)GAP(+15.99)GNK(+15.99)GDTGAK.G	N	52.08	1660.7288	0.2	554.5836	3	11.06	F1:2461	1	430	447	Hydroxylation
4	12	tr|F7A3F7|F7A3F7_HORSE	R.GNDGATGAAGP(+15.99)PGPTGPAGPP(+15.99)GFPGAVGAK.G	N	51.49	2531.2039	0.9	844.7427	3	22.52	F2:6293	2	322	351	Hydroxylation
4	12	tr|F7A3F7|F7A3F7_HORSE	R.GARGEP(+15.99)GPTGLP(+15.99)GPP(+15.99)GER.G	N	51.37	1748.8441	0.1	583.9554	3	16.31	F2:4175	3	469	486	Hydroxylation
4	12	tr|F7A3F7|F7A3F7_HORSE	R.GFSGLQGPP(+15.99)GP(+15.99)PGSP(+15.99)GEQGPSGASGPAGPR.G	N	50.63	2704.2476	3.8	1353.1362	2	21.34	F2:5908	1	1103	1132	Hydroxylation
4	12	tr|F7A3F7|F7A3F7_HORSE	R.GEPGPTGLP(+15.99)GPPGER.G	N	50.31	1432.6946	-0.1	717.3545	2	19.5	F2:5293	2	472	486	Hydroxylation
4	12	tr|F7A3F7|F7A3F7_HORSE	K.NGDDGEAGKP(+15.99)GRP(+15.99)GER.G	N	50.27	1642.7295	-0.1	548.5837	3	11.39	F3:2545	12	228	243	Hydroxylation
4	12	tr|F7A3F7|F7A3F7_HORSE	R.GLP(+15.99)GPPGAP(+15.99)GPQGFQGPPGEPGEPGASGPMGPR.G	N	50.11	3035.4194	-1.3	1012.8124	3	24.09	F4:7098	2	187	219	Hydroxylation
4	12	tr|F7A3F7|F7A3F7_HORSE	K.GEPGDAGAKGDAGPP(+15.99)GPAGPAGPP(+15.99)GPIGSVGAP(+15.99)GPK.G	N	50.09	3061.4739	0.7	1021.4993	3	20.01	F4:5646	1	826	861	Hydroxylation
4	12	tr|F7A3F7|F7A3F7_HORSE	K.GDTGAK(+15.99)GEPGPTGIQGPP(+15.99)GPAGEEGK.R	N	49.81	2392.1143	1.1	798.3796	3	17.75	F2:4685	2	442	467	Hydroxylation
4	12	tr|F7A3F7|F7A3F7_HORSE	R.GPSGPQGPSGP(+15.99)P(+15.99)GPK.G	N	49.65	1347.6418	-0.7	674.8278	2	14.56	F3:3582	4	415	429	Hydroxylation
4	12	tr|F7A3F7|F7A3F7_HORSE	R.GNDGATGAAGPPGPTGPAGPP(+15.99)GFPGAVGAK.G	N	49.55	2515.209	0.2	839.4105	3	23.11	F3:6448	1	322	351	Hydroxylation
4	12	tr|F7A3F7|F7A3F7_HORSE	R.GPSGPQGP(+15.99)SGPP(+15.99)GPK.G	N	49.52	1347.6418	-1.2	674.8274	2	14.2	F3:3458	3	415	429	Hydroxylation
4	12	tr|F7A3F7|F7A3F7_HORSE	K.GSPGEAGRP(+15.99)GEAGLP(+15.99)GAK.G	N	49.31	1638.7961	2.7	547.2741	3	15	F4:3812	5	520	537	Hydroxylation
4	12	tr|F7A3F7|F7A3F7_HORSE	R.GEP(+15.99)GPP(+15.99)GPAGFAGPP(+15.99)GADGQPGAK.G	N	49.26	2132.9763	-0.6	1067.4948	2	20.13	F3:5531	6	802	825	Hydroxylation
4	12	tr|F7A3F7|F7A3F7_HORSE	K.TGPP(+15.99)GPAGQDGRPGPPGP(+15.99)PGAR.G	N	49.24	2023.9823	0.3	675.6683	3	16.53	F2:4253	1	552	573	Hydroxylation
4	12	tr|F7A3F7|F7A3F7_HORSE	R.GPSGPQGPSGP(+15.99)P(+15.99)GPK(+15.99).G	N	49.16	1363.6367	1	682.8263	2	14.52	F2:3552	2	415	429	Hydroxylation
4	12	tr|F7A3F7|F7A3F7_HORSE	R.GFSGLDGAKGDAGPAGPK.G	N	48.62	1600.7844	0.5	534.6024	3	18.84	F3:5080	2	268	285
4	12	tr|F7A3F7|F7A3F7_HORSE	R.GPSGPQGPSGPP(+15.99)GPK(+15.99)GNSGEPGAP(+15.99)GNK.G	N	48.35	2429.1206	-0.3	810.7139	3	15.16	F2:3774	1	415	441	Hydroxylation
4	12	tr|F7A3F7|F7A3F7_HORSE	K.TGPP(+15.99)GPAGQDGRP(+15.99)GPPGPP(+15.99)GAR.G	N	48.33	2039.9772	-0.1	680.9996	3	15.88	F3:4041	4	552	573	Hydroxylation
4	12	tr|F7A3F7|F7A3F7_HORSE	K.GNSGEP(+15.99)GAP(+15.99)GNKGDTGAK.G	N	48.33	1644.7339	0.1	823.3743	2	11.23	F1:2506	7	430	447	Hydroxylation
4	12	tr|F7A3F7|F7A3F7_HORSE	K.GDAGP(+15.99)PGPAGPAGPP(+15.99)GPIGSVGAPGPK.G	N	48.31	2263.1233	0.6	755.3821	3	21.78	F3:6056	1	835	861	Hydroxylation
4	12	tr|F7A3F7|F7A3F7_HORSE	R.GSAGPP(+15.99)GATGFP(+15.99)GAAGR.V	N	48.29	1458.6851	-0.4	730.3495	2	18.75	F1:4965	14	865	881	Hydroxylation
4	12	tr|F7A3F7|F7A3F7_HORSE	R.GQAGVMGFP(+15.99)GPK(+15.99)GAAGEPGK.A	N	48.25	1843.8887	0.8	615.6373	3	19.57	F2:5318	2	574	593	Hydroxylation
4	12	tr|F7A3F7|F7A3F7_HORSE	K.DGEAGAQ(+.98)GPP(+15.99)GPAGPAGER.G	N	48.08	1706.7495	-0.2	854.3818	2	17.45	F4:4711	1	612	630	Deamidation (NQ); Hydroxylation
4	12	tr|F7A3F7|F7A3F7_HORSE	R.GLTGPIGPP(+15.99)GPAGAP(+15.99)GDK.G	N	48.06	1589.8048	3.8	795.9127	2	20.52	F4:5832	4	763	780	Hydroxylation
4	12	tr|F7A3F7|F7A3F7_HORSE	R.GVPGPP(+15.99)GAVGPAGKD(+15.99)GEAGAQGPPGPAGPAGER.G	N	47.95	2863.3848	-2.9	955.4661	3	18.79	F4:5203	1	598	630	Hydroxylation
4	12	tr|F7A3F7|F7A3F7_HORSE	K.DGLNGLP(+15.99)GPIGP(+15.99)P(+15.99)GPR.G	N	47.73	1560.7896	0.7	521.2708	3	23.4	F4:6862	7	1144	1159	Hydroxylation
4	12	tr|F7A3F7|F7A3F7_HORSE	R.GNDGATGAAGPP(+15.99)GPTGPAGPP(+15.99)GFPGAVGAK(+15.99).G	N	47.67	2547.199	1.4	850.0748	3	22.47	F4:6538	4	322	351	Hydroxylation
4	12	tr|F7A3F7|F7A3F7_HORSE	K.GE(+57.02)P(+15.99)GPTGIQGPP(+15.99)GPAGEEGKR.G	N	47.65	2075.9871	-0.1	693.0029	3	17.13	F2:4473	2	448	468	Carbamidomethylation (DHKE X@N-term); Hydroxylation
4	12	tr|F7A3F7|F7A3F7_HORSE	R.GVQGPPGPAGPR.G	N	47.63	1088.5726	0.1	545.2936	2	16.57	F2:4271	4	685	696
4	12	tr|F7A3F7|F7A3F7_HORSE	R.GFSGLDGAK(+15.99)GDAGPAGPK.G	N	47.27	1616.7794	0.5	539.934	3	18.62	F3:5003	7	268	285	Hydroxylation
4	12	tr|F7A3F7|F7A3F7_HORSE	R.GFSGL(+53.97)QGPPGPPGSPGEQGPSGASGPAGPR.G	N	46.89	2710.2346	-1.8	904.4172	3	21.78	F2:6051	2	1103	1132	Trifluoroleucine
4	12	tr|F7A3F7|F7A3F7_HORSE	R.GFP(+15.99)GADGVAGPK(+15.99)GPAGER.G	N	46.76	1670.8011	-0.7	557.9406	3	18.4	F3:4926	3	493	510	Hydroxylation
4	12	tr|F7A3F7|F7A3F7_HORSE	R.GFP(+15.99)GADGVAGPKGPAGER.G	N	46.57	1654.8063	0.5	552.6096	3	18.59	F2:4973	3	493	510	Hydroxylation
4	12	tr|F7A3F7|F7A3F7_HORSE	K.TGPP(+15.99)GPAGQDGRPGP(+15.99)PGPP(+15.99)GAR.G	N	46.31	2039.9772	-0.1	680.9996	3	15.8	F2:3991	1	552	573	Hydroxylation
4	12	tr|F7A3F7|F7A3F7_HORSE	K.GLTGSP(+15.99)GSP(+15.99)GPDGK.T	N	46.25	1257.5836	-1.2	629.7983	2	15.1	F4:3850	18	538	551	Hydroxylation
4	12	tr|F7A3F7|F7A3F7_HORSE	R.GPSGPQGPSGPP(+15.99)GPK(+15.99)GN.S	N	46.05	1518.7062	0.5	760.3608	2	15.25	F2:3806	1	415	431	Hydroxylation
4	12	tr|F7A3F7|F7A3F7_HORSE	K.GDAGP(+15.99)PGPAGPAGPPGPIGSVGAP(+15.99)GPK(+15.99).G	N	46.02	2279.1182	0.3	760.7136	3	21.88	F1:5915	2	835	861	Hydroxylation
4	12	tr|F7A3F7|F7A3F7_HORSE	K.GETGPSGPAGPTGAR.G	N	45.92	1310.6215	-0.7	656.3176	2	15.4	F4:3956	3	781	795
4	12	tr|F7A3F7|F7A3F7_HORSE	R.GVPGPP(+15.99)GAVGPAGK.D	N	45.84	1175.6298	0.1	588.8222	2	17.38	F3:4572	5	598	611	Hydroxylation
4	12	tr|F7A3F7|F7A3F7_HORSE	K.GDAGP(+15.99)PGPAGPAGPP(+15.99)GPIGSVGAPGP(+15.99)K.G	N	45.82	2279.1182	-0.8	760.7127	3	21.64	F2:6005	1	835	861	Hydroxylation
4	12	tr|F7A3F7|F7A3F7_HORSE	K.G(+57.02)EP(+15.99)GPTGIQGPP(+15.99)GPAGEEGKR.G	N	45.48	2075.9871	-0.9	693.0023	3	17.01	F4:4549	1	448	468	Carbamidomethylation (DHKE X@N-term); Hydroxylation
4	12	tr|F7A3F7|F7A3F7_HORSE	K.GNSGEPGAP(+15.99)GN(+15.99)KGDTGAK.G	N	45.39	1644.7339	0	823.3742	2	11.88	F3:2682	1	430	447	Hydroxylation
4	12	tr|F7A3F7|F7A3F7_HORSE	R.GRP(+15.99)GAPGPAGAR.G	N	44.93	1078.5631	1.1	540.2894	2	13.1	F3:3084	8	310	321	Hydroxylation
4	12	tr|F7A3F7|F7A3F7_HORSE	K.N(+.98)GDDGEAGKPGRP(+15.99)GER.G	N	44.63	1627.7186	-1.7	814.8652	2	12.27	F4:2851	11	228	243	Deamidation (NQ); Hydroxylation
4	12	tr|F7A3F7|F7A3F7_HORSE	K.GLTGSP(+15.99)GSP(+15.99)GPDGK(+57.02).T	N	44.63	1314.6051	-0.9	658.3093	2	14.86	F1:3664	2	538	551	Hydroxylation; Carbamidomethylation (DHKE X@N-term)
4	12	tr|F7A3F7|F7A3F7_HORSE	K.GANGAP(+15.99)GIAGAP(+15.99)GFP(+15.99)GAR.G	N	44.36	1584.7644	0.1	529.2621	3	20.05	F3:5500	9	397	414	Hydroxylation
4	12	tr|F7A3F7|F7A3F7_HORSE	K.TGPP(+15.99)GPAGQDGRPGPP(+15.99)GPPGAR.G	N	44.3	2023.9823	-0.8	675.6675	3	16.59	F3:4295	1	552	573	Hydroxylation
4	12	tr|F7A3F7|F7A3F7_HORSE	R.GNDGATGAAGPPGPTGPAGPP(+15.99)GFP(+15.99)GAVGAK.G	N	44.23	2531.2039	0.5	844.7423	3	22.2	F4:6442	4	322	351	Hydroxylation
4	12	tr|F7A3F7|F7A3F7_HORSE	K.GADGSPGKDGVR.G	N	44.18	1114.5366	0.5	558.2759	2	12.61	F3:2913	8	751	762
4	12	tr|F7A3F7|F7A3F7_HORSE	N.GDDGEAGKPGRP(+15.99)GER.G	N	44.05	1512.6917	0.2	505.2379	3	11.95	F3:2705	3	229	243	Hydroxylation
4	12	tr|F7A3F7|F7A3F7_HORSE	K.GDAGPPGP(+15.99)AGPAGPPGPIGSVGAP(+15.99)GPK(+15.99).G	N	43.74	2279.1182	-0.4	760.713	3	21.8	F4:6296	1	835	861	Hydroxylation
4	12	tr|F7A3F7|F7A3F7_HORSE	R.GVP(+15.99)GPPGAVGPAGK.D	N	43.71	1175.6298	0.2	588.8223	2	17.72	F3:4693	6	598	611	Hydroxylation
4	12	tr|F7A3F7|F7A3F7_HORSE	K.GLTGSP(+15.99)GSPGPDGK.T	N	43.58	1241.5887	0.6	621.802	2	15.63	F3:3956	6	538	551	Hydroxylation
4	12	tr|F7A3F7|F7A3F7_HORSE	R.GSAGP(+15.99)P(+15.99)GATGFP(+15.99)GAAGR.V	N	43.39	1474.6801	0.1	738.3474	2	17.35	F4:4676	4	865	881	Hydroxylation
4	12	tr|F7A3F7|F7A3F7_HORSE	R.GEPGPTGLP(+15.99)GPPGER(+15.99)GGP(+15.99)GAR.G	N	43.08	1959.9398	-0.8	654.32	3	16.88	F2:4382	1	472	492	Hydroxylation
4	12	tr|F7A3F7|F7A3F7_HORSE	K.G(+57.02)LTGSP(+15.99)GSP(+15.99)GPDGK.T	N	42.98	1314.6051	-0.1	658.3098	2	14.9	F3:3703	2	538	551	Carbamidomethylation (DHKE X@N-term); Hydroxylation
4	12	tr|F7A3F7|F7A3F7_HORSE	R.GVPGPPGAVGPAGK.D	N	42.87	1159.6349	1	580.8253	2	18.65	F2:4995	7	598	611
4	12	tr|F7A3F7|F7A3F7_HORSE	R.GVPGP(+15.99)PGAVGPAGK.D	N	42.42	1175.6298	-1	588.8216	2	18.07	F3:4813	1	598	611	Hydroxylation
4	12	tr|F7A3F7|F7A3F7_HORSE	K.GEPGP(+15.99)TGIQGPP(+15.99)GPAGEEGK.R	N	42.35	1862.8645	0	621.9621	3	18.53	F4:5106	1	448	467	Hydroxylation
4	12	tr|F7A3F7|F7A3F7_HORSE	R.GLP(+15.99)GERGRP(+15.99)GAP(+15.99)GPAGAR.G	N	42.34	1719.8763	-0.2	574.2993	3	14.9	F2:3684	2	304	321	Hydroxylation
4	12	tr|F7A3F7|F7A3F7_HORSE	K.GEPGSP(+15.99)GEN(+.98)GAP(+15.99)GQMGPR.G	N	42.18	1726.7217	1	864.369	2	16.31	F4:4288	2	286	303	Hydroxylation; Deamidation (NQ)
4	12	tr|F7A3F7|F7A3F7_HORSE	R.GVP(+15.99)GPP(+15.99)GAVGPAGK.D	N	42.11	1191.6248	0.2	596.8198	2	16.48	F3:4253	10	598	611	Hydroxylation
4	12	tr|F7A3F7|F7A3F7_HORSE	R.GFSGLQGP(+15.99)PGP(+15.99)PGSP(+15.99)GEQGPSGASGPAGPR.G	N	41.78	2704.2476	-2	902.4213	3	21.81	F1:5892	1	1103	1132	Hydroxylation
4	12	tr|F7A3F7|F7A3F7_HORSE	R.GPSGPQ(+.98)GPSGPP(+15.99)GPK.G	N	41.56	1332.631	-0.1	667.3227	2	15.59	F1:3909	1	415	429	Deamidation (NQ); Hydroxylation
4	12	tr|F7A3F7|F7A3F7_HORSE	K.GE(+57.02)PGPTGIQGPP(+15.99)GPAGEEGKR.G	N	41.47	2059.9922	-1.3	687.6705	3	17.53	F4:4741	3	448	468	Carbamidomethylation (DHKE X@N-term); Hydroxylation
4	12	tr|F7A3F7|F7A3F7_HORSE	R.G(+57.02)PSGPQGPSGPP(+15.99)GPK.G	N	41.36	1388.6683	-0.2	695.3413	2	15.29	F1:3809	4	415	429	Carbamidomethylation (DHKE X@N-term); Hydroxylation
4	12	tr|F7A3F7|F7A3F7_HORSE	R.GNDGATGAAGP(+15.99)PGPTGPAGPP(+15.99)GFP(+15.99)GAVGAK.G	N	41.26	2547.199	1	850.0745	3	21.53	F3:5975	2	322	351	Hydroxylation
4	12	tr|F7A3F7|F7A3F7_HORSE	R.GVQGPP(+15.99)GPAGPR.G	N	41.21	1104.5675	-0.1	553.291	2	16.89	F3:4401	19	685	696	Hydroxylation
4	12	tr|F7A3F7|F7A3F7_HORSE	R.GQAGVMGFP(+15.99)GP(+15.99)KGAAGEP(+15.99)GK.A	N	41.05	1859.8835	-0.8	620.968	3	19.09	F4:5314	2	574	593	Hydroxylation
4	12	tr|F7A3F7|F7A3F7_HORSE	K.G(+57.02)LTGSP(+15.99)GSPGPDGK.T	N	40.79	1298.6102	-1.6	650.3113	2	15.73	F3:3991	2	538	551	Carbamidomethylation (DHKE X@N-term); Hydroxylation
4	12	tr|F7A3F7|F7A3F7_HORSE	K.DGLNGLP(+15.99)GPIGP(+15.99)PGPR(+15.99).G	N	40.72	1560.7896	0.7	781.4026	2	23.63	F3:6591	3	1144	1159	Hydroxylation
4	12	tr|F7A3F7|F7A3F7_HORSE	R.GLTGPIGPP(+15.99)GPAGAPGDK.G	N	40.71	1573.8099	-0.6	787.9117	2	21.16	F4:6066	3	763	780	Hydroxylation
4	12	tr|F7A3F7|F7A3F7_HORSE	K.GSPGEAGR(+15.99)P(+15.99)GEAGLP(+15.99)GAK.G	N	40.37	1654.791	1.3	828.4039	2	14.47	F3:3552	2	520	537	Hydroxylation
4	12	tr|F7A3F7|F7A3F7_HORSE	K.N(+.98)GDDGEAGKP(+15.99)GRP(+15.99)GER.G	N	40.07	1643.7135	0.2	548.9119	3	11.73	F3:2634	10	228	243	Deamidation (NQ); Hydroxylation
4	12	tr|F7A3F7|F7A3F7_HORSE	R.GQAGVMGFPGPK.G	N	40.04	1144.5698	-0.3	573.292	2	22.05	F2:6141	4	574	585
4	12	tr|F7A3F7|F7A3F7_HORSE	R.G(+57.02)PSGPQGPSGPP(+15.99)GPK(+15.99).G	N	39.85	1404.6633	-0.8	703.3384	2	15.26	F2:3809	3	415	429	Carbamidomethylation (DHKE X@N-term); Hydroxylation
4	12	tr|F7A3F7|F7A3F7_HORSE	R.GNDGATGAAGPPGPTGPAGPP(+15.99)GFP(+15.99)GAVGAK(+15.99).G	N	39.82	2547.199	0.2	850.0737	3	22.09	F4:6405	2	322	351	Hydroxylation
4	12	tr|F7A3F7|F7A3F7_HORSE	R.GRP(+15.99)GAP(+15.99)GPAGAR.G	N	39.63	1094.5581	0	548.2863	2	12.17	F4:2819	21	310	321	Hydroxylation
4	12	tr|F7A3F7|F7A3F7_HORSE	R.GEPGPP(+15.99)GP(+15.99)AGAAGPAGNPGADGQPGAK.G	N	39.5	2283.0515	-1	762.0237	3	17.63	F3:4661	1	370	396	Hydroxylation
4	12	tr|F7A3F7|F7A3F7_HORSE	K.GADGSP(+15.99)GKDGVR.G	N	39.48	1130.5316	-0.5	566.2728	2	11.75	F4:2675	8	751	762	Hydroxylation
4	12	tr|F7A3F7|F7A3F7_HORSE	R.GAPGDR(+15.99)GEP(+15.99)GP(+15.99)PGPAGFAGPPGADGQPGAK.G	N	39.45	2686.2371	-0.3	896.4194	3	19.51	F3:5320	1	796	825	Hydroxylation
4	12	tr|F7A3F7|F7A3F7_HORSE	K.TGPP(+15.99)GPAGQDGRPGP(+15.99)PGP(+15.99)PGAR.G	N	39.41	2039.9772	-0.8	680.9991	3	15.96	F1:4036	1	552	573	Hydroxylation
4	12	tr|F7A3F7|F7A3F7_HORSE	R.G(+57.02)QAGVMGFP(+15.99)GPK(+15.99).G	N	39.12	1233.5812	0.3	617.798	2	21.18	F4:6072	7	574	585	Carbamidomethylation (DHKE X@N-term); Hydroxylation
4	12	tr|F7A3F7|F7A3F7_HORSE	R.GFP(+15.99)GADGVAGPK.G	N	39.03	1087.5298	0.5	544.7725	2	18.73	F4:5177	11	493	504	Hydroxylation
4	12	tr|F7A3F7|F7A3F7_HORSE	R.GEP(+15.99)GPTGLP(+15.99)GP(+15.99)PGER.G	N	38.87	1464.6844	0.6	733.35	2	18.77	F3:5056	2	472	486	Hydroxylation
4	12	tr|F7A3F7|F7A3F7_HORSE	K.GEPGDAGAKGDAGPP(+15.99)GP(+15.99)AGPAGPPGPIGSVGAP(+15.99)GPK.G	N	38.49	3061.4739	-1.5	1021.497	3	20.41	F2:5595	1	826	861	Hydroxylation
4	12	tr|F7A3F7|F7A3F7_HORSE	R.GE(+57.02)PGPTGLP(+15.99)GPP(+15.99)GER.G	N	38.4	1505.7109	-0.7	753.8622	2	18.63	F2:4987	3	472	486	Carbamidomethylation (DHKE X@N-term); Hydroxylation
4	12	tr|F7A3F7|F7A3F7_HORSE	R.GQAGVMGFP(+15.99)GPK.G	N	38.3	1160.5648	0.1	581.2897	2	20.98	F4:6002	10	574	585	Hydroxylation
4	12	tr|F7A3F7|F7A3F7_HORSE	K.GAAGEPGKAGER.G	N	38.17	1098.5417	0	550.2781	2	12.13	F2:2750	6	586	597
4	12	tr|F7A3F7|F7A3F7_HORSE	K.SAGISVPGPMGPSGPR.G	N	37.95	1465.7347	1.2	733.8755	2	22.44	F4:6526	4	171	186
4	12	tr|F7A3F7|F7A3F7_HORSE	R.G(+57.02)VP(+15.99)GPP(+15.99)GAVGPAGK.D	N	37.92	1248.6462	-0.3	625.3302	2	16.87	F3:4393	7	598	611	Carbamidomethylation (DHKE X@N-term); Hydroxylation
4	12	tr|F7A3F7|F7A3F7_HORSE	K.DGLNGLP(+15.99)GPIGPP(+15.99)GPR.G	N	37.89	1544.7947	0	773.4046	2	24.1	F3:6707	2	1144	1159	Hydroxylation
4	12	tr|F7A3F7|F7A3F7_HORSE	K.GEPGDAGAKGDAGP(+15.99)PGPAGPAGPP(+15.99)GPIGSVGAP(+15.99)GPK.G	N	37.86	3061.4739	0.6	1021.4992	3	20.01	F2:5461	1	826	861	Hydroxylation
4	12	tr|F7A3F7|F7A3F7_HORSE	R.G(+57.02)PSGPQ(+.98)GPSGPP(+15.99)GPK.G	N	37.74	1389.6523	0.2	695.8336	2	15.7	F4:4062	1	415	429	Carbamidomethylation (DHKE X@N-term); Deamidation (NQ); Hydroxylation
4	12	tr|F7A3F7|F7A3F7_HORSE	K.GDAGP(+15.99)PGPAGPAGPPGPIGSVGAP(+15.99)GPK.G	N	37.61	2263.1233	-0.2	755.3815	3	21.92	F1:5927	1	835	861	Hydroxylation
4	12	tr|F7A3F7|F7A3F7_HORSE	R.G(+57.02)RP(+15.99)GAPGPAGAR.G	N	37.58	1135.5846	0	379.5355	3	13.31	F4:3220	5	310	321	Carbamidomethylation (DHKE X@N-term); Hydroxylation
4	12	tr|F7A3F7|F7A3F7_HORSE	R.GQAGVMGFP(+15.99)GPK(+15.99).G	N	37.42	1176.5597	-0.3	589.2869	2	21.22	F3:5876	8	574	585	Hydroxylation
4	12	tr|F7A3F7|F7A3F7_HORSE	R.GSEGPQGVR.G	N	37.39	885.4304	0.2	443.7226	2	13.6	F2:3244	4	361	369
4	12	tr|F7A3F7|F7A3F7_HORSE	R.G(+57.02)QAGVMGFP(+15.99)GPK.G	N	37.25	1217.5863	0	609.8004	2	21.37	F3:5922	12	574	585	Carbamidomethylation (DHKE X@N-term); Hydroxylation
4	12	tr|F7A3F7|F7A3F7_HORSE	R.GPSGPQGPSGP(+15.99)P(+15.99)GP(+15.99)K.G	N	37.2	1363.6367	0.4	682.8259	2	14.39	F3:3522	1	415	429	Hydroxylation
4	12	tr|F7A3F7|F7A3F7_HORSE	R.G(+57.02)VP(+15.99)GPPGAVGPAGK.D	N	37.19	1232.6512	-0.4	617.3326	2	17.85	F4:4859	4	598	611	Carbamidomethylation (DHKE X@N-term); Hydroxylation
4	12	tr|F7A3F7|F7A3F7_HORSE	R.GLPGP(+15.99)PGAPGP(+15.99)QGFQGPPGEPGEPGASGPMGPR.G	N	37.03	3035.4194	-0.4	1012.8134	3	24.02	F2:6711	1	187	219	Hydroxylation
4	12	tr|F7A3F7|F7A3F7_HORSE	R.G(+57.02)FP(+15.99)GADGVAGPK(+15.99)GPAGER.G	N	36.85	1727.8226	1.2	576.9489	3	18.46	F4:5079	2	493	510	Carbamidomethylation (DHKE X@N-term); Hydroxylation
4	12	tr|F7A3F7|F7A3F7_HORSE	K.G(+57.02)NSGEP(+15.99)GAP(+15.99)GNKGDTGAK.G	N	36.84	1701.7554	-0.5	568.2588	3	11.27	F4:2529	3	430	447	Carbamidomethylation (DHKE X@N-term); Hydroxylation
4	12	tr|F7A3F7|F7A3F7_HORSE	R.GARGEP(+15.99)GPTGLP(+15.99)GP(+15.99)PGER.G	N	36.82	1748.8441	0.5	875.4297	2	16.44	F2:4220	1	469	486	Hydroxylation
4	12	tr|F7A3F7|F7A3F7_HORSE	K.TGPP(+15.99)GPAGQDGR.P	N	36.62	1124.521	0.2	563.2679	2	13.64	F4:3332	4	552	563	Hydroxylation
4	12	tr|F7A3F7|F7A3F7_HORSE	R.GFS(+162.05)GLDGAK(+15.99)GDAGPAGPK.G	N	36.45	1778.8322	-0.3	593.9512	3	18.38	F4:5051	1	268	285	Hexose (NSY); Hydroxylation
4	12	tr|F7A3F7|F7A3F7_HORSE	K.DGLNGLPGPIGP(+15.99)PGPR(+15.99).G	N	36.43	1544.7947	0.4	773.4049	2	24.81	F3:6894	1	1144	1159	Hydroxylation
4	12	tr|F7A3F7|F7A3F7_HORSE	K.GNSGEP(+15.99)GAPGN(+15.99)KGDTGAK.G	N	36.41	1644.7339	0.6	549.2523	3	11.14	F1:2481	1	430	447	Hydroxylation
4	12	tr|F7A3F7|F7A3F7_HORSE	K.GEP(+15.99)GSPGEN(+.98)GAP(+15.99)GQMGPR.G	N	36.31	1726.7217	1.3	864.3693	2	16.65	F3:4315	1	286	303	Hydroxylation; Deamidation (NQ)
4	12	tr|F7A3F7|F7A3F7_HORSE	R.GDAGPK(+15.99)GADGSPGK.D	N	36.06	1228.5684	1.8	410.5308	3	12.03	F4:2773	1	745	758	Hydroxylation
4	12	tr|F7A3F7|F7A3F7_HORSE	R.G(+57.02)P(+15.99)SGPQGPSGPP(+15.99)GPK.G	N	35.95	1404.6633	-1.4	703.338	2	14.83	F4:3755	2	415	429	Carbamidomethylation (DHKE X@N-term); Hydroxylation
4	12	tr|F7A3F7|F7A3F7_HORSE	R.G(+57.02)VPGPP(+15.99)GAVGPAGK.D	N	35.91	1232.6512	0.4	617.3331	2	17.49	F4:4726	3	598	611	Carbamidomethylation (DHKE X@N-term); Hydroxylation
4	12	tr|F7A3F7|F7A3F7_HORSE	R.GQAGVM(+15.99)GFP(+15.99)GPK.G	N	35.85	1176.5597	0.7	589.2875	2	18.33	F2:4887	7	574	585	Oxidation (M); Hydroxylation
4	12	tr|F7A3F7|F7A3F7_HORSE	R.GRPGAP(+15.99)GPAGAR.G	N	35.8	1078.5631	-0.6	360.5281	3	12.79	F4:3034	2	310	321	Hydroxylation
4	12	tr|F7A3F7|F7A3F7_HORSE	R.GNDGATGAAGPPGPTGPAGPP(+15.99)GFP(+15.99)GAVGAK(+15.99)GEAGPQGAR.G	N	35.76	3370.5925	0.6	843.6559	4	20.56	F2:5644	2	322	360	Hydroxylation
4	12	tr|F7A3F7|F7A3F7_HORSE	R.GQAGVM(+15.99)GFP(+15.99)GPK(+15.99).G	N	35.66	1192.5546	0.4	597.2848	2	18.1	F4:4951	4	574	585	Oxidation (M); Hydroxylation
4	12	tr|F7A3F7|F7A3F7_HORSE	R.G(+57.02)FP(+15.99)GADGVAGPK.G	N	35.58	1144.5513	0.2	573.283	2	19.13	F4:5329	9	493	504	Carbamidomethylation (DHKE X@N-term); Hydroxylation
4	12	tr|F7A3F7|F7A3F7_HORSE	K.DGLNGLP(+15.99)GPIGPPGPR(+15.99).G	N	35.49	1544.7947	0.5	773.405	2	24.15	F1:6505	2	1144	1159	Hydroxylation
4	12	tr|F7A3F7|F7A3F7_HORSE	R.G(+57.02)VQGPP(+15.99)GPAGPR.G	N	35.38	1161.589	0	581.8018	2	15.61	F4:4029	8	685	696	Carbamidomethylation (DHKE X@N-term); Hydroxylation
4	12	tr|F7A3F7|F7A3F7_HORSE	N.GAP(+15.99)GIAGAP(+15.99)GFP(+15.99)GAR.G	N	35.1	1342.6628	-0.5	672.3384	2	20.07	F4:5667	4	400	414	Hydroxylation
4	12	tr|F7A3F7|F7A3F7_HORSE	G.GPAGPAGPIGPVGAR.G	N	35.09	1272.6938	-0.6	637.3538	2	20.32	F2:5567	3	1061	1075
4	12	tr|F7A3F7|F7A3F7_HORSE	R.GPAGPQGPR.G	N	35.08	835.43	-0.2	418.7222	2	13.48	F4:3280	11	1076	1084
4	12	tr|F7A3F7|F7A3F7_HORSE	K.GNSGEPGAP(+15.99)GNK(+15.99)GDTGAK.G	N	35	1644.7339	-0.6	823.3737	2	11.89	F1:2685	2	430	447	Hydroxylation
4	12	tr|F7A3F7|F7A3F7_HORSE	R.GPSGPQGPSGPPGP(+15.99)K(+15.99)GNSGEPGAP(+15.99)GNK.G	N	34.95	2429.1206	0.7	810.7147	3	15.19	F3:3808	1	415	441	Hydroxylation
4	12	tr|F7A3F7|F7A3F7_HORSE	K.G(+57.02)ADGSP(+15.99)GKDGVR.G	N	34.94	1187.553	0.3	594.7839	2	11.87	F4:2716	6	751	762	Carbamidomethylation (DHKE X@N-term); Hydroxylation
4	12	tr|F7A3F7|F7A3F7_HORSE	K.DGLNGLPGPIGP(+15.99)P(+15.99)GPR.G	N	34.6	1544.7947	-0.2	773.4045	2	24.82	F1:6667	2	1144	1159	Hydroxylation
4	12	tr|F7A3F7|F7A3F7_HORSE	R.GVQ(+.98)GPP(+15.99)GPAGPR.G	N	34.52	1105.5515	-0.5	553.7828	2	16.13	F1:4095	3	685	696	Deamidation (NQ); Hydroxylation
4	12	tr|F7A3F7|F7A3F7_HORSE	R.GQAGVM(+15.99)GFPGPK.G	N	34.5	1160.5648	0.3	581.2899	2	19.46	F3:5303	2	574	585	Oxidation (M)
4	12	tr|F7A3F7|F7A3F7_HORSE	R.GFSGLDGAK.G	N	34.23	850.4185	0.3	426.2166	2	18.93	F2:5096	7	268	276
4	12	tr|F7A3F7|F7A3F7_HORSE	R.G(+57.02)RP(+15.99)GAP(+15.99)GPAGAR.G	N	33.98	1151.5795	0.6	576.7974	2	12.38	F4:2884	7	310	321	Carbamidomethylation (DHKE X@N-term); Hydroxylation
4	12	tr|F7A3F7|F7A3F7_HORSE	K.GEAGPQGAR.G	N	33.81	841.4042	0.6	421.7096	2	12.25	F1:2785	1	352	360
4	12	tr|F7A3F7|F7A3F7_HORSE	K.GEPGP(+15.99)TGIQGPP(+15.99)GPAGEEGKR.G	N	33.77	2018.9657	-1.1	1010.489	2	17.22	F1:4459	1	448	468	Hydroxylation
4	12	tr|F7A3F7|F7A3F7_HORSE	G.P(+42.01)AGPAGPIGPVGAR.G	N	33.72	1257.6829	0	629.8487	2	25.52	F2:7106	4	1062	1075	Acetylation (N-term)
4	12	tr|F7A3F7|F7A3F7_HORSE	R.GAAGLP(+15.99)GPK(+15.99)GDR.G	N	33.45	1126.573	0.3	564.2939	2	14.8	F2:3646	10	733	744	Hydroxylation
4	12	tr|F7A3F7|F7A3F7_HORSE	R.GR(+15.99)PGAP(+15.99)GPAGAR.G	N	33.45	1094.5581	-0.5	365.8598	3	13.33	F3:3165	1	310	321	Hydroxylation
4	12	tr|F7A3F7|F7A3F7_HORSE	R.GAAGLP(+15.99)GPKGDR.G	N	33.43	1110.5781	1	556.2969	2	14.57	F4:3660	3	733	744	Hydroxylation
4	12	tr|F7A3F7|F7A3F7_HORSE	R.GLPGP(+15.99)PGAPGPQGFQGPPGEP(+15.99)GEP(+15.99)GASGPMGPR.G	N	33.3	3051.4143	0.5	1018.1459	3	23.86	F2:6672	2	187	219	Hydroxylation
4	12	tr|F7A3F7|F7A3F7_HORSE	K.NGDDGEAGKPGRP(+15.99)GERG.P	N	33.23	1683.756	0.2	562.2594	3	11.95	F4:2746	2	228	244	Hydroxylation
4	12	tr|F7A3F7|F7A3F7_HORSE	R.G(+57.02)VPGPPGAVGPAGK.D	N	33.18	1216.6564	0.7	609.3359	2	18.91	F3:5105	4	598	611	Carbamidomethylation (DHKE X@N-term)
4	12	tr|F7A3F7|F7A3F7_HORSE	K.G(+57.02)ADGSPGKDGVR.G	N	33.11	1171.5581	0.6	586.7867	2	12.59	F4:2960	3	751	762	Carbamidomethylation (DHKE X@N-term)
4	12	tr|F7A3F7|F7A3F7_HORSE	R.GEP(+15.99)GP(+15.99)PGPAGAAGPAGNP(+15.99)GADGQPGAK.G	N	33.04	2299.0464	0	1150.5305	2	17.04	F1:4397	1	370	396	Hydroxylation
4	12	tr|F7A3F7|F7A3F7_HORSE	R.GPP(+15.99)GSAGAPGK.D	N	32.83	910.4508	1	456.2332	2	12.45	F1:2855	2	1133	1143	Hydroxylation
4	12	tr|F7A3F7|F7A3F7_HORSE	G.L(+43.01)GGPAGPAGPIGPVGAR.G	Y	32.79	1485.8052	0.2	743.91	2	21.15	F4:6063	4	1059	1075	Carbamylation
4	12	tr|F7A3F7|F7A3F7_HORSE	R.GPPGSAGAPGK.D	N	32.51	894.4559	-0.1	448.2352	2	13.41	F2:3177	4	1133	1143
4	12	tr|F7A3F7|F7A3F7_HORSE	R.GQAGVMGFP(+15.99)GPK(+15.99)GAAGEP(+15.99)GK.A	N	32.16	1859.8835	1.5	620.9694	3	19.3	F1:5148	1	574	593	Hydroxylation
4	12	tr|F7A3F7|F7A3F7_HORSE	R.GFP(+15.99)GADGVAGPK(+15.99).G	N	32.06	1103.5247	1.4	552.7704	2	18.82	F4:5214	1	493	504	Hydroxylation
4	12	tr|F7A3F7|F7A3F7_HORSE	R.GEPGPTGLP(+15.99)GP(+15.99)PGER.G	N	32.03	1448.6895	1.7	725.3532	2	19.08	F2:5148	1	472	486	Hydroxylation
4	12	tr|F7A3F7|F7A3F7_HORSE	R.GQAGVM(+15.99)GFP(+15.99)GP(+15.99)K.G	N	31.99	1192.5546	0	597.2845	2	18.61	F2:4978	1	574	585	Oxidation (M); Hydroxylation
4	12	tr|F7A3F7|F7A3F7_HORSE	K.N(+.98)GDDGEAGKPGRP(+15.99)GERGPP(+15.99)GPQGAR.G	N	31.97	2461.1328	4.2	616.2931	4	14.26	F4:3544	1	228	252	Deamidation (NQ); Hydroxylation
4	12	tr|F7A3F7|F7A3F7_HORSE	K.GLTGSP(+15.99)GSPGPD(+21.98)GK.T	N	31.86	1263.5707	-1.5	632.7917	2	15.65	F4:4044	4	538	551	Hydroxylation; Sodium adduct
4	12	tr|F7A3F7|F7A3F7_HORSE	R.G(+43.01)FP(+15.99)GADGVAGPKGPAGER.G	N	31.85	1697.812	-1.1	849.9124	2	20.81	F4:5943	5	493	510	Carbamylation; Hydroxylation
4	12	tr|F7A3F7|F7A3F7_HORSE	G.ISVPGPMGPSGPR.G	N	31.82	1250.644	0.8	626.3298	2	21.78	F4:6292	4	174	186
4	12	tr|F7A3F7|F7A3F7_HORSE	R.GQ(+.98)AGVMGFP(+15.99)GPK.G	N	31.8	1161.5488	-0.5	581.7814	2	21.69	F4:6258	3	574	585	Deamidation (NQ); Hydroxylation
4	12	tr|F7A3F7|F7A3F7_HORSE	K.GEPGSP(+15.99)GENGAP(+15.99)GQM(+15.99)GPR.G	N	31.8	1741.7325	-1.1	871.8726	2	14.17	F4:3514	1	286	303	Hydroxylation; Oxidation (M)
4	12	tr|F7A3F7|F7A3F7_HORSE	K.NGDDGEAGK(+43.01)PGRP(+15.99)GER.G	N	31.72	1669.7404	-0.4	557.5872	3	13.48	F4:3282	1	228	243	Carbamylation; Hydroxylation
4	12	tr|F7A3F7|F7A3F7_HORSE	N.GDDGEAGKP(+15.99)GRP(+15.99)GER.G	N	31.5	1528.6865	0.6	510.5698	3	11.14	F4:2491	2	229	243	Hydroxylation
4	12	tr|F7A3F7|F7A3F7_HORSE	P.SGPQGPSGPP(+15.99)GPK.G	N	31.47	1177.5728	0.4	589.7939	2	14.54	F3:3575	4	417	429	Hydroxylation
4	12	tr|F7A3F7|F7A3F7_HORSE	R.G(+57.02)PSGPQGP(+15.99)SGPP(+15.99)GPK.G	N	31.44	1404.6633	1.6	703.3401	2	14.26	F4:3547	1	415	429	Carbamidomethylation (DHKE X@N-term); Hydroxylation
4	12	tr|F7A3F7|F7A3F7_HORSE	K.GNSGE(+57.02)PGAP(+15.99)GNKGDTGAK.G	N	31.29	1685.7605	-0.5	562.9272	3	12.13	F2:2751	1	430	447	Carbamidomethylation (DHKE X@N-term); Hydroxylation
4	12	tr|F7A3F7|F7A3F7_HORSE	K.GLTGSP(+15.99)GSPGPDGK(+57.02).T	N	31.25	1298.6102	-3.2	650.3103	2	15.65	F4:4043	2	538	551	Hydroxylation; Carbamidomethylation (DHKE X@N-term)
4	12	tr|F7A3F7|F7A3F7_HORSE	R.GSAGPPGATGFP(+15.99)GAAGR.V	N	31.1	1442.6902	0.4	722.3527	2	19.1	F2:5155	1	865	881	Hydroxylation
4	12	tr|F7A3F7|F7A3F7_HORSE	R.GERGFP(+15.99)GER.G	N	31.08	1019.4784	1.2	510.7471	2	14.46	F2:3533	2	676	684	Hydroxylation
4	12	tr|F7A3F7|F7A3F7_HORSE	R.GSE(+21.98)GPQGVR.G	N	31.05	907.4124	0.4	454.7136	2	13.54	F3:3244	4	361	369	Sodium adduct
4	12	tr|F7A3F7|F7A3F7_HORSE	R.GAP(+15.99)GPAGPK(+15.99)GSP(+15.99)GEAGR.P	N	31.01	1509.7172	-0.1	504.2463	3	12.84	F4:3052	1	511	527	Hydroxylation
4	12	tr|F7A3F7|F7A3F7_HORSE	R.GPP(+15.99)GPQGAR.G	N	30.87	851.4249	0.8	426.7201	2	12.44	F1:2849	6	244	252	Hydroxylation
4	12	tr|F7A3F7|F7A3F7_HORSE	R.GEPGPTGLP(+15.99)GP(+15.99)P(+15.99)GER.G	N	30.74	1464.6844	-1.6	733.3483	2	17.47	F2:4595	2	472	486	Hydroxylation
4	12	tr|F7A3F7|F7A3F7_HORSE	R.G(+57.02)SEGPQGVR.G	N	30.58	942.4519	0	472.2332	2	13.58	F1:3237	4	361	369	Carbamidomethylation (DHKE X@N-term)
4	12	tr|F7A3F7|F7A3F7_HORSE	K.GEPGSP(+15.99)GEN(+.98)GAPGQM(+15.99)GPR.G	N	30.43	1726.7217	-0.5	864.3677	2	16.39	F1:4180	1	286	303	Hydroxylation; Deamidation (NQ); Oxidation (M)
4	12	tr|F7A3F7|F7A3F7_HORSE	R.G(+57.02)QAGVMGFPGPK.G	N	30.19	1201.5913	-1.1	601.8022	2	22.18	F4:6434	1	574	585	Carbamidomethylation (DHKE X@N-term)
4	12	tr|F7A3F7|F7A3F7_HORSE	R.G(+57.02)Q(+.98)AGVMGFP(+15.99)GPK.G	N	30.08	1218.5703	0.9	610.293	2	21.84	F4:6312	2	574	585	Carbamidomethylation (DHKE X@N-term); Deamidation (NQ); Hydroxylation
4	12	tr|F7A3F7|F7A3F7_HORSE	K.GLTGSPGSPGPDGK.T	N	30.05	1225.5939	1.7	613.8052	2	16.6	F1:4250	3	538	551
4	12	tr|F7A3F7|F7A3F7_HORSE	R.G(+57.02)PP(+15.99)GSAGAPGK.D	N	29.9	967.4723	0.2	484.7435	2	12.61	F2:2907	4	1133	1143	Carbamidomethylation (DHKE X@N-term); Hydroxylation
4	12	tr|F7A3F7|F7A3F7_HORSE	K.DGLNGLPGPIGP(+15.99)PGP(+15.99)R.G	N	29.87	1544.7947	-3.6	773.4019	2	24.77	F4:7322	1	1144	1159	Hydroxylation
4	12	tr|F7A3F7|F7A3F7_HORSE	R.G(+57.02)PSGPQGPSGPP(+15.99)GPK(+57.02).G	N	29.8	1445.6898	0.3	723.8524	2	15.38	F1:3842	1	415	429	Carbamidomethylation (DHKE X@N-term); Hydroxylation
4	12	tr|F7A3F7|F7A3F7_HORSE	R.GFP(+15.99)GAD(+21.98)GVAGPK.G	N	29.39	1109.5117	-0.2	555.763	2	19.04	F3:5152	3	493	504	Hydroxylation; Sodium adduct
4	12	tr|F7A3F7|F7A3F7_HORSE	R.GFSGLDGAK(+15.99).G	N	29.25	866.4133	0.7	434.2143	2	18.75	F4:5187	4	268	276	Hydroxylation
4	12	tr|F7A3F7|F7A3F7_HORSE	R.G(+57.02)PSGPQGPSGPP(+15.99)GP(+15.99)K.G	N	29.04	1404.6633	0.1	703.339	2	15.17	F3:3802	1	415	429	Carbamidomethylation (DHKE X@N-term); Hydroxylation
4	12	tr|F7A3F7|F7A3F7_HORSE	R.GAAGLP(+15.99)GPK.G	N	28.88	782.4286	-0.5	392.2214	2	15.31	F3:3848	4	733	741	Hydroxylation
4	12	tr|F7A3F7|F7A3F7_HORSE	R.GQ(+.98)AGVM(+15.99)GFP(+15.99)GPK.G	N	28.81	1177.5437	-0.1	589.7791	2	18.84	F4:5219	2	574	585	Deamidation (NQ); Oxidation (M); Hydroxylation
4	12	tr|F7A3F7|F7A3F7_HORSE	G.PAGPIGPVGAR.G	N	28.79	990.561	2	496.2888	2	18.72	F2:5021	2	1065	1075
4	12	tr|F7A3F7|F7A3F7_HORSE	R.GAP(+15.99)GPAGPK.G	N	28.67	766.3973	0.8	384.2062	2	12.49	F2:2870	3	511	519	Hydroxylation
4	12	tr|F7A3F7|F7A3F7_HORSE	K.GSP(+15.99)GEAGR(+15.99)PGEAGLP(+15.99)GAK.G	N	28.44	1654.791	0.3	552.6044	3	15.03	F1:3719	1	520	537	Hydroxylation
4	12	tr|F7A3F7|F7A3F7_HORSE	R.G(+57.02)QAGVM(+15.99)GFP(+15.99)GPK.G	N	28.41	1233.5812	0.5	617.7982	2	18.34	F4:5037	3	574	585	Carbamidomethylation (DHKE X@N-term); Oxidation (M); Hydroxylation
4	12	tr|F7A3F7|F7A3F7_HORSE	K.N(+.98)GDDGEAGK(+57.02)PGRP(+15.99)GER.G	N	28.35	1684.74	-0.3	562.5871	3	12.29	F4:2857	1	228	243	Deamidation (NQ); Carbamidomethylation (DHKE X@N-term); Hydroxylation
4	12	tr|F7A3F7|F7A3F7_HORSE	R.G(+57.02)PP(+15.99)GPQGAR.G	N	28.29	908.4464	0	455.2305	2	12.66	F1:2928	4	244	252	Carbamidomethylation (DHKE X@N-term); Hydroxylation
4	12	tr|F7A3F7|F7A3F7_HORSE	R.GNDGATGAAGPPGPTGPAGPP(+15.99)GFPGAVGAK(+15.99).G	N	28.05	2531.2039	-1	844.741	3	22.91	F2:6404	2	322	351	Hydroxylation
4	12	tr|F7A3F7|F7A3F7_HORSE	K.TGP(+15.99)P(+15.99)GPAGQDGR.P	N	28	1140.5159	-0.2	571.2651	2	12.93	F4:3082	1	552	563	Hydroxylation
4	12	tr|F7A3F7|F7A3F7_HORSE	K.GAAGEPGK(+15.99)AGER.G	N	27.93	1114.5366	-0.2	558.2755	2	11.17	F2:2484	1	586	597	Hydroxylation
4	12	tr|F7A3F7|F7A3F7_HORSE	R.GLP(+15.99)GPPGAPGPQGFQGPPGEPGEPGASGPMGPR.G	N	27.72	3019.4246	1.4	1007.4835	3	24.61	F2:6861	1	187	219	Hydroxylation
4	12	tr|F7A3F7|F7A3F7_HORSE	S.AGISVPGPMGPSGPR.G	N	27.5	1378.7026	1.6	690.3597	2	22.52	F4:6555	3	172	186
4	12	tr|F7A3F7|F7A3F7_HORSE	K.DGLNGLP(+15.99)GPIGPPGPR.G	N	27.5	1528.7997	-1.5	765.406	2	24.98	F4:7393	2	1144	1159	Hydroxylation
4	12	tr|F7A3F7|F7A3F7_HORSE	K.S(-15.01)AGISVPGPMGPSGPR.G	N	27.43	1450.7238	1.1	726.3699	2	26.99	F2:7526	4	171	186	ISD (z+2)-series
4	12	tr|F7A3F7|F7A3F7_HORSE	R.GLPGERGRP(+15.99)GAP(+15.99)GPAGAR.G	N	27.42	1703.8815	0.4	426.9778	4	16.06	F2:4086	2	304	321	Hydroxylation
4	12	tr|F7A3F7|F7A3F7_HORSE	R.GQ(+.98)AGVMGFP(+15.99)GPK(+15.99).G	N	27.33	1177.5437	0.3	589.7793	2	21.72	F4:6269	1	574	585	Deamidation (NQ); Hydroxylation
4	12	tr|F7A3F7|F7A3F7_HORSE	R.GVPGPPGAVGPAGKD(+15.99)GEAGAQGPP(+15.99)GPAGPAGER.G	N	27.12	2863.3848	0.8	955.4696	3	18.85	F3:5083	1	598	630	Hydroxylation
4	12	tr|F7A3F7|F7A3F7_HORSE	K.T(+57.02)GPP(+15.99)GPAGQDGR.P	N	27.05	1181.5425	0.7	591.7789	2	14.08	F4:3482	1	552	563	Carbamidomethylation (DHKE X@N-term); Hydroxylation
4	12	tr|F7A3F7|F7A3F7_HORSE	K.G(+57.02)SPGEAGRP(+15.99)GEAGLP(+15.99)GAK.G	N	26.9	1695.8175	-1.5	566.2789	3	15.17	F4:3876	2	520	537	Carbamidomethylation (DHKE X@N-term); Hydroxylation
4	12	tr|F7A3F7|F7A3F7_HORSE	R.GFSGLD(+21.98)GAK.G	N	26.89	872.4004	1	437.2079	2	19.01	F3:5142	4	268	276	Sodium adduct
4	12	tr|F7A3F7|F7A3F7_HORSE	R.GLP(+15.99)GP(+15.99)PGAP(+15.99)GPQGFQGPPGEPGEPGASGPMGPR.G	N	26.73	3051.4143	-1.2	1018.1442	3	23.57	F4:6917	1	187	219	Hydroxylation
4	12	tr|F7A3F7|F7A3F7_HORSE	A.DGSPGKDGVR.G	N	26.7	986.4781	-0.1	494.2463	2	12.54	F4:2944	4	753	762
4	12	tr|F7A3F7|F7A3F7_HORSE	R.GLTGPIGP(+15.99)PGPAGAPGD(+15.99)KGETGPSGPAGPTGAR.G	N	26.7	2882.4158	1.6	721.6124	4	20.46	F1:5497	1	763	795	Hydroxylation
4	12	tr|F7A3F7|F7A3F7_HORSE	R.G(+57.02)PAGPQGPR.G	N	26.6	892.4515	0	447.233	2	13.65	F3:3279	5	1076	1084	Carbamidomethylation (DHKE X@N-term)
4	12	tr|F7A3F7|F7A3F7_HORSE	K.NGD(+57.02)DGEAGKPGRP(+15.99)GER.G	N	26.49	1683.756	-0.8	421.9459	4	12.22	F2:2780	1	228	243	Carbamidomethylation (DHKE X@N-term); Hydroxylation
4	12	tr|F7A3F7|F7A3F7_HORSE	D.KGETGPSGPAGPTGAR.G	N	26.37	1438.7164	0.5	480.5797	3	14.24	F4:3539	1	780	795
4	12	tr|F7A3F7|F7A3F7_HORSE	K.DGE(+21.98)AGAQGPP(+15.99)GPAGPAGER.G	N	26.27	1727.7474	-2	576.9219	3	17.05	F4:4566	2	612	630	Sodium adduct; Hydroxylation
4	12	tr|F7A3F7|F7A3F7_HORSE	R.GPSGPQGPSGPPGPK(+21.98)(+15.99).G	N	26.22	1353.6289	0.3	677.8219	2	15.31	F3:3849	3	415	429	Sodium adduct; Hydroxylation
4	12	tr|F7A3F7|F7A3F7_HORSE	R.GN(+15.99)DGATGAAGPPGPTGPAGP(+15.99)PGFPGAVGAK.G	N	26.15	2531.2039	-0.3	1266.6089	2	22.7	F1:6146	1	322	351	Hydroxylation
4	12	tr|F7A3F7|F7A3F7_HORSE	R.GAAGLP(+15.99)GPK(+15.99).G	N	26.13	798.4235	-0.2	400.219	2	15.2	F3:3810	3	733	741	Hydroxylation
4	12	tr|F7A3F7|F7A3F7_HORSE	K.GAAGEPGK(+43.01)AGER.G	N	25.85	1141.5475	0	571.781	2	13.91	F4:3426	1	586	597	Carbamylation
4	12	tr|F7A3F7|F7A3F7_HORSE	R.G(+57.02)AAGLP(+15.99)GPKGDR.G	N	25.77	1167.5996	-1.3	584.8063	2	14.88	F4:3772	1	733	744	Carbamidomethylation (DHKE X@N-term); Hydroxylation
4	12	tr|F7A3F7|F7A3F7_HORSE	R.GQAGVMGFP(+15.99)GP(+15.99)K(+57.02)GAAGEPGK.A	N	25.69	1900.91	-0.6	634.6436	3	19.79	F4:5566	1	574	593	Hydroxylation; Carbamidomethylation (DHKE X@N-term)
4	12	tr|F7A3F7|F7A3F7_HORSE	K.GADGSP(+15.99)GK(+43.01)DGVR.G	N	25.65	1173.5374	0.4	587.7762	2	14.03	F4:3464	2	751	762	Hydroxylation; Carbamylation
4	12	tr|F7A3F7|F7A3F7_HORSE	F.P(+15.99)GADGVAGPK.G	N	25.17	883.4399	0.9	442.7276	2	19.06	F4:5304	1	495	504	Hydroxylation
4	12	tr|F7A3F7|F7A3F7_HORSE	R.GS(+114.04)EGPQGVR.G	N	24.92	999.4733	0.3	500.7441	2	16.25	F4:4264	2	361	369	Ubiquitin
4	12	tr|F7A3F7|F7A3F7_HORSE	R.GAAGLP(+15.99)GP(+15.99)K.G	N	24.88	798.4235	-0.3	400.2189	2	15.09	F1:3743	1	733	741	Hydroxylation
4	12	tr|F7A3F7|F7A3F7_HORSE	R.G(+57.02)FSGLDGAK(+15.99).G	N	24.82	923.4348	0.7	462.725	2	18.81	F4:5211	3	268	276	Carbamidomethylation (DHKE X@N-term); Hydroxylation
4	12	tr|F7A3F7|F7A3F7_HORSE	P.A(-15.01)GPAGPIGPVGAR.G	N	24.77	1103.6086	-0.9	552.8111	2	25.36	F2:7066	3	1063	1075	ISD (z+2)-series
4	12	tr|F7A3F7|F7A3F7_HORSE	R.GQAGVMGFP(+15.99)GP(+15.99)KGAAGEPGK.A	N	24.6	1843.8887	-0.8	615.6364	3	19.78	F1:5292	2	574	593	Hydroxylation
4	12	tr|F7A3F7|F7A3F7_HORSE	G.I(+42.01)SVPGPMGPSGPR.G	N	24.31	1292.6547	0.8	647.3351	2	28.37	F3:7801	2	174	186	Acetylation (N-term)
4	12	tr|F7A3F7|F7A3F7_HORSE	R.AVWKPEPC(+57.02)R.V	N	24.2	1141.5702	-0.2	381.5306	3	17.38	F4:4686	2	51	59	Carbamidomethylation
4	12	tr|F7A3F7|F7A3F7_HORSE	R.GQAGVMGFPGP(+15.99)KGAAGEP(+15.99)GK.A	N	24.11	1843.8887	0.8	615.6373	3	19.23	F2:5203	1	574	593	Hydroxylation
4	12	tr|F7A3F7|F7A3F7_HORSE	R.G(+57.02)AAGLP(+15.99)GPK.G	N	23.96	839.4501	0	420.7323	2	15.51	F1:3884	3	733	741	Carbamidomethylation (DHKE X@N-term); Hydroxylation
4	12	tr|F7A3F7|F7A3F7_HORSE	R.G(+42.01)FSGLQGPPGPPGSPGE(+21.98)QGPSGASGPAGPR.G	N	23.95	2720.2554	-4.7	907.7548	3	20.88	F1:5619	2	1103	1132	Acetylation (N-term); Sodium adduct
4	12	tr|F7A3F7|F7A3F7_HORSE	K.GAD(+21.98)GSP(+15.99)GKDGVR.G	N	23.55	1152.5135	0.1	577.2641	2	11.93	F2:2683	1	751	762	Sodium adduct; Hydroxylation
4	12	tr|F7A3F7|F7A3F7_HORSE	R.GPSGPQGPSGPP(+15.99)GPK(+21.98).G	N	23.38	1353.6289	-2.4	677.8201	2	15.3	F4:3919	1	415	429	Hydroxylation; Sodium adduct
4	12	tr|F7A3F7|F7A3F7_HORSE	R.GPAGPQGPRGDK.G	N	23.23	1135.5734	0.2	379.5318	3	13.24	F2:3117	1	1076	1087
4	12	tr|F7A3F7|F7A3F7_HORSE	K.G(+57.02)EAGPQGAR.G	N	23.22	898.4257	-0.1	450.2201	2	12.29	F1:2799	1	352	360	Carbamidomethylation (DHKE X@N-term)
4	12	tr|F7A3F7|F7A3F7_HORSE	R.GFP(+15.99)GAD(-18.01)GVAGPK.G	N	23.21	1069.5192	1.1	535.7675	2	19.29	F3:5241	1	493	504	Hydroxylation; Dehydration
4	12	tr|F7A3F7|F7A3F7_HORSE	R.GPAGPQ(+.98)GPR.G	N	23.09	836.414	-0.8	419.2139	2	14.02	F1:3387	5	1076	1084	Deamidation (NQ)
4	12	tr|F7A3F7|F7A3F7_HORSE	R.GLP(+15.99)GTAGLPGM(+15.99)K(+15.99).G	N	23	1145.5751	2.2	573.7961	2	21.25	F4:6098	1	253	264	Hydroxylation; Oxidation (M)
4	12	tr|F7A3F7|F7A3F7_HORSE	K.GAD(+21.98)GSPGK(+15.99)DGVR.G	N	22.95	1152.5135	-0.6	577.2637	2	11.82	F1:2659	1	751	762	Sodium adduct; Hydroxylation
4	12	tr|F7A3F7|F7A3F7_HORSE	R.GPAGP(+15.99)QGPR.G	N	22.82	851.4249	0	426.7197	2	12.95	F2:3021	1	1076	1084	Hydroxylation
4	12	tr|F7A3F7|F7A3F7_HORSE	R.GDKGETGEQGDR.G	N	22.59	1247.5378	-0.6	624.7758	2	11.02	F1:2450	1	1085	1096
4	12	tr|F7A3F7|F7A3F7_HORSE	D.LGAP(+15.99)GPSGAR.G	N	22.58	897.4668	1.1	449.7411	2	14.25	F1:3462	4	666	675	Hydroxylation
4	12	tr|F7A3F7|F7A3F7_HORSE	R.GEPGPTGLP(+15.99)GP(+15.99)P(+15.99)GERGGPGAR.G	N	22.36	1959.9398	1.7	654.3217	3	17.22	F2:4505	1	472	492	Hydroxylation
4	12	tr|F7A3F7|F7A3F7_HORSE	R.GPP(+15.99)GPPGK.N	N	22.34	721.3759	0	361.6952	2	12.79	F1:2972	1	220	227	Hydroxylation
4	12	tr|F7A3F7|F7A3F7_HORSE	R.GFSGLDGAK(+57.02).G	N	22.23	907.4399	0.5	454.7274	2	18.9	F4:5242	3	268	276	Carbamidomethylation (DHKE X@N-term)
4	12	tr|F7A3F7|F7A3F7_HORSE	S.A(+27.99)GISVPGPMGPSGPR.G	N	22.2	1406.6976	-1.1	704.3553	2	27.27	F2:7599	3	172	186	Formylation
4	12	tr|F7A3F7|F7A3F7_HORSE	R.GLPGP(+15.99)P(+15.99)GAPGPQGFQGP(+15.99)PGEPGEPGASGPMGPR.G	N	22.17	3051.4143	0	1018.1454	3	23.52	F2:6573	1	187	219	Hydroxylation
4	12	tr|F7A3F7|F7A3F7_HORSE	G.SEGPQGVR.G	N	22.08	828.4089	0.2	415.2118	2	13.56	F1:3230	2	362	369
4	12	tr|F7A3F7|F7A3F7_HORSE	S.A(-15.01)GISVPGPMGPSGPR.G	N	22.08	1363.6918	0.3	682.8533	2	28.41	F4:8496	4	172	186	ISD (z+2)-series
4	12	tr|F7A3F7|F7A3F7_HORSE	A.DGSP(+15.99)GKDGVR.G	N	21.84	1002.473	0	502.2438	2	11.81	F1:2656	4	753	762	Hydroxylation
4	12	tr|F7A3F7|F7A3F7_HORSE	G.PSGPAGPTGAR.G	N	21.33	966.4883	-0.2	484.2513	2	14.05	F1:3396	1	785	795
4	12	tr|F7A3F7|F7A3F7_HORSE	R.GFP(+15.99)GER.G	N	21.26	677.3132	0.7	339.6641	2	15.56	F2:3911	15	679	684	Hydroxylation
4	12	tr|F7A3F7|F7A3F7_HORSE	Q.GPSGASGPAGPR.G	N	21.12	1009.4941	1.5	505.7551	2	13.85	F4:3406	1	1121	1132
4	12	tr|F7A3F7|F7A3F7_HORSE	R.GPSGPQGP(+15.99)SGP(+15.99)P(+15.99)GPK.G	N	21.1	1363.6367	1.5	682.8267	2	14.17	F2:3444	1	415	429	Hydroxylation
4	12	tr|F7A3F7|F7A3F7_HORSE	K.GAD(+21.98)GSPGKDGVR.G	N	21.09	1136.5186	-0.6	569.2662	2	12.68	F3:2939	1	751	762	Sodium adduct
4	12	tr|F7A3F7|F7A3F7_HORSE	R.G(+57.02)PPGSAGAPGK.D	N	21.02	951.4774	-0.2	476.7458	2	13.34	F4:3230	1	1133	1143	Carbamidomethylation (DHKE X@N-term)
4	12	tr|F7A3F7|F7A3F7_HORSE	K.GEPGSP(+15.99)GENGAPGQM(+15.99)GPR(+15.99).G	N	20.87	1741.7325	0.8	871.8743	2	14.33	F2:3495	1	286	303	Hydroxylation; Oxidation (M)
4	12	tr|F7A3F7|F7A3F7_HORSE	G.P(+42.01)MGPSGPR.G	N	20.86	839.3959	0.3	420.7054	2	20.97	F4:5999	2	179	186	Acetylation (N-term)
4	12	tr|F7A3F7|F7A3F7_HORSE	R.GFSGLA(sub D)GAK.G	N	20.66	806.4286	0	404.2216	2	18.81	F3:5070	1	268	276	Mutation
4	12	tr|F7A3F7|F7A3F7_HORSE	G.DDGEAGKPGRP(+15.99)GER.G	N	20.62	1455.6702	0.4	486.2309	3	11.88	F4:2721	1	230	243	Hydroxylation
4	12	tr|F7A3F7|F7A3F7_HORSE	R.GDK(+15.99)GETGEQGDR.G	N	20.6	1263.5327	-0.7	632.7732	2	10.83	F2:2408	5	1085	1096	Hydroxylation
4	12	tr|F7A3F7|F7A3F7_HORSE	G.EQGPSGASGPAGPR.G	N	20.34	1266.5952	-0.9	634.3043	2	14.8	F1:3641	1	1119	1132
4	12	tr|F7A3F7|F7A3F7_HORSE	K.GAD(+21.98)GSPGKD(+15.99)GVR.G	N	20.29	1152.5135	0.3	577.2642	2	11.8	F4:2691	2	751	762	Sodium adduct; Hydroxylation
4	12	tr|F7A3F7|F7A3F7_HORSE	K.GAAGE(+57.02)PGKAGER.G	N	20.22	1155.5632	0.3	386.1951	3	12.13	F4:2806	2	586	597	Carbamidomethylation (DHKE X@N-term)
4	12	tr|F7A3F7|F7A3F7_HORSE	K.GEAGPQ(+.98)GAR.G	N	20.19	842.3882	-0.2	422.2013	2	12.83	F2:2985	1	352	360	Deamidation (NQ)
4	12	tr|F7A3F7|F7A3F7_HORSE	R.GLP(+15.99)GPPGAPGPQGFQGPPGEP(+15.99)GEP(+15.99)GASGPMGPR.G	N	20.16	3051.4143	1.2	1018.1466	3	24.01	F3:6684	1	187	219	Hydroxylation
4	12	tr|F7A3F7|F7A3F7_HORSE	P.Q(-17.03)LSYGYDEK.S	N	20.15	1084.4713	-1	543.2424	2	24.55	F4:7245	1	162	170	Pyro-glu from Q
4	12	tr|F7A3F7|F7A3F7_HORSE	R.GLPGER.G	N	19.88	627.334	0.2	314.6743	2	15.25	F3:3827	4	304	309
4	12	tr|F7A3F7|F7A3F7_HORSE	R.P(+15.99)GAP(+15.99)GPAGAR.G	N	19.84	881.4355	0.6	441.7253	2	12.7	F1:2942	1	312	321	Hydroxylation
4	12	tr|F7A3F7|F7A3F7_HORSE	K.GAN(+.98)GAP(+15.99)GIAGAP(+15.99)GFPGAR.G	N	19.75	1569.7535	2.6	785.8861	2	22.13	F3:6165	2	397	414	Deamidation (NQ); Hydroxylation
4	12	tr|F7A3F7|F7A3F7_HORSE	L.G(+43.01)LGGPAGPAGPIGPVGAR.G	Y	19.7	1542.8267	0.1	772.4207	2	21.27	F4:6108	1	1058	1075	Carbamylation
4	12	tr|F7A3F7|F7A3F7_HORSE	R.G(+57.02)AP(+15.99)GPAGPK.G	N	19.68	823.4188	1.1	412.7171	2	12.59	F1:2903	1	511	519	Carbamidomethylation (DHKE X@N-term); Hydroxylation
4	12	tr|F7A3F7|F7A3F7_HORSE	K.GDAGPPGPAGPAGPPGPIGSVGAP(+15.99)GP(+15.99)K.G	N	19.44	2263.1233	4.4	755.385	3	22.39	F4:6508	1	835	861	Hydroxylation
4	12	tr|F7A3F7|F7A3F7_HORSE	R.G(+57.02)AAGLP(+15.99)GPK(+15.99)GDR.G	N	19.43	1183.5945	-0.3	395.5386	3	14.6	F4:3669	4	733	744	Carbamidomethylation (DHKE X@N-term); Hydroxylation
4	12	tr|F7A3F7|F7A3F7_HORSE	G.P(+42.01)IGPVGAR.G	N	19.37	807.4603	-0.5	404.7372	2	24.21	F4:7132	3	1068	1075	Acetylation (N-term)
4	12	tr|F7A3F7|F7A3F7_HORSE	G.RP(+15.99)GAP(+15.99)GPAGAR.G	N	18.83	1037.5366	-0.7	346.8526	3	12.35	F2:2821	1	311	321	Hydroxylation
4	12	tr|F7A3F7|F7A3F7_HORSE	G.E(+42.01)AGPQGAR.G	N	18.68	826.3933	0.5	414.2041	2	15.36	F1:3833	1	353	360	Acetylation (N-term)
4	12	tr|F7A3F7|F7A3F7_HORSE	G.A(+42.01)TGFP(+15.99)GAAGR.V	N	18.6	961.4617	0.8	481.7385	2	21.73	F3:6041	3	872	881	Acetylation (N-term); Hydroxylation
4	12	tr|F7A3F7|F7A3F7_HORSE	R.GLP(+15.99)GER.G	N	18.4	643.3289	0.4	322.6719	2	13.99	F3:3391	12	304	309	Hydroxylation
4	12	tr|F7A3F7|F7A3F7_HORSE	R.G(+57.02)PP(+15.99)GPQ(+.98)GAR.G	N	18.4	909.4304	-1	455.722	2	13.12	F4:3150	2	244	252	Carbamidomethylation (DHKE X@N-term); Hydroxylation; Deamidation (NQ)
4	12	tr|F7A3F7|F7A3F7_HORSE	R.GN(+15.99)DGATGAAGPPGPTGPAGPP(+15.99)GFP(+15.99)GAVGAK.G	N	18.13	2547.199	1.8	850.0751	3	22.15	F1:5989	1	322	351	Hydroxylation
4	12	tr|F7A3F7|F7A3F7_HORSE	N.SGEP(+15.99)GAP(+15.99)GNKGDTGAK.G	N	17.78	1473.6696	0	492.2305	3	11.16	F1:2488	1	432	447	Hydroxylation
4	12	tr|F7A3F7|F7A3F7_HORSE	A.GPIGPVGAR.G	N	17.75	822.4711	-0.3	412.2427	2	17.77	F2:4692	1	1067	1075
4	12	tr|F7A3F7|F7A3F7_HORSE	K.GSP(+15.99)GEAGRP(+15.99)GEAGLP(+15.99)GAKG.L	N	17.62	1711.8125	-0.1	571.6114	3	14.47	F4:3622	4	520	538	Hydroxylation
4	12	tr|F7A3F7|F7A3F7_HORSE	R.G(+57.02)FSGLDGAK.G	N	17.53	907.4399	0.6	454.7275	2	18.99	F2:5118	1	268	276	Carbamidomethylation (DHKE X@N-term)
4	12	tr|F7A3F7|F7A3F7_HORSE	K.G(sub S)AGISVPGPMGPSGPR.G	N	17.13	1435.7241	-0.2	718.8692	2	22.53	F4:6560	2	171	186	Mutation
4	12	tr|F7A3F7|F7A3F7_HORSE	G.P(+42.01)AGPTGAR.G	N	16.78	767.3926	1.1	384.704	2	17.31	F1:4489	1	788	795	Acetylation (N-term)
4	12	tr|F7A3F7|F7A3F7_HORSE	R.GPAGP(+15.99)QGP(+15.99)R.G	N	16.66	867.4199	0.3	434.7173	2	15.95	F4:4153	1	1076	1084	Hydroxylation
4	12	tr|F7A3F7|F7A3F7_HORSE	R.G(+57.02)FP(+15.99)GER.G	N	16.63	734.3347	-0.1	368.1746	2	15.28	F1:3807	6	679	684	Carbamidomethylation (DHKE X@N-term); Hydroxylation
4	12	tr|F7A3F7|F7A3F7_HORSE	G.I(-15.01)SVPGPMGPSGPR.G	N	16.61	1235.6332	1	618.8245	2	29.89	F2:8275	3	174	186	ISD (z+2)-series
4	12	tr|F7A3F7|F7A3F7_HORSE	K.DGEAGAQGPPGPAGPAGE(+21.98)R.G	N	16.43	1711.7526	-1.1	856.8826	2	17.93	F2:4748	1	612	630	Sodium adduct
4	12	tr|F7A3F7|F7A3F7_HORSE	G.P(+42.01)SGPAGPTGAR.G	N	16.31	1008.4988	-0.3	505.2565	2	18.62	F2:4982	2	785	795	Acetylation (N-term)
4	12	tr|F7A3F7|F7A3F7_HORSE	R.GLP(+15.99)GPPGAP(+15.99)GPQGFQGPP(+15.99)GEPGEPGASGPMGPR.G	N	16.24	3051.4143	3.2	1018.1486	3	23.62	F3:6588	1	187	219	Hydroxylation
4	12	tr|F7A3F7|F7A3F7_HORSE	K.GAAGEPGK(+57.02)AGER.G	N	16.24	1155.5632	-0.7	386.1947	3	12.2	F1:2773	2	586	597	Carbamidomethylation (DHKE X@N-term)
4	12	tr|F7A3F7|F7A3F7_HORSE	K.GEP(+15.99)GSPGENGAP(+15.99)GQM(+15.99)GPR.G	N	16.19	1741.7325	1.4	871.8748	2	14.38	F3:3519	1	286	303	Hydroxylation; Oxidation (M)
4	12	tr|F7A3F7|F7A3F7_HORSE	R.GQAGVMGFP(+15.99)GPK(+21.98).G	N	16.01	1182.5468	-0.8	592.2802	2	21.19	F3:5870	2	574	585	Hydroxylation; Sodium adduct
4	12	tr|F7A3F7|F7A3F7_HORSE	R.GPP(+15.99)GPQ(+.98)GAR.G	N	15.95	852.4089	-1.2	427.2112	2	13.05	F4:3126	2	244	252	Hydroxylation; Deamidation (NQ)
4	12	tr|F7A3F7|F7A3F7_HORSE	K.DGLNGLPGPIGPPGPR.G	N	15.57	1512.8048	-1.5	757.4086	2	26.39	F3:7314	1	1144	1159
4	12	tr|F7A3F7|F7A3F7_HORSE	I.S(-15.01)VPGPMGPSGPR.G	N	15.36	1122.5492	-0.3	562.2817	2	24.03	F4:7077	3	175	186	ISD (z+2)-series
4	12	tr|F7A3F7|F7A3F7_HORSE	R.G(+57.02)QAGVMGFP(+15.99)GP(+15.99)K.G	N	15.15	1233.5812	-0.9	617.7973	2	21.1	F1:5685	2	574	585	Carbamidomethylation (DHKE X@N-term); Hydroxylation
4	12	tr|F7A3F7|F7A3F7_HORSE	R.G(+42.01)P(+15.99)AGPQGPR.G	N	14.97	893.4355	-0.6	447.7247	2	14.04	F3:3408	3	1076	1084	Acetylation (N-term); Hydroxylation
4	12	tr|F7A3F7|F7A3F7_HORSE	G.I(+42.01)SVPGPM(+15.99)GPSGPR.G	N	14.74	1308.6495	0.4	655.3323	2	25.6	F3:7099	1	174	186	Acetylation (N-term); Oxidation (M)
4	12	tr|F7A3F7|F7A3F7_HORSE	R.G(+57.02)LPGER.G	N	14.6	684.3555	-0.2	343.1849	2	15.5	F3:3911	3	304	309	Carbamidomethylation (DHKE X@N-term)
4	12	tr|F7A3F7|F7A3F7_HORSE	R.GFP(-27.99)GADGVAGPK.G	N	14.6	1043.5399	0.9	522.7777	2	18.65	F1:4933	3	493	504	Pyrrolidone from Proline
4	12	tr|F7A3F7|F7A3F7_HORSE	R.GFSGLQGP(+15.99)PGPP(+15.99)GSPGEQGPSGASGPAGPRG.P	N	14.59	2745.2742	-2.1	916.0967	3	21.95	F1:5934	1	1103	1133	Hydroxylation
4	12	tr|F7A3F7|F7A3F7_HORSE	R.GVP(+15.99)GPPGAVGPAGK(+21.98).D	N	14.53	1197.6117	-0.1	599.813	2	17.93	F3:4766	1	598	611	Hydroxylation; Sodium adduct
4	12	tr|F7A3F7|F7A3F7_HORSE	R.G(+57.02)PP(+15.99)GPP(+15.99)GK.N	N	14.44	794.3922	-0.1	398.2033	2	12.08	F1:2740	2	220	227	Carbamidomethylation (DHKE X@N-term); Hydroxylation
4	12	tr|F7A3F7|F7A3F7_HORSE	A.AGEPGKAGER.G	N	14.1	970.4832	0	486.2489	2	12.14	F2:2754	1	588	597
4	12	tr|F7A3F7|F7A3F7_HORSE	G.I(+42.01)SVPGP(+15.99)MGPSGPR.G	N	14.06	1308.6495	0.3	655.3322	2	25.62	F1:6862	1	174	186	Acetylation (N-term); Hydroxylation
4	12	tr|F7A3F7|F7A3F7_HORSE	G.FSGLQGPPGPPGS(+122.01)PGEQGPSGASGPAGPR.G	N	13.96	2721.2546	7	908.0985	3	21.39	F4:6151	1	1104	1132	O-Isopropylphosphorylation
4	12	tr|F7A3F7|F7A3F7_HORSE	R.G(+57.02)PAGPQ(+.98)GPR.G	N	13.76	893.4355	-2.4	447.7239	2	14.14	F1:3426	1	1076	1084	Carbamidomethylation (DHKE X@N-term); Deamidation (NQ)
4	12	tr|F7A3F7|F7A3F7_HORSE	R.G(+42.01)APGD(+21.98)RGEPGPPGPAGFAGPPGADGQPGAK.G	N	13.74	2702.2449	-3.6	676.566	4	18.66	F4:5152	1	796	825	Acetylation (N-term); Sodium adduct
4	12	tr|F7A3F7|F7A3F7_HORSE	A.R(-15.01)GSEGPQGVR.G	N	13.69	1026.5206	-0.1	514.2675	2	14.82	F3:3675	2	360	369	ISD (z+2)-series
4	12	tr|F7A3F7|F7A3F7_HORSE	D.A(+42.01)GPAGPK.G	N	13.64	638.3387	1	320.177	2	12.43	F1:2848	1	279	285	Acetylation (N-term)
4	12	tr|F7A3F7|F7A3F7_HORSE	R.GLP(+15.99)GPPGAP(+15.99)GPQGF.Q	N	13.46	1279.6196	-0.2	640.817	2	25.04	F4:7409	1	187	200	Hydroxylation
4	12	tr|F7A3F7|F7A3F7_HORSE	R.GFS(+114.04)GLDGAK.G	N	13.32	964.4614	-0.2	483.2379	2	23.94	F1:6452	1	268	276	Ubiquitin
4	12	tr|F7A3F7|F7A3F7_HORSE	G.P(+42.01)SGPQGPSGPP(+15.99)GPK.G	N	13.25	1316.636	1.4	659.3262	2	18.93	F3:5113	1	416	429	Acetylation (N-term); Hydroxylation
4	12	tr|F7A3F7|F7A3F7_HORSE	A.GLP(+15.99)GPK(+15.99)GDR.G	N	13.16	927.4774	-0.8	464.7456	2	14.54	F4:3649	1	736	744	Hydroxylation
4	12	tr|F7A3F7|F7A3F7_HORSE	K.GEPGD(+15.99)AGAK(+15.99)GDAGPPGPAGPAGPPGPIGSVGAPGPK(+15.99).G	N	13.14	3061.4739	-1.2	1021.4974	3	20.29	F3:5583	1	826	861	Hydroxylation
4	12	tr|F7A3F7|F7A3F7_HORSE	R.GQAGVT(sub M)GFPGPK.G	N	13.07	1114.577	-0.8	558.2953	2	19.65	F3:5369	1	574	585	Mutation
4	12	tr|F7A3F7|F7A3F7_HORSE	R.GPAGPQGPR(+21.98).G	N	12.96	857.4119	-0.5	429.713	2	13.58	F4:3315	4	1076	1084	Sodium adduct
4	12	tr|F7A3F7|F7A3F7_HORSE	K.DGEAGAQGP(+15.99)PGPAGPAGE(+21.98)R.G	N	12.92	1727.7474	-1.4	864.8798	2	17.09	F1:4417	1	612	630	Hydroxylation; Sodium adduct
4	12	tr|F7A3F7|F7A3F7_HORSE	R.G(+57.02)LP(+15.99)GER.G	N	12.9	700.3503	0.6	351.1826	2	14.12	F4:3496	7	304	309	Carbamidomethylation (DHKE X@N-term); Hydroxylation
4	12	tr|F7A3F7|F7A3F7_HORSE	R.GQAGVM(+15.99)GFP(+15.99)GPK(+15.99)G.A	N	12.87	1249.576	0.6	625.7957	2	18.3	F1:4818	3	574	586	Oxidation (M); Hydroxylation
4	12	tr|F7A3F7|F7A3F7_HORSE	R.GVPGPP(+15.99)GAVGPAGK(+15.99)D(+15.99)GEAGAQGPPGPAGPAGER.G	N	12.62	2879.3796	-0.8	960.7997	3	19.49	F4:5465	2	598	630	Hydroxylation
4	12	tr|F7A3F7|F7A3F7_HORSE	R.GVPGPP(+15.99)GAVGPAGK(+21.98).D	N	12.46	1197.6117	-1.2	599.8124	2	17.63	F2:4647	1	598	611	Hydroxylation; Sodium adduct
4	12	tr|F7A3F7|F7A3F7_HORSE	R.GLPGERGR.P	N	12.45	840.4565	0.8	421.2359	2	14.27	F2:3472	1	304	311
4	12	tr|F7A3F7|F7A3F7_HORSE	G.EP(+15.99)GEP(+15.99)GASGPMGPR.G	N	12.23	1369.5931	0.5	685.8042	2	16.5	F1:4217	1	206	219	Hydroxylation
4	12	tr|F7A3F7|F7A3F7_HORSE	R.GAP(+15.99)GDRGEP(+15.99)GPPGPAGFAGPP(+15.99)GADGQPGAK.G	N	12.12	2686.2371	1.1	896.4206	3	19.34	F1:5160	1	796	825	Hydroxylation
4	12	tr|F7A3F7|F7A3F7_HORSE	E.R(+.98)GAPGPAGPK.G	N	12.03	907.4875	0.2	454.7511	2	13.78	F3:3324	2	510	519	Deamidation (R)
4	12	tr|F7A3F7|F7A3F7_HORSE	S.P(+15.99)GEAGRP(+15.99)GEAGLP(+15.99)GAK.G	N	11.63	1510.7375	1.3	504.5871	3	14.59	F3:3591	1	522	537	Hydroxylation
4	12	tr|F7A3F7|F7A3F7_HORSE	A.G(+57.02)ISVPGPMGPSGPR.G	N	11.5	1364.687	1.4	683.3517	2	22.31	F4:6481	1	173	186	Carbamidomethylation (DHKE X@N-term)
7	14	tr|F6R4Y3|F6R4Y3_HORSE	R.GPTGPIGPP(+15.99)GPAGQP(+15.99)GDKGEGGAPGLP(+15.99)GIAGPR.G	Y	83.08	2933.4631	0.6	978.8289	3	22.16	F4:6425	1	781	813	Hydroxylation
7	14	tr|F6R4Y3|F6R4Y3_HORSE	K.NGDRGESGPAGPAGAP(+15.99)GPAGAR.G	Y	83.07	1933.8989	0.6	645.6406	3	15.29	F3:3841	6	1080	1101	Hydroxylation
7	14	tr|F6R4Y3|F6R4Y3_HORSE	K.GEDGKDGSP(+15.99)GEP(+15.99)GANGLP(+15.99)GAAGER.G	Y	79.43	2241.9734	-2	748.3303	3	15.88	F3:4040	3	481	504	Hydroxylation
7	14	tr|F6R4Y3|F6R4Y3_HORSE	K.GEGGAP(+15.99)GIAGPP(+15.99)GGSGPAGPP(+15.99)GPQGVKGER.G	Y	79.07	2612.2578	-0.3	871.7596	3	17.76	F4:4826	2	853	882	Hydroxylation
7	14	tr|F6R4Y3|F6R4Y3_HORSE	K.GEDGKDGSPGEP(+15.99)GANGLP(+15.99)GAAGER.G	Y	73.86	2225.9785	0.5	743.0005	3	16.4	F3:4227	4	481	504	Hydroxylation
7	14	tr|F6R4Y3|F6R4Y3_HORSE	K.GEM(+15.99)GPAGIP(+15.99)GAPGLIGAR.G	Y	73.05	1651.8351	-0.5	826.9244	2	23.96	F3:6670	3	415	432	Oxidation (M); Hydroxylation
7	14	tr|F6R4Y3|F6R4Y3_HORSE	K.DGPAGPP(+15.99)GSSGSP(+15.99)GSP(+15.99)GVSGPK.G	Y	71.88	1895.8496	-0.6	948.9315	2	16.2	F4:4245	6	921	942	Hydroxylation
7	14	tr|F6R4Y3|F6R4Y3_HORSE	R.GPTGPIGPP(+15.99)GPAGQPGDKGEGGAP(+15.99)GLP(+15.99)GIAGPR.G	Y	71.8	2933.4631	0.4	978.8287	3	21.93	F3:6105	3	781	813	Hydroxylation
7	14	tr|F6R4Y3|F6R4Y3_HORSE	K.GEGGAP(+15.99)GIAGPP(+15.99)GGSGPAGPP(+15.99)GPQGVK.G	Y	70.4	2270.0925	-1	1136.0524	2	19.1	F4:5318	6	853	879	Hydroxylation
7	14	tr|F6R4Y3|F6R4Y3_HORSE	K.DGTLGHP(+15.99)GPIGPP(+15.99)GPR.G	Y	70.24	1555.7743	0.1	778.8945	2	18.07	F4:4938	7	1170	1185	Hydroxylation
7	14	tr|F6R4Y3|F6R4Y3_HORSE	K.DGPAGPP(+15.99)GSSGSPGSP(+15.99)GVSGPK.G	Y	69.87	1879.8547	-1.6	940.9332	2	16.91	F3:4407	4	921	942	Hydroxylation
7	14	tr|F6R4Y3|F6R4Y3_HORSE	K.GSPGP(+15.99)QGPP(+15.99)GVP(+15.99)GPSGLIGITGAR.G	Y	69.5	2173.1125	-0.1	725.3781	3	25.14	F3:6982	5	952	975	Hydroxylation
7	14	tr|F6R4Y3|F6R4Y3_HORSE	R.GPTGPIGPP(+15.99)GPAGQP(+15.99)GDK.G	Y	67.31	1630.795	-0.5	816.4044	2	18.01	F3:4795	3	781	798	Hydroxylation
7	14	tr|F6R4Y3|F6R4Y3_HORSE	K.GSP(+15.99)GPQGPP(+15.99)GVP(+15.99)GPSGLIGITGAR.G	Y	67.11	2173.1125	-0.1	725.3781	3	24.78	F4:7325	5	952	975	Hydroxylation
7	14	tr|F6R4Y3|F6R4Y3_HORSE	K.N(+.98)GDRGESGPAGPAGAP(+15.99)GPAGAR.G	Y	65.41	1934.8829	0	645.9683	3	15.83	F4:4110	11	1080	1101	Deamidation (NQ); Hydroxylation
7	14	tr|F6R4Y3|F6R4Y3_HORSE	K.GDSGAP(+15.99)GERGPP(+15.99)GAAGPP(+15.99)GLR.G	Y	64.26	1919.9084	1	640.9774	3	16.74	F2:4334	3	694	714	Hydroxylation
7	14	tr|F6R4Y3|F6R4Y3_HORSE	K.GDSGAPGERGPP(+15.99)GAAGPP(+15.99)GLR.G	Y	63.71	1903.9136	0.7	635.6456	3	17.18	F4:4615	4	694	714	Hydroxylation
7	14	tr|F6R4Y3|F6R4Y3_HORSE	K.GEVGPAGSP(+15.99)GSSGAP(+15.99)GQR.G	Y	63.13	1598.7284	-0.4	800.3712	2	14.63	F2:3594	6	370	387	Hydroxylation
7	14	tr|F6R4Y3|F6R4Y3_HORSE	K.GSPGP(+15.99)QGPP(+15.99)GVPGPSGLIGITGAR.G	Y	62.26	2157.1177	0.5	720.0469	3	25.83	F3:7163	4	952	975	Hydroxylation
7	14	tr|F6R4Y3|F6R4Y3_HORSE	K.GEM(+15.99)GPAGIP(+15.99)GAP(+15.99)GLIGAR.G	Y	61.92	1667.8301	-0.9	834.9216	2	23.1	F4:6759	4	415	432	Oxidation (M); Hydroxylation
7	14	tr|F6R4Y3|F6R4Y3_HORSE	R.GENGSP(+15.99)GAPGAP(+15.99)GHPGPP(+15.99)GPVGPAGK.N	Y	61.25	2263.0618	-0.3	755.361	3	16.3	F4:4284	4	1054	1079	Hydroxylation
7	14	tr|F6R4Y3|F6R4Y3_HORSE	K.GEVGPAGSP(+15.99)GSSGAPGQR.G	Y	60.78	1582.7335	-0.5	792.3737	2	15.4	F3:3879	4	370	387	Hydroxylation
7	14	tr|F6R4Y3|F6R4Y3_HORSE	K.GDRGENGSP(+15.99)GAPGAP(+15.99)GHPGPP(+15.99)GPVGPAGK.N	Y	60.57	2591.2112	0.8	648.8106	4	15.97	F4:4158	1	1051	1079	Hydroxylation
7	14	tr|F6R4Y3|F6R4Y3_HORSE	K.GSPGP(+15.99)QGP(+15.99)PGVP(+15.99)GPSGLIGITGAR.G	Y	58.08	2173.1125	0.2	725.3782	3	25.13	F2:7008	1	952	975	Hydroxylation
7	14	tr|F6R4Y3|F6R4Y3_HORSE	R.GPTGPIGPPGP(+15.99)AGQPGDKGEGGAPGLP(+15.99)GIAGPR.G	Y	57.95	2917.468	3.2	973.4998	3	22.42	F4:6519	1	781	813	Hydroxylation
7	14	tr|F6R4Y3|F6R4Y3_HORSE	K.GENGLP(+15.99)GENGAP(+15.99)GPMGPR.G	Y	57.74	1737.774	0.3	869.8945	2	19.16	F3:5195	3	304	321	Hydroxylation
7	14	tr|F6R4Y3|F6R4Y3_HORSE	R.GPP(+15.99)GPQGLP(+15.99)GLAGTAGEP(+15.99)GR.D	Y	57.42	1832.9016	-0.5	917.4576	2	21.53	F4:6199	4	1012	1031	Hydroxylation
7	14	tr|F6R4Y3|F6R4Y3_HORSE	R.GPAGPSGPPGKDGTLGHP(+15.99)GPIGPP(+15.99)GPR.G	Y	56.95	2458.2351	0.4	615.5663	4	18.68	F4:5161	1	1159	1185	Hydroxylation
7	14	tr|F6R4Y3|F6R4Y3_HORSE	K.GSPGP(+15.99)QGPPGVP(+15.99)GPSGLIGITGAR.G	Y	56.63	2157.1177	1	720.0472	3	25.16	F3:6989	4	952	975	Hydroxylation
7	14	tr|F6R4Y3|F6R4Y3_HORSE	R.GP(+15.99)PGPQGLP(+15.99)GLAGTAGEP(+15.99)GR.D	Y	55.94	1832.9016	1.2	611.9752	3	21.56	F3:5985	4	1012	1031	Hydroxylation
7	14	tr|F6R4Y3|F6R4Y3_HORSE	K.GEDGKDGSPGEPGANGLP(+15.99)GAAGER.G	Y	55.92	2209.9834	-0.1	737.6683	3	17.29	F2:4527	2	481	504	Hydroxylation
7	14	tr|F6R4Y3|F6R4Y3_HORSE	K.GESGKPGAP(+15.99)GHNGER.G	Y	55.76	1464.6705	0.1	489.2308	3	11.72	F3:2631	9	997	1011	Hydroxylation
7	14	tr|F6R4Y3|F6R4Y3_HORSE	K.GEMGPAGIP(+15.99)GAP(+15.99)GLIGAR.G	Y	55.65	1651.8351	-1	826.924	2	24.29	F4:7160	7	415	432	Hydroxylation
7	14	tr|F6R4Y3|F6R4Y3_HORSE	R.GESGPAGPAGAP(+15.99)GPAGAR.G	Y	55.5	1491.7065	0	746.8605	2	15.96	F3:4068	4	1084	1101	Hydroxylation
7	14	tr|F6R4Y3|F6R4Y3_HORSE	K.GSP(+15.99)GPQGPP(+15.99)GVPGPSGLIGITGAR.G	Y	55.29	2157.1177	0.3	1079.5664	2	25.72	F3:7130	2	952	975	Hydroxylation
7	14	tr|F6R4Y3|F6R4Y3_HORSE	K.GEP(+15.99)GSAGADGAP(+15.99)GKDGPR.G	Y	54.62	1626.7233	1.1	543.249	3	12.85	F3:2998	3	763	780	Hydroxylation
7	14	tr|F6R4Y3|F6R4Y3_HORSE	K.DGTLGHP(+15.99)GPIGP(+15.99)P(+15.99)GPR.G	Y	54.41	1571.7692	0.8	524.9307	3	17.32	F2:4539	4	1170	1185	Hydroxylation
7	14	tr|F6R4Y3|F6R4Y3_HORSE	K.GEAGSP(+15.99)GIP(+15.99)GGKGDSGAP(+15.99)GER.G	Y	54.12	1899.8558	0.3	634.2927	3	14.16	F4:3509	5	682	702	Hydroxylation
7	14	tr|F6R4Y3|F6R4Y3_HORSE	R.GGPGGPGPP(+15.99)GPAGK.N	Y	53.13	1117.5515	0.2	559.7831	2	14.61	F4:3673	3	616	629	Hydroxylation
7	14	tr|F6R4Y3|F6R4Y3_HORSE	K.GEMGPAGIP(+15.99)GAPGLIGAR.G	Y	52.64	1635.8402	-0.5	818.9269	2	25.11	F4:7431	7	415	432	Hydroxylation
7	14	tr|F6R4Y3|F6R4Y3_HORSE	R.GGP(+15.99)GGPGPP(+15.99)GPAGK.N	Y	51.72	1133.5465	0.2	567.7806	2	13.73	F3:3307	4	616	629	Hydroxylation
7	14	tr|F6R4Y3|F6R4Y3_HORSE	K.GSPGPQGP(+15.99)P(+15.99)GVP(+15.99)GPSGLIGITGAR.G	Y	51.7	2173.1125	-0.4	725.3778	3	24.82	F1:6666	2	952	975	Hydroxylation
7	14	tr|F6R4Y3|F6R4Y3_HORSE	K.GDKGEP(+15.99)GSAGADGAPGK.D	Y	50.7	1485.6694	0	496.2304	3	12.41	F1:2839	6	760	776	Hydroxylation
7	14	tr|F6R4Y3|F6R4Y3_HORSE	R.GPAGPNGLP(+15.99)GEK(+15.99)GAP(+15.99)GDR.G	Y	50.65	1693.8019	-0.1	565.6078	3	15.57	F3:3936	2	511	528	Hydroxylation
7	14	tr|F6R4Y3|F6R4Y3_HORSE	K.DGTLGHPGPIGPP(+15.99)GPR.G	Y	49.76	1539.7793	0.6	514.2673	3	19.02	F3:5147	5	1170	1185	Hydroxylation
7	14	tr|F6R4Y3|F6R4Y3_HORSE	R.GAAGEP(+15.99)GRDGVPGGPGIR.G	Y	49.44	1634.8124	0.6	545.9451	3	17.23	F3:4522	1	538	555	Hydroxylation
7	14	tr|F6R4Y3|F6R4Y3_HORSE	K.GSPGPQGP(+15.99)PGVP(+15.99)GPSGLIGITGAR.G	Y	48.75	2157.1177	-1.8	720.0452	3	25.32	F2:7057	2	952	975	Hydroxylation
7	14	tr|F6R4Y3|F6R4Y3_HORSE	K.N(+57.02)(+.98)GDRGESGPAGPAGAP(+15.99)GPAGAR.G	Y	48.63	1991.9044	-0.5	664.9751	3	16.34	F4:4300	1	1080	1101	Carbamidomethylation (DHKE X@N-term); Deamidation (NQ); Hydroxylation
7	14	tr|F6R4Y3|F6R4Y3_HORSE	R.GAAGEP(+15.99)GRDGVP(+15.99)GGPGIR.G	Y	48.39	1650.8074	0.9	551.2769	3	16.39	F3:4223	4	538	555	Hydroxylation
7	14	tr|F6R4Y3|F6R4Y3_HORSE	K.GE(+57.02)MGPAGIP(+15.99)GAP(+15.99)GLIGAR.G	Y	48.13	1708.8566	-1.8	855.434	2	24.49	F4:7228	3	415	432	Carbamidomethylation (DHKE X@N-term); Hydroxylation
7	14	tr|F6R4Y3|F6R4Y3_HORSE	R.GPP(+15.99)GPQGLP(+15.99)GLAGTAGEPGR.D	Y	47.75	1816.9067	0.8	909.4614	2	22.21	F4:6444	3	1012	1031	Hydroxylation
7	14	tr|F6R4Y3|F6R4Y3_HORSE	R.GAAGEPGRDGVP(+15.99)GGP(+15.99)GIR.G	Y	47.71	1650.8074	-0.1	551.2764	3	15.89	F4:4132	5	538	555	Hydroxylation
7	14	tr|F6R4Y3|F6R4Y3_HORSE	N.GDRGESGPAGPAGAP(+15.99)GPAGAR.G	Y	47.65	1819.8561	-1	607.6254	3	15.21	F4:3890	1	1081	1101	Hydroxylation
7	14	tr|F6R4Y3|F6R4Y3_HORSE	K.NGDRGESGPAGP(+15.99)AGAP(+15.99)GPAGAR.G	Y	47.45	1949.8939	-0.2	650.9718	3	14.55	F3:3579	1	1080	1101	Hydroxylation
7	14	tr|F6R4Y3|F6R4Y3_HORSE	R.GAAGEPGRDGVPGGP(+15.99)GIR.G	Y	47.43	1634.8124	-0.1	545.9447	3	16.85	F2:4372	3	538	555	Hydroxylation
7	14	tr|F6R4Y3|F6R4Y3_HORSE	R.GAAGEP(+15.99)GRDGVP(+15.99)GGP(+15.99)GIR.G	Y	47.06	1666.8022	-0.2	556.6079	3	15.15	F4:3868	3	538	555	Hydroxylation
7	14	tr|F6R4Y3|F6R4Y3_HORSE	R.GP(+15.99)P(+15.99)GPSGANGAP(+15.99)GQR.G	Y	46.64	1366.6226	0.2	684.3187	2	12.8	F4:3039	4	433	447	Hydroxylation
7	14	tr|F6R4Y3|F6R4Y3_HORSE	R.GAAGEPGR(+15.99)DGVP(+15.99)GGP(+15.99)GIR.G	Y	46.5	1666.8022	-1.8	834.4069	2	15.35	F1:3830	6	538	555	Hydroxylation
7	14	tr|F6R4Y3|F6R4Y3_HORSE	K.GEPGSAGADGAP(+15.99)GKDGPR.G	Y	45.83	1610.7284	-1.1	537.9161	3	13.54	F4:3302	1	763	780	Hydroxylation
7	14	tr|F6R4Y3|F6R4Y3_HORSE	K.GE(+57.02)MGPAGIP(+15.99)GAPGLIGAR.G	Y	45.71	1692.8617	0.6	847.4386	2	25.24	F4:7478	4	415	432	Carbamidomethylation (DHKE X@N-term); Hydroxylation
7	14	tr|F6R4Y3|F6R4Y3_HORSE	R.DGNPGSDGLP(+15.99)GR.D	Y	45.19	1156.5109	0.4	579.2629	2	16.33	F4:4296	4	1032	1043	Hydroxylation
7	14	tr|F6R4Y3|F6R4Y3_HORSE	R.GGP(+15.99)GGP(+15.99)GPP(+15.99)GPAGK.N	Y	45.13	1149.5414	1.4	575.7787	2	12.91	F3:3021	6	616	629	Hydroxylation
7	14	tr|F6R4Y3|F6R4Y3_HORSE	R.GRP(+15.99)GLP(+15.99)GAAGSRGNDGAR.G	Y	45.08	1696.8353	1	566.6196	3	14.32	F2:3488	1	328	345	Hydroxylation
7	14	tr|F6R4Y3|F6R4Y3_HORSE	K.GDKGEP(+15.99)GSAGADGAP(+15.99)GK.D	Y	45.02	1501.6644	0.2	501.5622	3	11.55	F4:2610	6	760	776	Hydroxylation
7	14	tr|F6R4Y3|F6R4Y3_HORSE	R.GAAGEPGRDGVPGGPGIR.G	Y	44.91	1618.8175	-1.2	540.6125	3	17.82	F2:4710	2	538	555
7	14	tr|F6R4Y3|F6R4Y3_HORSE	R.DGNPGSDGLPGR.D	Y	44.87	1140.5159	-0.2	571.2651	2	17.99	F3:4787	3	1032	1043
7	14	tr|F6R4Y3|F6R4Y3_HORSE	R.G(+57.02)ESGPAGPAGAP(+15.99)GPAGAR.G	Y	44.81	1548.728	0.1	775.3713	2	15.92	F4:4143	1	1084	1101	Carbamidomethylation (DHKE X@N-term); Hydroxylation
7	14	tr|F6R4Y3|F6R4Y3_HORSE	R.GSP(+15.99)GGPGAAGFP(+15.99)GAR.G	Y	44.62	1286.6003	0.6	644.3079	2	17.49	F4:4725	4	883	897	Hydroxylation
7	14	tr|F6R4Y3|F6R4Y3_HORSE	K.D(+57.02)GTLGHPGPIGPP(+15.99)GPR.G	Y	44.43	1596.8008	0.9	533.2747	3	19.46	F4:5454	2	1170	1185	Carbamidomethylation (DHKE X@N-term); Hydroxylation
7	14	tr|F6R4Y3|F6R4Y3_HORSE	K.DGSP(+15.99)GEP(+15.99)GANGLP(+15.99)GAAGER.G	Y	43.72	1755.7659	2.1	878.892	2	17.64	F3:4663	2	486	504	Hydroxylation
7	14	tr|F6R4Y3|F6R4Y3_HORSE	R.GERGEAGSP(+15.99)GIP(+15.99)GAK.G	Y	43.5	1413.6848	0.2	472.2356	3	14.11	F4:3491	5	466	480	Hydroxylation
7	14	tr|F6R4Y3|F6R4Y3_HORSE	R.GSP(+15.99)GGP(+15.99)GAAGFP(+15.99)GAR.G	Y	43.29	1302.5952	-0.8	652.3044	2	16.69	F3:4329	8	883	897	Hydroxylation
7	14	tr|F6R4Y3|F6R4Y3_HORSE	R.G(+57.02)AAGEPGRDGVP(+15.99)GGP(+15.99)GIR.G	Y	43.03	1707.8287	0.4	570.2838	3	15.97	F4:4160	3	538	555	Carbamidomethylation (DHKE X@N-term); Hydroxylation
7	14	tr|F6R4Y3|F6R4Y3_HORSE	R.GPAGPNGLPGEK.G	Y	42.84	1092.5563	0.6	547.2858	2	17.57	F4:4755	3	511	522
7	14	tr|F6R4Y3|F6R4Y3_HORSE	K.GEDGKDGSPGEP(+15.99)GAN(+.98)GLP(+15.99)GAAGER.G	Y	42.59	2226.9624	0.1	743.3281	3	16.92	F1:4357	1	481	504	Hydroxylation; Deamidation (NQ)
7	14	tr|F6R4Y3|F6R4Y3_HORSE	K.G(+57.02)EMGPAGIP(+15.99)GAP(+15.99)GLIGAR.G	Y	42.52	1708.8566	0.5	855.436	2	24.54	F3:6817	3	415	432	Carbamidomethylation (DHKE X@N-term); Hydroxylation
7	14	tr|F6R4Y3|F6R4Y3_HORSE	R.GPP(+15.99)GPSGAN(+.98)GAP(+15.99)GQR.G	Y	42.45	1351.6116	-0.7	676.8126	2	13.6	F3:3263	7	433	447	Hydroxylation; Deamidation (NQ)
7	14	tr|F6R4Y3|F6R4Y3_HORSE	K.GEGGAP(+15.99)GLP(+15.99)GIAGPR.G	Y	42.19	1336.6735	0.5	669.3444	2	20.62	F4:5868	4	799	813	Hydroxylation
7	14	tr|F6R4Y3|F6R4Y3_HORSE	R.GE(+57.02)SGPAGPAGAP(+15.99)GPAGAR.G	Y	41.76	1548.728	-0.6	775.3708	2	16.03	F1:4060	1	1084	1101	Carbamidomethylation (DHKE X@N-term); Hydroxylation
7	14	tr|F6R4Y3|F6R4Y3_HORSE	K.DGPAGP(+15.99)PGSSGSP(+15.99)GSP(+15.99)GVSGPK.G	Y	41.66	1895.8496	1.7	632.9582	3	16.31	F1:4154	1	921	942	Hydroxylation
7	14	tr|F6R4Y3|F6R4Y3_HORSE	R.GGP(+15.99)GGPGP(+15.99)P(+15.99)GPAGK.N	Y	41.51	1149.5414	0.6	575.7783	2	13.02	F2:3046	1	616	629	Hydroxylation
7	14	tr|F6R4Y3|F6R4Y3_HORSE	R.GPAGPSGPPGK.D	Y	41.22	920.4716	1	461.2435	2	14.06	F3:3415	4	1159	1169
7	14	tr|F6R4Y3|F6R4Y3_HORSE	K.GAP(+15.99)GDRGSP(+15.99)GPAGPR.G	Y	41.2	1379.6542	0.5	460.8922	3	12.96	F2:3024	2	523	537	Hydroxylation
7	14	tr|F6R4Y3|F6R4Y3_HORSE	R.DGNP(+15.99)GSDGLP(+15.99)GR.D	Y	40.93	1172.5057	-0.4	587.2599	2	15.57	F4:4015	2	1032	1043	Hydroxylation
7	14	tr|F6R4Y3|F6R4Y3_HORSE	R.GP(+15.99)PGPQGLP(+15.99)GLAGTAGEPGR.D	Y	40.91	1816.9067	0.2	606.643	3	22.13	F2:6169	1	1012	1031	Hydroxylation
7	14	tr|F6R4Y3|F6R4Y3_HORSE	R.GENGSP(+15.99)GAPGAPGHPGPP(+15.99)GPVGPAGK.N	Y	40.82	2247.0667	1.7	750.0308	3	17.05	F2:4445	1	1054	1079	Hydroxylation
7	14	tr|F6R4Y3|F6R4Y3_HORSE	K.DGESGRPGRP(+15.99)GER.G	Y	40.64	1384.6443	0.1	347.1684	4	11.98	F2:2701	10	249	261	Hydroxylation
7	14	tr|F6R4Y3|F6R4Y3_HORSE	R.GPP(+15.99)GAAGPP(+15.99)GLR.G	Y	40.27	1077.5566	0.5	539.7859	2	17.01	F1:4385	10	703	714	Hydroxylation
7	14	tr|F6R4Y3|F6R4Y3_HORSE	K.GESGKPGAP(+15.99)GHN(+.98)GER.G	Y	40.15	1465.6545	0.5	489.5591	3	11.62	F3:2601	5	997	1011	Hydroxylation; Deamidation (NQ)
7	14	tr|F6R4Y3|F6R4Y3_HORSE	K.GAP(+15.99)GDR(+15.99)GSPGPAGPR.G	Y	39.99	1379.6542	-0.3	460.8918	3	12.88	F3:3008	2	523	537	Hydroxylation
7	14	tr|F6R4Y3|F6R4Y3_HORSE	R.GRP(+15.99)GLP(+15.99)GAAGSR.G	Y	39.49	1126.5842	0.8	376.5356	3	14.04	F4:3467	14	328	339	Hydroxylation
7	14	tr|F6R4Y3|F6R4Y3_HORSE	R.GPAGPNGLP(+15.99)GEK.G	Y	39.36	1108.5513	0.2	555.283	2	16.19	F4:4243	3	511	522	Hydroxylation
7	14	tr|F6R4Y3|F6R4Y3_HORSE	R.GSP(+15.99)GPQGVK(+15.99)GESGKPGAP(+15.99)GHNGER.G	Y	39.31	2304.0842	-0.7	577.028	4	13.88	F2:3342	1	988	1011	Hydroxylation
7	14	tr|F6R4Y3|F6R4Y3_HORSE	R.GPAGPSGPPGKDGTLGHP(+15.99)GPIGPPGP(+15.99)R.G	Y	39.19	2458.2351	1.1	615.5667	4	18.88	F2:5076	1	1159	1185	Hydroxylation
7	14	tr|F6R4Y3|F6R4Y3_HORSE	R.GSTGIK(+15.99)GHR.G	Y	38.71	927.4886	0.5	464.7518	2	11.63	F3:2606	8	1120	1128	Hydroxylation
7	14	tr|F6R4Y3|F6R4Y3_HORSE	R.GQP(+15.99)GVMGFP(+15.99)GPK.G	N	38.15	1202.5753	0.9	602.2955	2	20.94	F3:5787	5	592	603	Hydroxylation
7	14	tr|F6R4Y3|F6R4Y3_HORSE	R.G(+57.02)RP(+15.99)GLP(+15.99)GAAGSR.G	Y	38	1183.6057	-0.1	592.8101	2	13.98	F4:3448	5	328	339	Carbamidomethylation (DHKE X@N-term); Hydroxylation
7	14	tr|F6R4Y3|F6R4Y3_HORSE	R.G(+57.02)SP(+15.99)GGPGAAGFP(+15.99)GAR.G	Y	37.9	1343.6217	0.8	672.8187	2	17.68	F3:4676	4	883	897	Carbamidomethylation (DHKE X@N-term); Hydroxylation
7	14	tr|F6R4Y3|F6R4Y3_HORSE	R.GAAGEPGR(+15.99)DGVPGGPGIR.G	Y	37.9	1634.8124	1.2	545.9454	3	17.27	F2:4521	1	538	555	Hydroxylation
7	14	tr|F6R4Y3|F6R4Y3_HORSE	R.GLAGPP(+15.99)GMP(+15.99)GAR.G	Y	37.85	1111.5444	0.6	556.7798	2	18.78	F4:5196	7	976	987	Hydroxylation
7	14	tr|F6R4Y3|F6R4Y3_HORSE	R.GPAGPNGLP(+15.99)GEK(+15.99).G	Y	37.77	1124.5461	-0.5	563.2801	2	16.07	F4:4198	3	511	522	Hydroxylation
7	14	tr|F6R4Y3|F6R4Y3_HORSE	K.DGTLGHP(+15.99)GPIGP(+15.99)PGPR.G	Y	37.74	1555.7743	-1.4	778.8933	2	18.28	F1:4812	1	1170	1185	Hydroxylation
7	14	tr|F6R4Y3|F6R4Y3_HORSE	R.G(+57.02)GP(+15.99)GGPGPP(+15.99)GPAGK.N	Y	37.74	1190.568	1.2	596.292	2	13.79	F4:3384	4	616	629	Carbamidomethylation (DHKE X@N-term); Hydroxylation
7	14	tr|F6R4Y3|F6R4Y3_HORSE	R.GEAGSP(+15.99)GIP(+15.99)GAK(+15.99)GEDGK.D	Y	37.2	1573.7219	1	525.5818	3	14.25	F4:3542	3	469	485	Hydroxylation
7	14	tr|F6R4Y3|F6R4Y3_HORSE	R.G(+57.02)ESGPAGPAGAPGP(+15.99)AGAR.G	Y	37.15	1548.728	1.4	775.3724	2	15.98	F3:4076	1	1084	1101	Carbamidomethylation (DHKE X@N-term); Hydroxylation
7	14	tr|F6R4Y3|F6R4Y3_HORSE	R.GPP(+15.99)GPSGANGAP(+15.99)GQR.G	Y	36.88	1350.6276	1.2	676.3219	2	13.39	F2:3172	4	433	447	Hydroxylation
7	14	tr|F6R4Y3|F6R4Y3_HORSE	K.PGPPGSQGESGRP(+15.99)GPP(+15.99)GPSGPR.G	Y	36.82	2055.9722	-2.3	1028.991	2	15.29	F4:3916	5	570	591	Hydroxylation
7	14	tr|F6R4Y3|F6R4Y3_HORSE	R.N(+.98)GEK(+15.99)GETGAP(+15.99)GLK.G	Y	36.73	1289.6099	-0.1	430.8772	3	14.42	F4:3604	1	291	303	Deamidation (NQ); Hydroxylation
7	14	tr|F6R4Y3|F6R4Y3_HORSE	R.G(+57.02)PP(+15.99)GPSGANGAP(+15.99)GQR.G	Y	36.72	1407.649	0.8	704.8323	2	13.41	F1:3178	4	433	447	Carbamidomethylation (DHKE X@N-term); Hydroxylation
7	14	tr|F6R4Y3|F6R4Y3_HORSE	K.DGTLGH(+57.02)P(+15.99)GPIGPP(+15.99)GPR.G	Y	36.44	1612.7957	0.9	538.6063	3	18.05	F4:4931	1	1170	1185	Carbamidomethylation (DHKE X@N-term); Hydroxylation
7	14	tr|F6R4Y3|F6R4Y3_HORSE	R.GEAGSP(+15.99)GIP(+15.99)GAK.G	Y	35.89	1071.5197	-0.3	536.767	2	14.97	F4:3802	7	469	480	Hydroxylation
7	14	tr|F6R4Y3|F6R4Y3_HORSE	R.GGAGPP(+15.99)GPEGGK.G	Y	35.76	995.4672	-0.2	498.7408	2	12.86	F4:3058	4	715	726	Hydroxylation
7	14	tr|F6R4Y3|F6R4Y3_HORSE	K.GEAGSP(+15.99)GIP(+15.99)GGK.G	Y	35.7	1057.5039	0.6	529.7595	2	14.05	F4:3471	4	682	693	Hydroxylation
7	14	tr|F6R4Y3|F6R4Y3_HORSE	R.DGVPGGPGIR.G	Y	35.65	923.4824	0.2	462.7486	2	18.88	F4:5234	4	546	555
7	14	tr|F6R4Y3|F6R4Y3_HORSE	K.GDSGAP(+15.99)GERGP(+15.99)PGAAGPP(+15.99)GLR.G	Y	35.51	1919.9084	-0.4	640.9765	3	16.67	F1:4275	1	694	714	Hydroxylation
7	14	tr|F6R4Y3|F6R4Y3_HORSE	R.GAAGEPGRD(+15.99)GVPGGPGIR.G	Y	35.5	1634.8124	-0.7	545.9443	3	17.19	F4:4616	1	538	555	Hydroxylation
7	14	tr|F6R4Y3|F6R4Y3_HORSE	R.GPAGPSGPPGKDGTLGHP(+15.99)GPIGP(+15.99)PGPR.G	Y	34.99	2458.2351	2.8	820.4213	3	18.71	F2:5018	1	1159	1185	Hydroxylation
7	14	tr|F6R4Y3|F6R4Y3_HORSE	R.GQPGVMGFP(+15.99)GPK.G	N	34.92	1186.5804	-0.4	594.2972	2	21.4	F3:5934	2	592	603	Hydroxylation
7	14	tr|F6R4Y3|F6R4Y3_HORSE	K.GEGGAPGLP(+15.99)GIAGPR.G	Y	34.89	1320.6786	0.5	661.3469	2	21.5	F3:5967	1	799	813	Hydroxylation
7	14	tr|F6R4Y3|F6R4Y3_HORSE	R.GPAGPN(+.98)GLP(+15.99)GEK(+15.99).G	Y	34.81	1125.5302	0.1	563.7724	2	17.01	F1:4386	7	511	522	Deamidation (NQ); Hydroxylation
7	14	tr|F6R4Y3|F6R4Y3_HORSE	R.G(+57.02)ERGEAGSP(+15.99)GIP(+15.99)GAK.G	Y	34.16	1470.7062	1	491.2432	3	14.33	F3:3501	2	466	480	Carbamidomethylation (DHKE X@N-term); Hydroxylation
7	14	tr|F6R4Y3|F6R4Y3_HORSE	R.GPAGPN(+.98)GLP(+15.99)GEK.G	Y	34.09	1109.5353	1.2	555.7756	2	16.95	F3:4421	8	511	522	Deamidation (NQ); Hydroxylation
7	14	tr|F6R4Y3|F6R4Y3_HORSE	R.GPAGPSGPPGKDGTLGHPGPIGP(+15.99)PGPR.G	Y	33.15	2442.2402	-1.1	611.5667	4	19.28	F2:5220	1	1159	1185	Hydroxylation
7	14	tr|F6R4Y3|F6R4Y3_HORSE	R.GQP(+15.99)GVMGFP(+15.99)GPK(+15.99).G	N	33.09	1218.5703	0	610.2924	2	20.69	F2:5692	3	592	603	Hydroxylation
7	14	tr|F6R4Y3|F6R4Y3_HORSE	K.G(+57.02)SPGP(+15.99)QGPP(+15.99)GVPGPSGLIGITGAR.G	Y	32.38	2214.1392	4.9	739.0573	3	25.76	F4:7649	1	952	975	Carbamidomethylation (DHKE X@N-term); Hydroxylation
7	14	tr|F6R4Y3|F6R4Y3_HORSE	R.GQP(+15.99)GVM(+15.99)GFP(+15.99)GPK.G	N	32.31	1218.5703	1.7	610.2935	2	18.07	F4:4941	7	592	603	Hydroxylation; Oxidation (M)
7	14	tr|F6R4Y3|F6R4Y3_HORSE	K.D(+57.02)GESGRPGRP(+15.99)GER.G	Y	32.31	1441.6658	-0.2	481.5624	3	11.87	F4:2719	2	249	261	Carbamidomethylation (DHKE X@N-term); Hydroxylation
7	14	tr|F6R4Y3|F6R4Y3_HORSE	R.GPAGP(+15.99)SGPPGK.D	Y	32.19	936.4664	0.1	469.2405	2	13.05	F3:3064	2	1159	1169	Hydroxylation
7	14	tr|F6R4Y3|F6R4Y3_HORSE	R.GPAGPSGPP(+15.99)GK.D	Y	32.04	936.4664	0.6	469.2408	2	12.99	F4:3106	1	1159	1169	Hydroxylation
7	14	tr|F6R4Y3|F6R4Y3_HORSE	K.GESGKP(+15.99)GAP(+15.99)GHNGER.G	Y	31.96	1480.6654	-0.1	494.5624	3	11.12	F1:2475	1	997	1011	Hydroxylation
7	14	tr|F6R4Y3|F6R4Y3_HORSE	R.G(+57.02)GAGPP(+15.99)GPEGGK.G	Y	31.95	1052.4886	0.7	527.252	2	13	F4:3107	4	715	726	Carbamidomethylation (DHKE X@N-term); Hydroxylation
7	14	tr|F6R4Y3|F6R4Y3_HORSE	R.G(+57.02)PAGPNGLP(+15.99)GEK.G	Y	31.69	1165.5728	1	583.7943	2	16.28	F4:4274	3	511	522	Carbamidomethylation (DHKE X@N-term); Hydroxylation
7	14	tr|F6R4Y3|F6R4Y3_HORSE	R.DGVP(+15.99)GGPGIR.G	Y	31.51	939.4774	-0.4	470.7458	2	17.86	F3:4743	1	546	555	Hydroxylation
7	14	tr|F6R4Y3|F6R4Y3_HORSE	R.GPAGPN(+.98)GLPGEK.G	Y	31.47	1093.5403	0	547.7774	2	18.48	F3:4953	3	511	522	Deamidation (NQ)
7	14	tr|F6R4Y3|F6R4Y3_HORSE	H.QGAVGSP(+15.99)GPAGPR.G	Y	31.42	1165.584	-0.5	583.799	2	14.62	F1:3578	2	1146	1158	Hydroxylation
7	14	tr|F6R4Y3|F6R4Y3_HORSE	R.DGVPGGP(+15.99)GIR.G	Y	31.07	939.4774	1.1	470.7465	2	17.38	F2:4559	4	546	555	Hydroxylation
7	14	tr|F6R4Y3|F6R4Y3_HORSE	R.DGVP(+15.99)GGP(+15.99)GIR.G	Y	31.01	955.4723	0	478.7434	2	16.01	F4:4176	9	546	555	Hydroxylation
7	14	tr|F6R4Y3|F6R4Y3_HORSE	R.G(+57.02)PP(+15.99)GAAGPP(+15.99)GLR.G	Y	30.98	1134.5781	0.2	568.2964	2	16.85	F3:4388	4	703	714	Carbamidomethylation (DHKE X@N-term); Hydroxylation
7	14	tr|F6R4Y3|F6R4Y3_HORSE	R.GLAGPP(+15.99)GM(+15.99)P(+15.99)GAR.G	Y	30.84	1127.5393	-0.9	564.7764	2	15.36	F2:3842	4	976	987	Hydroxylation; Oxidation (M)
7	14	tr|F6R4Y3|F6R4Y3_HORSE	K.GE(+57.02)VGPAGSP(+15.99)GSSGAP(+15.99)GQR.G	Y	30.79	1655.7499	1.2	828.8832	2	14.68	F3:3624	1	370	387	Carbamidomethylation (DHKE X@N-term); Hydroxylation
7	14	tr|F6R4Y3|F6R4Y3_HORSE	R.G(+57.02)QPGVMGFP(+15.99)GPK.G	N	30.72	1243.6019	0.3	622.8084	2	21.54	F3:5978	1	592	603	Carbamidomethylation (DHKE X@N-term); Hydroxylation
7	14	tr|F6R4Y3|F6R4Y3_HORSE	R.G(+57.02)PAGPNGLP(+15.99)GEK(+15.99).G	Y	30.29	1181.5676	0.1	591.7911	2	16.2	F4:4244	2	511	522	Carbamidomethylation (DHKE X@N-term); Hydroxylation
7	14	tr|F6R4Y3|F6R4Y3_HORSE	R.G(+57.02)PAGPSGPPGK.D	Y	30.18	977.493	0.3	489.7539	2	14.13	F4:3498	4	1159	1169	Carbamidomethylation (DHKE X@N-term)
7	14	tr|F6R4Y3|F6R4Y3_HORSE	R.G(+57.02)STGIK(+15.99)GHR.G	Y	29.79	984.5101	0.2	493.2624	2	11.56	F4:2612	1	1120	1128	Carbamidomethylation (DHKE X@N-term); Hydroxylation
7	14	tr|F6R4Y3|F6R4Y3_HORSE	K.DGESGRP(+15.99)GRP(+15.99)GER.G	Y	29.61	1400.6392	-0.7	467.8867	3	11.01	F4:2451	13	249	261	Hydroxylation
7	14	tr|F6R4Y3|F6R4Y3_HORSE	K.GENGLP(+15.99)GEN(+.98)GAP(+15.99)GPMGPR.G	Y	29.41	1738.7581	-1.1	870.3854	2	19.98	F1:5355	1	304	321	Hydroxylation; Deamidation (NQ)
7	14	tr|F6R4Y3|F6R4Y3_HORSE	R.G(+57.02)PAGPSGPP(+15.99)GK.D	Y	29.23	993.4879	-0.3	497.7511	2	13.15	F4:3160	4	1159	1169	Carbamidomethylation (DHKE X@N-term); Hydroxylation
7	14	tr|F6R4Y3|F6R4Y3_HORSE	R.GE(+57.02)RGEAGSP(+15.99)GIP(+15.99)GAK.G	Y	29.19	1470.7062	0.8	491.243	3	14.33	F1:3485	1	466	480	Carbamidomethylation (DHKE X@N-term); Hydroxylation
7	14	tr|F6R4Y3|F6R4Y3_HORSE	R.GSP(+15.99)GPQGVK.G	Y	29.03	841.4293	0.3	421.7221	2	12.71	F1:2946	4	988	996	Hydroxylation
7	14	tr|F6R4Y3|F6R4Y3_HORSE	R.GSP(+15.99)GPAGPR.G	Y	28.84	810.3984	-0.1	406.2064	2	12.62	F4:2973	4	529	537	Hydroxylation
7	14	tr|F6R4Y3|F6R4Y3_HORSE	R.GPTGPIGP(+15.99)PGPAGQP(+15.99)GDKGEGGAPGLP(+15.99)GIAGPR.G	Y	28.81	2933.4631	-3.5	978.8249	3	22.18	F2:6187	1	781	813	Hydroxylation
7	14	tr|F6R4Y3|F6R4Y3_HORSE	K.D(+57.02)GESGRP(+15.99)GRP(+15.99)GER.G	Y	28.6	1457.6606	-0.3	365.4223	4	11.21	F4:2510	3	249	261	Carbamidomethylation (DHKE X@N-term); Hydroxylation
7	14	tr|F6R4Y3|F6R4Y3_HORSE	K.G(+57.02)EVGPAGSP(+15.99)GSSGAP(+15.99)GQR.G	Y	28.58	1655.7499	0	828.8822	2	14.66	F1:3593	1	370	387	Carbamidomethylation (DHKE X@N-term); Hydroxylation
7	14	tr|F6R4Y3|F6R4Y3_HORSE	R.G(+57.02)PAGPN(+.98)GLP(+15.99)GEK.G	Y	28.21	1166.5568	-1.2	584.285	2	17.05	F3:4460	2	511	522	Carbamidomethylation (DHKE X@N-term); Deamidation (NQ); Hydroxylation
7	14	tr|F6R4Y3|F6R4Y3_HORSE	R.GLP(+15.99)GPP(+15.99)GIK.G	Y	27.73	866.4861	0.3	434.2505	2	17.88	F4:4872	7	262	270	Hydroxylation
7	14	tr|F6R4Y3|F6R4Y3_HORSE	R.GQPGVM(+15.99)GFP(+15.99)GPK.G	N	27.57	1202.5753	0.7	602.2953	2	18.88	F1:5007	2	592	603	Oxidation (M); Hydroxylation
7	14	tr|F6R4Y3|F6R4Y3_HORSE	K.PGPPGSQGESGRP(+15.99)GP(+15.99)PGPSGPR.G	Y	27.46	2055.9722	-0.9	1028.9924	2	15.37	F2:3845	2	570	591	Hydroxylation
7	14	tr|F6R4Y3|F6R4Y3_HORSE	R.GAP(+15.99)GPQGPR.G	Y	27.45	851.4249	0.3	426.7199	2	12.9	F4:3072	1	1102	1110	Hydroxylation
7	14	tr|F6R4Y3|F6R4Y3_HORSE	R.G(+57.02)LAGPP(+15.99)GMP(+15.99)GAR.G	Y	27.45	1168.5658	1	585.2908	2	18.68	F2:5007	4	976	987	Carbamidomethylation (DHKE X@N-term); Hydroxylation
7	14	tr|F6R4Y3|F6R4Y3_HORSE	R.GE(+57.02)AGSP(+15.99)GIP(+15.99)GAK.G	Y	27.32	1128.541	0.4	565.278	2	15	F3:3740	2	469	480	Carbamidomethylation (DHKE X@N-term); Hydroxylation
7	14	tr|F6R4Y3|F6R4Y3_HORSE	R.D(+57.02)GNPGSDGLP(+15.99)GR.D	Y	26.64	1213.5323	-0.8	607.7729	2	16.9	F1:4351	1	1032	1043	Carbamidomethylation (DHKE X@N-term); Hydroxylation
7	14	tr|F6R4Y3|F6R4Y3_HORSE	K.GEN(+.98)GLP(+15.99)GENGAP(+15.99)GPMGPR.G	Y	26.3	1738.7581	0.1	870.3864	2	20.08	F4:5673	1	304	321	Deamidation (NQ); Hydroxylation
7	14	tr|F6R4Y3|F6R4Y3_HORSE	K.GESGKP(+15.99)GAP(+15.99)GHN(+.98)GER.G	Y	25.88	1481.6494	0.4	494.8906	3	11.05	F1:2457	2	997	1011	Hydroxylation; Deamidation (NQ)
7	14	tr|F6R4Y3|F6R4Y3_HORSE	R.GQP(+15.99)GVMGFP(+15.99)GP(+15.99)K.G	N	25.73	1218.5703	2.5	610.2939	2	20.68	F3:5709	2	592	603	Hydroxylation
7	14	tr|F6R4Y3|F6R4Y3_HORSE	K.DGTLGHPGPIGP(+15.99)PGPR.G	Y	25.7	1539.7793	0.8	770.8975	2	19.21	F1:5121	2	1170	1185	Hydroxylation
7	14	tr|F6R4Y3|F6R4Y3_HORSE	K.D(+57.02)GTLGHP(+15.99)GPIGPP(+15.99)GPR.G	Y	25.53	1612.7957	2.4	538.6071	3	18.61	F1:4918	1	1170	1185	Carbamidomethylation (DHKE X@N-term); Hydroxylation
7	14	tr|F6R4Y3|F6R4Y3_HORSE	R.G(+57.02)AP(+15.99)GPQGPR.G	Y	25.09	908.4464	0	455.2305	2	12.98	F4:3099	4	1102	1110	Carbamidomethylation (DHKE X@N-term); Hydroxylation
7	14	tr|F6R4Y3|F6R4Y3_HORSE	K.GSPGPQGP(+15.99)P(+15.99)GVPGPSGLIGITGAR.G	Y	24.88	2157.1177	2.4	1079.5687	2	25.64	F2:7143	1	952	975	Hydroxylation
7	14	tr|F6R4Y3|F6R4Y3_HORSE	K.G(+57.02)EAGSP(+15.99)GIP(+15.99)GGK.G	Y	24.32	1114.5254	0.7	558.2704	2	14.3	F2:3483	1	682	693	Carbamidomethylation (DHKE X@N-term); Hydroxylation
7	14	tr|F6R4Y3|F6R4Y3_HORSE	R.G(+57.02)QP(+15.99)GVMGFP(+15.99)GPK.G	N	24.27	1259.5968	0.3	630.8058	2	20.81	F4:5944	9	592	603	Carbamidomethylation (DHKE X@N-term); Hydroxylation
7	14	tr|F6R4Y3|F6R4Y3_HORSE	R.G(+57.02)SP(+15.99)GPAGPR.G	Y	23.99	867.4199	0.1	434.7173	2	12.79	F2:2970	4	529	537	Carbamidomethylation (DHKE X@N-term); Hydroxylation
7	14	tr|F6R4Y3|F6R4Y3_HORSE	K.GESGK(+57.02)PGAP(+15.99)GHNGER.G	Y	23.69	1521.692	-0.7	508.2376	3	11.55	F4:2611	1	997	1011	Carbamidomethylation (DHKE X@N-term); Hydroxylation
7	14	tr|F6R4Y3|F6R4Y3_HORSE	R.D(+57.02)GVP(+15.99)GGP(+15.99)GIR.G	Y	23.57	1012.4937	-0.3	507.254	2	16.74	F4:4452	3	546	555	Carbamidomethylation (DHKE X@N-term); Hydroxylation
7	14	tr|F6R4Y3|F6R4Y3_HORSE	R.G(+57.02)SP(+15.99)GPQGVK.G	Y	23.33	898.4508	1.1	450.2332	2	12.86	F3:3000	3	988	996	Carbamidomethylation (DHKE X@N-term); Hydroxylation
7	14	tr|F6R4Y3|F6R4Y3_HORSE	K.DGESGRPGR(+15.99)P(+15.99)GER.G	Y	23.25	1400.6392	0.6	467.8873	3	11.46	F1:2565	1	249	261	Hydroxylation
7	14	tr|F6R4Y3|F6R4Y3_HORSE	K.GE(+57.02)AGSP(+15.99)GIP(+15.99)GGK.G	Y	23.13	1114.5254	0.7	558.2704	2	14.2	F3:3456	2	682	693	Carbamidomethylation (DHKE X@N-term); Hydroxylation
7	14	tr|F6R4Y3|F6R4Y3_HORSE	K.GEN(+.98)GLP(+15.99)GENGAPGPM(+15.99)GPR.G	Y	22.97	1738.7581	0.5	870.3867	2	19.84	F3:5433	1	304	321	Deamidation (NQ); Hydroxylation; Oxidation (M)
7	14	tr|F6R4Y3|F6R4Y3_HORSE	R.GLP(+15.99)GPP(+15.99)GIK(+15.99).G	Y	22.93	882.481	0.7	442.2481	2	18.11	F4:4953	2	262	270	Hydroxylation
7	14	tr|F6R4Y3|F6R4Y3_HORSE	K.GEVGPAGSP(+15.99)GSSGAP(+15.99)GQ(+.98)R.G	Y	22.34	1599.7124	1.1	800.8644	2	14.85	F3:3687	1	370	387	Hydroxylation; Deamidation (NQ)
7	14	tr|F6R4Y3|F6R4Y3_HORSE	K.G(+57.02)EMGPAGIP(+15.99)GAPGLIGAR.G	Y	19.51	1692.8617	-2	565.2934	3	22.02	F1:5954	1	415	432	Carbamidomethylation (DHKE X@N-term); Hydroxylation
7	14	tr|F6R4Y3|F6R4Y3_HORSE	R.GAP(+15.99)GFR.G	Y	18.86	619.3078	0.4	310.6613	2	14.35	F1:3489	4	505	510	Hydroxylation
7	14	tr|F6R4Y3|F6R4Y3_HORSE	R.G(+57.02)AAGEP(+15.99)GRDGVP(+15.99)GGPGIR.G	Y	18.56	1707.8287	2.1	570.2847	3	16.6	F1:4254	1	538	555	Carbamidomethylation (DHKE X@N-term); Hydroxylation
7	14	tr|F6R4Y3|F6R4Y3_HORSE	K.GDK(+15.99)GEP(+15.99)GSAGADGAP(+15.99)GK.D	Y	17.65	1517.6593	-1.5	506.8929	3	11.52	F1:2581	1	760	776	Hydroxylation
7	14	tr|F6R4Y3|F6R4Y3_HORSE	R.P(+15.99)GPP(+15.99)GPSGPR.G	N	16.91	949.4617	-0.3	475.7379	2	13.69	F4:3348	5	582	591	Hydroxylation
7	14	tr|F6R4Y3|F6R4Y3_HORSE	N.GLP(+15.99)GAAGER.G	Y	16.77	842.4246	0.8	422.2199	2	14.81	F3:3673	2	496	504	Hydroxylation
7	14	tr|F6R4Y3|F6R4Y3_HORSE	R.G(+57.02)AP(+15.99)GFR.G	Y	16.41	676.3292	0.4	339.172	2	14.62	F2:3587	4	505	510	Carbamidomethylation (DHKE X@N-term); Hydroxylation
7	14	tr|F6R4Y3|F6R4Y3_HORSE	G.I(+42.01)P(+15.99)GAPGLIGAR.G	Y	15.55	1078.6134	0.9	540.3145	2	29.55	F4:8822	3	422	432	Acetylation (N-term); Hydroxylation
7	14	tr|F6R4Y3|F6R4Y3_HORSE	K.GEAGSP(+15.99)GIPGGKGD(+15.99)SGAP(+15.99)GER.G	Y	15.38	1899.8558	-0.1	950.9351	2	14.29	F4:3559	1	682	702	Hydroxylation
7	14	tr|F6R4Y3|F6R4Y3_HORSE	R.P(+15.99)GPPGPSGPR.G	N	15.31	933.4668	0.4	467.7408	2	14.26	F3:3479	2	582	591	Hydroxylation
7	14	tr|F6R4Y3|F6R4Y3_HORSE	K.N(+.98)GETGPQGPPGPTGPSGDK.G	Y	15.09	1749.7805	1	875.8984	2	18.7	F3:5030	1	630	648	Deamidation (NQ)
7	14	tr|F6R4Y3|F6R4Y3_HORSE	R.GPAGPSGPP(+15.99)GK(+21.98).D	Y	15	958.4484	-0.9	480.231	2	13.21	F3:3122	3	1159	1169	Hydroxylation; Sodium adduct
7	14	tr|F6R4Y3|F6R4Y3_HORSE	G.P(+42.01)SGLIGITGAR.G	Y	14.58	1082.6084	-0.9	542.311	2	29.88	F3:8155	2	965	975	Acetylation (N-term)
7	14	tr|F6R4Y3|F6R4Y3_HORSE	R.GPP(+15.99)GPQGLP(+15.99)GLAGTAGEPGR(+15.99)DGNPGSDGLPGR.D	Y	14.49	2955.407	4.8	986.1477	3	21.99	F4:6367	1	1012	1043	Hydroxylation
7	14	tr|F6R4Y3|F6R4Y3_HORSE	R.G(+57.02)LP(+15.99)GPP(+15.99)GIK.G	Y	14.35	923.5076	0	462.761	2	18.01	F4:4918	4	262	270	Carbamidomethylation (DHKE X@N-term); Hydroxylation
7	14	tr|F6R4Y3|F6R4Y3_HORSE	R.G(+57.02)FDGR.N	Y	14.22	607.2714	0.6	304.6432	2	14.1	F1:3414	2	286	290	Carbamidomethylation (DHKE X@N-term)
7	14	tr|F6R4Y3|F6R4Y3_HORSE	G.LIGITGAR.G	Y	13.45	799.4916	0.5	400.7533	2	20.41	F3:5620	1	968	975
7	14	tr|F6R4Y3|F6R4Y3_HORSE	A.G(+57.02)PP(+15.99)GLR.G	N	12.38	668.3605	0.7	335.1878	2	14.43	F4:3607	2	709	714	Carbamidomethylation (DHKE X@N-term); Hydroxylation
7	14	tr|F6R4Y3|F6R4Y3_HORSE	R.GPPGPQ(+.98)GLPGLAGT(-18.01)AGEPGR.D	Y	11.83	1767.8904	-1.4	884.9512	2	21.66	F4:6248	2	1012	1031	Deamidation (NQ); Dehydration
7	14	tr|F6R4Y3|F6R4Y3_HORSE	L.P(+15.99)GPP(+15.99)GIK.G	N	11.59	696.3806	0.1	349.1976	2	18.12	F4:4955	1	264	270	Hydroxylation
7	15	tr|F6R528|F6R528_HORSE	R.GPTGPIGPP(+15.99)GPAGQP(+15.99)GDKGEGGAPGLP(+15.99)GIAGPR.G	Y	83.08	2933.4631	0.6	978.8289	3	22.16	F4:6425	1	785	817	Hydroxylation
7	15	tr|F6R528|F6R528_HORSE	K.NGDRGESGPAGPAGAP(+15.99)GPAGAR.G	Y	83.07	1933.8989	0.6	645.6406	3	15.29	F3:3841	6	1084	1105	Hydroxylation
7	15	tr|F6R528|F6R528_HORSE	K.GEDGKDGSP(+15.99)GEP(+15.99)GANGLP(+15.99)GAAGER.G	Y	79.43	2241.9734	-2	748.3303	3	15.88	F3:4040	3	485	508	Hydroxylation
7	15	tr|F6R528|F6R528_HORSE	K.GEGGAP(+15.99)GIAGPP(+15.99)GGSGPAGPP(+15.99)GPQGVKGER.G	Y	79.07	2612.2578	-0.3	871.7596	3	17.76	F4:4826	2	857	886	Hydroxylation
7	15	tr|F6R528|F6R528_HORSE	K.GEDGKDGSPGEP(+15.99)GANGLP(+15.99)GAAGER.G	Y	73.86	2225.9785	0.5	743.0005	3	16.4	F3:4227	4	485	508	Hydroxylation
7	15	tr|F6R528|F6R528_HORSE	K.GEM(+15.99)GPAGIP(+15.99)GAPGLIGAR.G	Y	73.05	1651.8351	-0.5	826.9244	2	23.96	F3:6670	3	419	436	Oxidation (M); Hydroxylation
7	15	tr|F6R528|F6R528_HORSE	K.DGPAGPP(+15.99)GSSGSP(+15.99)GSP(+15.99)GVSGPK.G	Y	71.88	1895.8496	-0.6	948.9315	2	16.2	F4:4245	6	925	946	Hydroxylation
7	15	tr|F6R528|F6R528_HORSE	R.GPTGPIGPP(+15.99)GPAGQPGDKGEGGAP(+15.99)GLP(+15.99)GIAGPR.G	Y	71.8	2933.4631	0.4	978.8287	3	21.93	F3:6105	3	785	817	Hydroxylation
7	15	tr|F6R528|F6R528_HORSE	K.GEGGAP(+15.99)GIAGPP(+15.99)GGSGPAGPP(+15.99)GPQGVK.G	Y	70.4	2270.0925	-1	1136.0524	2	19.1	F4:5318	6	857	883	Hydroxylation
7	15	tr|F6R528|F6R528_HORSE	K.DGTLGHP(+15.99)GPIGPP(+15.99)GPR.G	Y	70.24	1555.7743	0.1	778.8945	2	18.07	F4:4938	7	1174	1189	Hydroxylation
7	15	tr|F6R528|F6R528_HORSE	K.DGPAGPP(+15.99)GSSGSPGSP(+15.99)GVSGPK.G	Y	69.87	1879.8547	-1.6	940.9332	2	16.91	F3:4407	4	925	946	Hydroxylation
7	15	tr|F6R528|F6R528_HORSE	K.GSPGP(+15.99)QGPP(+15.99)GVP(+15.99)GPSGLIGITGAR.G	Y	69.5	2173.1125	-0.1	725.3781	3	25.14	F3:6982	5	956	979	Hydroxylation
7	15	tr|F6R528|F6R528_HORSE	R.GPTGPIGPP(+15.99)GPAGQP(+15.99)GDK.G	Y	67.31	1630.795	-0.5	816.4044	2	18.01	F3:4795	3	785	802	Hydroxylation
7	15	tr|F6R528|F6R528_HORSE	K.GSP(+15.99)GPQGPP(+15.99)GVP(+15.99)GPSGLIGITGAR.G	Y	67.11	2173.1125	-0.1	725.3781	3	24.78	F4:7325	5	956	979	Hydroxylation
7	15	tr|F6R528|F6R528_HORSE	K.N(+.98)GDRGESGPAGPAGAP(+15.99)GPAGAR.G	Y	65.41	1934.8829	0	645.9683	3	15.83	F4:4110	11	1084	1105	Deamidation (NQ); Hydroxylation
7	15	tr|F6R528|F6R528_HORSE	K.GDSGAP(+15.99)GERGPP(+15.99)GAAGPP(+15.99)GLR.G	Y	64.26	1919.9084	1	640.9774	3	16.74	F2:4334	3	698	718	Hydroxylation
7	15	tr|F6R528|F6R528_HORSE	K.GDSGAPGERGPP(+15.99)GAAGPP(+15.99)GLR.G	Y	63.71	1903.9136	0.7	635.6456	3	17.18	F4:4615	4	698	718	Hydroxylation
7	15	tr|F6R528|F6R528_HORSE	K.GEVGPAGSP(+15.99)GSSGAP(+15.99)GQR.G	Y	63.13	1598.7284	-0.4	800.3712	2	14.63	F2:3594	6	374	391	Hydroxylation
7	15	tr|F6R528|F6R528_HORSE	K.GSPGP(+15.99)QGPP(+15.99)GVPGPSGLIGITGAR.G	Y	62.26	2157.1177	0.5	720.0469	3	25.83	F3:7163	4	956	979	Hydroxylation
7	15	tr|F6R528|F6R528_HORSE	K.GEM(+15.99)GPAGIP(+15.99)GAP(+15.99)GLIGAR.G	Y	61.92	1667.8301	-0.9	834.9216	2	23.1	F4:6759	4	419	436	Oxidation (M); Hydroxylation
7	15	tr|F6R528|F6R528_HORSE	R.GENGSP(+15.99)GAPGAP(+15.99)GHPGPP(+15.99)GPVGPAGK.N	Y	61.25	2263.0618	-0.3	755.361	3	16.3	F4:4284	4	1058	1083	Hydroxylation
7	15	tr|F6R528|F6R528_HORSE	K.GEVGPAGSP(+15.99)GSSGAPGQR.G	Y	60.78	1582.7335	-0.5	792.3737	2	15.4	F3:3879	4	374	391	Hydroxylation
7	15	tr|F6R528|F6R528_HORSE	K.GDRGENGSP(+15.99)GAPGAP(+15.99)GHPGPP(+15.99)GPVGPAGK.N	Y	60.57	2591.2112	0.8	648.8106	4	15.97	F4:4158	1	1055	1083	Hydroxylation
7	15	tr|F6R528|F6R528_HORSE	K.GSPGP(+15.99)QGP(+15.99)PGVP(+15.99)GPSGLIGITGAR.G	Y	58.08	2173.1125	0.2	725.3782	3	25.13	F2:7008	1	956	979	Hydroxylation
7	15	tr|F6R528|F6R528_HORSE	R.GPTGPIGPPGP(+15.99)AGQPGDKGEGGAPGLP(+15.99)GIAGPR.G	Y	57.95	2917.468	3.2	973.4998	3	22.42	F4:6519	1	785	817	Hydroxylation
7	15	tr|F6R528|F6R528_HORSE	K.GENGLP(+15.99)GENGAP(+15.99)GPMGPR.G	Y	57.74	1737.774	0.3	869.8945	2	19.16	F3:5195	3	308	325	Hydroxylation
7	15	tr|F6R528|F6R528_HORSE	R.GPP(+15.99)GPQGLP(+15.99)GLAGTAGEP(+15.99)GR.D	Y	57.42	1832.9016	-0.5	917.4576	2	21.53	F4:6199	4	1016	1035	Hydroxylation
7	15	tr|F6R528|F6R528_HORSE	R.GPAGPSGPPGKDGTLGHP(+15.99)GPIGPP(+15.99)GPR.G	Y	56.95	2458.2351	0.4	615.5663	4	18.68	F4:5161	1	1163	1189	Hydroxylation
7	15	tr|F6R528|F6R528_HORSE	K.GSPGP(+15.99)QGPPGVP(+15.99)GPSGLIGITGAR.G	Y	56.63	2157.1177	1	720.0472	3	25.16	F3:6989	4	956	979	Hydroxylation
7	15	tr|F6R528|F6R528_HORSE	R.GP(+15.99)PGPQGLP(+15.99)GLAGTAGEP(+15.99)GR.D	Y	55.94	1832.9016	1.2	611.9752	3	21.56	F3:5985	4	1016	1035	Hydroxylation
7	15	tr|F6R528|F6R528_HORSE	K.GEDGKDGSPGEPGANGLP(+15.99)GAAGER.G	Y	55.92	2209.9834	-0.1	737.6683	3	17.29	F2:4527	2	485	508	Hydroxylation
7	15	tr|F6R528|F6R528_HORSE	K.GESGKPGAP(+15.99)GHNGER.G	Y	55.76	1464.6705	0.1	489.2308	3	11.72	F3:2631	9	1001	1015	Hydroxylation
7	15	tr|F6R528|F6R528_HORSE	K.GEMGPAGIP(+15.99)GAP(+15.99)GLIGAR.G	Y	55.65	1651.8351	-1	826.924	2	24.29	F4:7160	7	419	436	Hydroxylation
7	15	tr|F6R528|F6R528_HORSE	R.GESGPAGPAGAP(+15.99)GPAGAR.G	Y	55.5	1491.7065	0	746.8605	2	15.96	F3:4068	4	1088	1105	Hydroxylation
7	15	tr|F6R528|F6R528_HORSE	K.GSP(+15.99)GPQGPP(+15.99)GVPGPSGLIGITGAR.G	Y	55.29	2157.1177	0.3	1079.5664	2	25.72	F3:7130	2	956	979	Hydroxylation
7	15	tr|F6R528|F6R528_HORSE	K.GEP(+15.99)GSAGADGAP(+15.99)GKDGPR.G	Y	54.62	1626.7233	1.1	543.249	3	12.85	F3:2998	3	767	784	Hydroxylation
7	15	tr|F6R528|F6R528_HORSE	K.DGTLGHP(+15.99)GPIGP(+15.99)P(+15.99)GPR.G	Y	54.41	1571.7692	0.8	524.9307	3	17.32	F2:4539	4	1174	1189	Hydroxylation
7	15	tr|F6R528|F6R528_HORSE	K.GEAGSP(+15.99)GIP(+15.99)GGKGDSGAP(+15.99)GER.G	Y	54.12	1899.8558	0.3	634.2927	3	14.16	F4:3509	5	686	706	Hydroxylation
7	15	tr|F6R528|F6R528_HORSE	R.GGPGGPGPP(+15.99)GPAGK.N	Y	53.13	1117.5515	0.2	559.7831	2	14.61	F4:3673	3	620	633	Hydroxylation
7	15	tr|F6R528|F6R528_HORSE	K.GEMGPAGIP(+15.99)GAPGLIGAR.G	Y	52.64	1635.8402	-0.5	818.9269	2	25.11	F4:7431	7	419	436	Hydroxylation
7	15	tr|F6R528|F6R528_HORSE	R.GGP(+15.99)GGPGPP(+15.99)GPAGK.N	Y	51.72	1133.5465	0.2	567.7806	2	13.73	F3:3307	4	620	633	Hydroxylation
7	15	tr|F6R528|F6R528_HORSE	K.GSPGPQGP(+15.99)P(+15.99)GVP(+15.99)GPSGLIGITGAR.G	Y	51.7	2173.1125	-0.4	725.3778	3	24.82	F1:6666	2	956	979	Hydroxylation
7	15	tr|F6R528|F6R528_HORSE	K.GDKGEP(+15.99)GSAGADGAPGK.D	Y	50.7	1485.6694	0	496.2304	3	12.41	F1:2839	6	764	780	Hydroxylation
7	15	tr|F6R528|F6R528_HORSE	R.GPAGPNGLP(+15.99)GEK(+15.99)GAP(+15.99)GDR.G	Y	50.65	1693.8019	-0.1	565.6078	3	15.57	F3:3936	2	515	532	Hydroxylation
7	15	tr|F6R528|F6R528_HORSE	K.DGTLGHPGPIGPP(+15.99)GPR.G	Y	49.76	1539.7793	0.6	514.2673	3	19.02	F3:5147	5	1174	1189	Hydroxylation
7	15	tr|F6R528|F6R528_HORSE	R.GAAGEP(+15.99)GRDGVPGGPGIR.G	Y	49.44	1634.8124	0.6	545.9451	3	17.23	F3:4522	1	542	559	Hydroxylation
7	15	tr|F6R528|F6R528_HORSE	K.GSPGPQGP(+15.99)PGVP(+15.99)GPSGLIGITGAR.G	Y	48.75	2157.1177	-1.8	720.0452	3	25.32	F2:7057	2	956	979	Hydroxylation
7	15	tr|F6R528|F6R528_HORSE	K.N(+57.02)(+.98)GDRGESGPAGPAGAP(+15.99)GPAGAR.G	Y	48.63	1991.9044	-0.5	664.9751	3	16.34	F4:4300	1	1084	1105	Carbamidomethylation (DHKE X@N-term); Deamidation (NQ); Hydroxylation
7	15	tr|F6R528|F6R528_HORSE	R.GAAGEP(+15.99)GRDGVP(+15.99)GGPGIR.G	Y	48.39	1650.8074	0.9	551.2769	3	16.39	F3:4223	4	542	559	Hydroxylation
7	15	tr|F6R528|F6R528_HORSE	K.GE(+57.02)MGPAGIP(+15.99)GAP(+15.99)GLIGAR.G	Y	48.13	1708.8566	-1.8	855.434	2	24.49	F4:7228	3	419	436	Carbamidomethylation (DHKE X@N-term); Hydroxylation
7	15	tr|F6R528|F6R528_HORSE	R.GPP(+15.99)GPQGLP(+15.99)GLAGTAGEPGR.D	Y	47.75	1816.9067	0.8	909.4614	2	22.21	F4:6444	3	1016	1035	Hydroxylation
7	15	tr|F6R528|F6R528_HORSE	R.GAAGEPGRDGVP(+15.99)GGP(+15.99)GIR.G	Y	47.71	1650.8074	-0.1	551.2764	3	15.89	F4:4132	5	542	559	Hydroxylation
7	15	tr|F6R528|F6R528_HORSE	N.GDRGESGPAGPAGAP(+15.99)GPAGAR.G	Y	47.65	1819.8561	-1	607.6254	3	15.21	F4:3890	1	1085	1105	Hydroxylation
7	15	tr|F6R528|F6R528_HORSE	K.NGDRGESGPAGP(+15.99)AGAP(+15.99)GPAGAR.G	Y	47.45	1949.8939	-0.2	650.9718	3	14.55	F3:3579	1	1084	1105	Hydroxylation
7	15	tr|F6R528|F6R528_HORSE	R.GAAGEPGRDGVPGGP(+15.99)GIR.G	Y	47.43	1634.8124	-0.1	545.9447	3	16.85	F2:4372	3	542	559	Hydroxylation
7	15	tr|F6R528|F6R528_HORSE	R.GAAGEP(+15.99)GRDGVP(+15.99)GGP(+15.99)GIR.G	Y	47.06	1666.8022	-0.2	556.6079	3	15.15	F4:3868	3	542	559	Hydroxylation
7	15	tr|F6R528|F6R528_HORSE	R.GP(+15.99)P(+15.99)GPSGANGAP(+15.99)GQR.G	Y	46.64	1366.6226	0.2	684.3187	2	12.8	F4:3039	4	437	451	Hydroxylation
7	15	tr|F6R528|F6R528_HORSE	R.GAAGEPGR(+15.99)DGVP(+15.99)GGP(+15.99)GIR.G	Y	46.5	1666.8022	-1.8	834.4069	2	15.35	F1:3830	6	542	559	Hydroxylation
7	15	tr|F6R528|F6R528_HORSE	K.GEPGSAGADGAP(+15.99)GKDGPR.G	Y	45.83	1610.7284	-1.1	537.9161	3	13.54	F4:3302	1	767	784	Hydroxylation
7	15	tr|F6R528|F6R528_HORSE	K.GE(+57.02)MGPAGIP(+15.99)GAPGLIGAR.G	Y	45.71	1692.8617	0.6	847.4386	2	25.24	F4:7478	4	419	436	Carbamidomethylation (DHKE X@N-term); Hydroxylation
7	15	tr|F6R528|F6R528_HORSE	R.DGNPGSDGLP(+15.99)GR.D	Y	45.19	1156.5109	0.4	579.2629	2	16.33	F4:4296	4	1036	1047	Hydroxylation
7	15	tr|F6R528|F6R528_HORSE	R.GGP(+15.99)GGP(+15.99)GPP(+15.99)GPAGK.N	Y	45.13	1149.5414	1.4	575.7787	2	12.91	F3:3021	6	620	633	Hydroxylation
7	15	tr|F6R528|F6R528_HORSE	R.GRP(+15.99)GLP(+15.99)GAAGSRGNDGAR.G	Y	45.08	1696.8353	1	566.6196	3	14.32	F2:3488	1	332	349	Hydroxylation
7	15	tr|F6R528|F6R528_HORSE	K.GDKGEP(+15.99)GSAGADGAP(+15.99)GK.D	Y	45.02	1501.6644	0.2	501.5622	3	11.55	F4:2610	6	764	780	Hydroxylation
7	15	tr|F6R528|F6R528_HORSE	R.GAAGEPGRDGVPGGPGIR.G	Y	44.91	1618.8175	-1.2	540.6125	3	17.82	F2:4710	2	542	559
7	15	tr|F6R528|F6R528_HORSE	R.DGNPGSDGLPGR.D	Y	44.87	1140.5159	-0.2	571.2651	2	17.99	F3:4787	3	1036	1047
7	15	tr|F6R528|F6R528_HORSE	R.G(+57.02)ESGPAGPAGAP(+15.99)GPAGAR.G	Y	44.81	1548.728	0.1	775.3713	2	15.92	F4:4143	1	1088	1105	Carbamidomethylation (DHKE X@N-term); Hydroxylation
7	15	tr|F6R528|F6R528_HORSE	R.GSP(+15.99)GGPGAAGFP(+15.99)GAR.G	Y	44.62	1286.6003	0.6	644.3079	2	17.49	F4:4725	4	887	901	Hydroxylation
7	15	tr|F6R528|F6R528_HORSE	K.D(+57.02)GTLGHPGPIGPP(+15.99)GPR.G	Y	44.43	1596.8008	0.9	533.2747	3	19.46	F4:5454	2	1174	1189	Carbamidomethylation (DHKE X@N-term); Hydroxylation
7	15	tr|F6R528|F6R528_HORSE	K.DGSP(+15.99)GEP(+15.99)GANGLP(+15.99)GAAGER.G	Y	43.72	1755.7659	2.1	878.892	2	17.64	F3:4663	2	490	508	Hydroxylation
7	15	tr|F6R528|F6R528_HORSE	R.GERGEAGSP(+15.99)GIP(+15.99)GAK.G	Y	43.5	1413.6848	0.2	472.2356	3	14.11	F4:3491	5	470	484	Hydroxylation
7	15	tr|F6R528|F6R528_HORSE	R.GSP(+15.99)GGP(+15.99)GAAGFP(+15.99)GAR.G	Y	43.29	1302.5952	-0.8	652.3044	2	16.69	F3:4329	8	887	901	Hydroxylation
7	15	tr|F6R528|F6R528_HORSE	R.G(+57.02)AAGEPGRDGVP(+15.99)GGP(+15.99)GIR.G	Y	43.03	1707.8287	0.4	570.2838	3	15.97	F4:4160	3	542	559	Carbamidomethylation (DHKE X@N-term); Hydroxylation
7	15	tr|F6R528|F6R528_HORSE	R.GPAGPNGLPGEK.G	Y	42.84	1092.5563	0.6	547.2858	2	17.57	F4:4755	3	515	526
7	15	tr|F6R528|F6R528_HORSE	K.GEDGKDGSPGEP(+15.99)GAN(+.98)GLP(+15.99)GAAGER.G	Y	42.59	2226.9624	0.1	743.3281	3	16.92	F1:4357	1	485	508	Hydroxylation; Deamidation (NQ)
7	15	tr|F6R528|F6R528_HORSE	K.G(+57.02)EMGPAGIP(+15.99)GAP(+15.99)GLIGAR.G	Y	42.52	1708.8566	0.5	855.436	2	24.54	F3:6817	3	419	436	Carbamidomethylation (DHKE X@N-term); Hydroxylation
7	15	tr|F6R528|F6R528_HORSE	R.GPP(+15.99)GPSGAN(+.98)GAP(+15.99)GQR.G	Y	42.45	1351.6116	-0.7	676.8126	2	13.6	F3:3263	7	437	451	Hydroxylation; Deamidation (NQ)
7	15	tr|F6R528|F6R528_HORSE	K.GEGGAP(+15.99)GLP(+15.99)GIAGPR.G	Y	42.19	1336.6735	0.5	669.3444	2	20.62	F4:5868	4	803	817	Hydroxylation
7	15	tr|F6R528|F6R528_HORSE	R.GE(+57.02)SGPAGPAGAP(+15.99)GPAGAR.G	Y	41.76	1548.728	-0.6	775.3708	2	16.03	F1:4060	1	1088	1105	Carbamidomethylation (DHKE X@N-term); Hydroxylation
7	15	tr|F6R528|F6R528_HORSE	K.DGPAGP(+15.99)PGSSGSP(+15.99)GSP(+15.99)GVSGPK.G	Y	41.66	1895.8496	1.7	632.9582	3	16.31	F1:4154	1	925	946	Hydroxylation
7	15	tr|F6R528|F6R528_HORSE	R.GGP(+15.99)GGPGP(+15.99)P(+15.99)GPAGK.N	Y	41.51	1149.5414	0.6	575.7783	2	13.02	F2:3046	1	620	633	Hydroxylation
7	15	tr|F6R528|F6R528_HORSE	R.GPAGPSGPPGK.D	Y	41.22	920.4716	1	461.2435	2	14.06	F3:3415	4	1163	1173
7	15	tr|F6R528|F6R528_HORSE	K.GAP(+15.99)GDRGSP(+15.99)GPAGPR.G	Y	41.2	1379.6542	0.5	460.8922	3	12.96	F2:3024	2	527	541	Hydroxylation
7	15	tr|F6R528|F6R528_HORSE	R.DGNP(+15.99)GSDGLP(+15.99)GR.D	Y	40.93	1172.5057	-0.4	587.2599	2	15.57	F4:4015	2	1036	1047	Hydroxylation
7	15	tr|F6R528|F6R528_HORSE	R.GP(+15.99)PGPQGLP(+15.99)GLAGTAGEPGR.D	Y	40.91	1816.9067	0.2	606.643	3	22.13	F2:6169	1	1016	1035	Hydroxylation
7	15	tr|F6R528|F6R528_HORSE	R.GENGSP(+15.99)GAPGAPGHPGPP(+15.99)GPVGPAGK.N	Y	40.82	2247.0667	1.7	750.0308	3	17.05	F2:4445	1	1058	1083	Hydroxylation
7	15	tr|F6R528|F6R528_HORSE	K.DGESGRPGRP(+15.99)GER.G	Y	40.64	1384.6443	0.1	347.1684	4	11.98	F2:2701	10	253	265	Hydroxylation
7	15	tr|F6R528|F6R528_HORSE	R.GPP(+15.99)GAAGPP(+15.99)GLR.G	Y	40.27	1077.5566	0.5	539.7859	2	17.01	F1:4385	10	707	718	Hydroxylation
7	15	tr|F6R528|F6R528_HORSE	K.GESGKPGAP(+15.99)GHN(+.98)GER.G	Y	40.15	1465.6545	0.5	489.5591	3	11.62	F3:2601	5	1001	1015	Hydroxylation; Deamidation (NQ)
7	15	tr|F6R528|F6R528_HORSE	K.GAP(+15.99)GDR(+15.99)GSPGPAGPR.G	Y	39.99	1379.6542	-0.3	460.8918	3	12.88	F3:3008	2	527	541	Hydroxylation
7	15	tr|F6R528|F6R528_HORSE	R.GRP(+15.99)GLP(+15.99)GAAGSR.G	Y	39.49	1126.5842	0.8	376.5356	3	14.04	F4:3467	14	332	343	Hydroxylation
7	15	tr|F6R528|F6R528_HORSE	R.GPAGPNGLP(+15.99)GEK.G	Y	39.36	1108.5513	0.2	555.283	2	16.19	F4:4243	3	515	526	Hydroxylation
7	15	tr|F6R528|F6R528_HORSE	R.GSP(+15.99)GPQGVK(+15.99)GESGKPGAP(+15.99)GHNGER.G	Y	39.31	2304.0842	-0.7	577.028	4	13.88	F2:3342	1	992	1015	Hydroxylation
7	15	tr|F6R528|F6R528_HORSE	R.GPAGPSGPPGKDGTLGHP(+15.99)GPIGPPGP(+15.99)R.G	Y	39.19	2458.2351	1.1	615.5667	4	18.88	F2:5076	1	1163	1189	Hydroxylation
7	15	tr|F6R528|F6R528_HORSE	R.GSTGIK(+15.99)GHR.G	Y	38.71	927.4886	0.5	464.7518	2	11.63	F3:2606	8	1124	1132	Hydroxylation
7	15	tr|F6R528|F6R528_HORSE	R.GQP(+15.99)GVMGFP(+15.99)GPK.G	N	38.15	1202.5753	0.9	602.2955	2	20.94	F3:5787	5	596	607	Hydroxylation
7	15	tr|F6R528|F6R528_HORSE	R.G(+57.02)RP(+15.99)GLP(+15.99)GAAGSR.G	Y	38	1183.6057	-0.1	592.8101	2	13.98	F4:3448	5	332	343	Carbamidomethylation (DHKE X@N-term); Hydroxylation
7	15	tr|F6R528|F6R528_HORSE	R.G(+57.02)SP(+15.99)GGPGAAGFP(+15.99)GAR.G	Y	37.9	1343.6217	0.8	672.8187	2	17.68	F3:4676	4	887	901	Carbamidomethylation (DHKE X@N-term); Hydroxylation
7	15	tr|F6R528|F6R528_HORSE	R.GAAGEPGR(+15.99)DGVPGGPGIR.G	Y	37.9	1634.8124	1.2	545.9454	3	17.27	F2:4521	1	542	559	Hydroxylation
7	15	tr|F6R528|F6R528_HORSE	R.GLAGPP(+15.99)GMP(+15.99)GAR.G	Y	37.85	1111.5444	0.6	556.7798	2	18.78	F4:5196	7	980	991	Hydroxylation
7	15	tr|F6R528|F6R528_HORSE	R.GPAGPNGLP(+15.99)GEK(+15.99).G	Y	37.77	1124.5461	-0.5	563.2801	2	16.07	F4:4198	3	515	526	Hydroxylation
7	15	tr|F6R528|F6R528_HORSE	K.DGTLGHP(+15.99)GPIGP(+15.99)PGPR.G	Y	37.74	1555.7743	-1.4	778.8933	2	18.28	F1:4812	1	1174	1189	Hydroxylation
7	15	tr|F6R528|F6R528_HORSE	R.G(+57.02)GP(+15.99)GGPGPP(+15.99)GPAGK.N	Y	37.74	1190.568	1.2	596.292	2	13.79	F4:3384	4	620	633	Carbamidomethylation (DHKE X@N-term); Hydroxylation
7	15	tr|F6R528|F6R528_HORSE	R.GEAGSP(+15.99)GIP(+15.99)GAK(+15.99)GEDGK.D	Y	37.2	1573.7219	1	525.5818	3	14.25	F4:3542	3	473	489	Hydroxylation
7	15	tr|F6R528|F6R528_HORSE	R.G(+57.02)ESGPAGPAGAPGP(+15.99)AGAR.G	Y	37.15	1548.728	1.4	775.3724	2	15.98	F3:4076	1	1088	1105	Carbamidomethylation (DHKE X@N-term); Hydroxylation
7	15	tr|F6R528|F6R528_HORSE	R.GPP(+15.99)GPSGANGAP(+15.99)GQR.G	Y	36.88	1350.6276	1.2	676.3219	2	13.39	F2:3172	4	437	451	Hydroxylation
7	15	tr|F6R528|F6R528_HORSE	K.PGPPGSQGESGRP(+15.99)GPP(+15.99)GPSGPR.G	Y	36.82	2055.9722	-2.3	1028.991	2	15.29	F4:3916	5	574	595	Hydroxylation
7	15	tr|F6R528|F6R528_HORSE	R.N(+.98)GEK(+15.99)GETGAP(+15.99)GLK.G	Y	36.73	1289.6099	-0.1	430.8772	3	14.42	F4:3604	1	295	307	Deamidation (NQ); Hydroxylation
7	15	tr|F6R528|F6R528_HORSE	R.G(+57.02)PP(+15.99)GPSGANGAP(+15.99)GQR.G	Y	36.72	1407.649	0.8	704.8323	2	13.41	F1:3178	4	437	451	Carbamidomethylation (DHKE X@N-term); Hydroxylation
7	15	tr|F6R528|F6R528_HORSE	K.DGTLGH(+57.02)P(+15.99)GPIGPP(+15.99)GPR.G	Y	36.44	1612.7957	0.9	538.6063	3	18.05	F4:4931	1	1174	1189	Carbamidomethylation (DHKE X@N-term); Hydroxylation
7	15	tr|F6R528|F6R528_HORSE	R.GEAGSP(+15.99)GIP(+15.99)GAK.G	Y	35.89	1071.5197	-0.3	536.767	2	14.97	F4:3802	7	473	484	Hydroxylation
7	15	tr|F6R528|F6R528_HORSE	R.GGAGPP(+15.99)GPEGGK.G	Y	35.76	995.4672	-0.2	498.7408	2	12.86	F4:3058	4	719	730	Hydroxylation
7	15	tr|F6R528|F6R528_HORSE	K.GEAGSP(+15.99)GIP(+15.99)GGK.G	Y	35.7	1057.5039	0.6	529.7595	2	14.05	F4:3471	4	686	697	Hydroxylation
7	15	tr|F6R528|F6R528_HORSE	R.DGVPGGPGIR.G	Y	35.65	923.4824	0.2	462.7486	2	18.88	F4:5234	4	550	559
7	15	tr|F6R528|F6R528_HORSE	K.GDSGAP(+15.99)GERGP(+15.99)PGAAGPP(+15.99)GLR.G	Y	35.51	1919.9084	-0.4	640.9765	3	16.67	F1:4275	1	698	718	Hydroxylation
7	15	tr|F6R528|F6R528_HORSE	R.GAAGEPGRD(+15.99)GVPGGPGIR.G	Y	35.5	1634.8124	-0.7	545.9443	3	17.19	F4:4616	1	542	559	Hydroxylation
7	15	tr|F6R528|F6R528_HORSE	R.GPAGPSGPPGKDGTLGHP(+15.99)GPIGP(+15.99)PGPR.G	Y	34.99	2458.2351	2.8	820.4213	3	18.71	F2:5018	1	1163	1189	Hydroxylation
7	15	tr|F6R528|F6R528_HORSE	R.GQPGVMGFP(+15.99)GPK.G	N	34.92	1186.5804	-0.4	594.2972	2	21.4	F3:5934	2	596	607	Hydroxylation
7	15	tr|F6R528|F6R528_HORSE	K.GEGGAPGLP(+15.99)GIAGPR.G	Y	34.89	1320.6786	0.5	661.3469	2	21.5	F3:5967	1	803	817	Hydroxylation
7	15	tr|F6R528|F6R528_HORSE	R.GPAGPN(+.98)GLP(+15.99)GEK(+15.99).G	Y	34.81	1125.5302	0.1	563.7724	2	17.01	F1:4386	7	515	526	Deamidation (NQ); Hydroxylation
7	15	tr|F6R528|F6R528_HORSE	R.G(+57.02)ERGEAGSP(+15.99)GIP(+15.99)GAK.G	Y	34.16	1470.7062	1	491.2432	3	14.33	F3:3501	2	470	484	Carbamidomethylation (DHKE X@N-term); Hydroxylation
7	15	tr|F6R528|F6R528_HORSE	R.GPAGPN(+.98)GLP(+15.99)GEK.G	Y	34.09	1109.5353	1.2	555.7756	2	16.95	F3:4421	8	515	526	Deamidation (NQ); Hydroxylation
7	15	tr|F6R528|F6R528_HORSE	R.GPAGPSGPPGKDGTLGHPGPIGP(+15.99)PGPR.G	Y	33.15	2442.2402	-1.1	611.5667	4	19.28	F2:5220	1	1163	1189	Hydroxylation
7	15	tr|F6R528|F6R528_HORSE	R.GQP(+15.99)GVMGFP(+15.99)GPK(+15.99).G	N	33.09	1218.5703	0	610.2924	2	20.69	F2:5692	3	596	607	Hydroxylation
7	15	tr|F6R528|F6R528_HORSE	K.G(+57.02)SPGP(+15.99)QGPP(+15.99)GVPGPSGLIGITGAR.G	Y	32.38	2214.1392	4.9	739.0573	3	25.76	F4:7649	1	956	979	Carbamidomethylation (DHKE X@N-term); Hydroxylation
7	15	tr|F6R528|F6R528_HORSE	R.GQP(+15.99)GVM(+15.99)GFP(+15.99)GPK.G	N	32.31	1218.5703	1.7	610.2935	2	18.07	F4:4941	7	596	607	Hydroxylation; Oxidation (M)
7	15	tr|F6R528|F6R528_HORSE	K.D(+57.02)GESGRPGRP(+15.99)GER.G	Y	32.31	1441.6658	-0.2	481.5624	3	11.87	F4:2719	2	253	265	Carbamidomethylation (DHKE X@N-term); Hydroxylation
7	15	tr|F6R528|F6R528_HORSE	R.GPAGP(+15.99)SGPPGK.D	Y	32.19	936.4664	0.1	469.2405	2	13.05	F3:3064	2	1163	1173	Hydroxylation
7	15	tr|F6R528|F6R528_HORSE	R.GPAGPSGPP(+15.99)GK.D	Y	32.04	936.4664	0.6	469.2408	2	12.99	F4:3106	1	1163	1173	Hydroxylation
7	15	tr|F6R528|F6R528_HORSE	K.GESGKP(+15.99)GAP(+15.99)GHNGER.G	Y	31.96	1480.6654	-0.1	494.5624	3	11.12	F1:2475	1	1001	1015	Hydroxylation
7	15	tr|F6R528|F6R528_HORSE	R.G(+57.02)GAGPP(+15.99)GPEGGK.G	Y	31.95	1052.4886	0.7	527.252	2	13	F4:3107	4	719	730	Carbamidomethylation (DHKE X@N-term); Hydroxylation
7	15	tr|F6R528|F6R528_HORSE	R.G(+57.02)PAGPNGLP(+15.99)GEK.G	Y	31.69	1165.5728	1	583.7943	2	16.28	F4:4274	3	515	526	Carbamidomethylation (DHKE X@N-term); Hydroxylation
7	15	tr|F6R528|F6R528_HORSE	R.DGVP(+15.99)GGPGIR.G	Y	31.51	939.4774	-0.4	470.7458	2	17.86	F3:4743	1	550	559	Hydroxylation
7	15	tr|F6R528|F6R528_HORSE	R.GPAGPN(+.98)GLPGEK.G	Y	31.47	1093.5403	0	547.7774	2	18.48	F3:4953	3	515	526	Deamidation (NQ)
7	15	tr|F6R528|F6R528_HORSE	H.QGAVGSP(+15.99)GPAGPR.G	Y	31.42	1165.584	-0.5	583.799	2	14.62	F1:3578	2	1150	1162	Hydroxylation
7	15	tr|F6R528|F6R528_HORSE	R.DGVPGGP(+15.99)GIR.G	Y	31.07	939.4774	1.1	470.7465	2	17.38	F2:4559	4	550	559	Hydroxylation
7	15	tr|F6R528|F6R528_HORSE	R.DGVP(+15.99)GGP(+15.99)GIR.G	Y	31.01	955.4723	0	478.7434	2	16.01	F4:4176	9	550	559	Hydroxylation
7	15	tr|F6R528|F6R528_HORSE	R.G(+57.02)PP(+15.99)GAAGPP(+15.99)GLR.G	Y	30.98	1134.5781	0.2	568.2964	2	16.85	F3:4388	4	707	718	Carbamidomethylation (DHKE X@N-term); Hydroxylation
7	15	tr|F6R528|F6R528_HORSE	R.GLAGPP(+15.99)GM(+15.99)P(+15.99)GAR.G	Y	30.84	1127.5393	-0.9	564.7764	2	15.36	F2:3842	4	980	991	Hydroxylation; Oxidation (M)
7	15	tr|F6R528|F6R528_HORSE	K.GE(+57.02)VGPAGSP(+15.99)GSSGAP(+15.99)GQR.G	Y	30.79	1655.7499	1.2	828.8832	2	14.68	F3:3624	1	374	391	Carbamidomethylation (DHKE X@N-term); Hydroxylation
7	15	tr|F6R528|F6R528_HORSE	R.G(+57.02)QPGVMGFP(+15.99)GPK.G	N	30.72	1243.6019	0.3	622.8084	2	21.54	F3:5978	1	596	607	Carbamidomethylation (DHKE X@N-term); Hydroxylation
7	15	tr|F6R528|F6R528_HORSE	R.G(+57.02)PAGPNGLP(+15.99)GEK(+15.99).G	Y	30.29	1181.5676	0.1	591.7911	2	16.2	F4:4244	2	515	526	Carbamidomethylation (DHKE X@N-term); Hydroxylation
7	15	tr|F6R528|F6R528_HORSE	R.G(+57.02)PAGPSGPPGK.D	Y	30.18	977.493	0.3	489.7539	2	14.13	F4:3498	4	1163	1173	Carbamidomethylation (DHKE X@N-term)
7	15	tr|F6R528|F6R528_HORSE	R.G(+57.02)STGIK(+15.99)GHR.G	Y	29.79	984.5101	0.2	493.2624	2	11.56	F4:2612	1	1124	1132	Carbamidomethylation (DHKE X@N-term); Hydroxylation
7	15	tr|F6R528|F6R528_HORSE	K.DGESGRP(+15.99)GRP(+15.99)GER.G	Y	29.61	1400.6392	-0.7	467.8867	3	11.01	F4:2451	13	253	265	Hydroxylation
7	15	tr|F6R528|F6R528_HORSE	K.GENGLP(+15.99)GEN(+.98)GAP(+15.99)GPMGPR.G	Y	29.41	1738.7581	-1.1	870.3854	2	19.98	F1:5355	1	308	325	Hydroxylation; Deamidation (NQ)
7	15	tr|F6R528|F6R528_HORSE	R.G(+57.02)PAGPSGPP(+15.99)GK.D	Y	29.23	993.4879	-0.3	497.7511	2	13.15	F4:3160	4	1163	1173	Carbamidomethylation (DHKE X@N-term); Hydroxylation
7	15	tr|F6R528|F6R528_HORSE	R.GE(+57.02)RGEAGSP(+15.99)GIP(+15.99)GAK.G	Y	29.19	1470.7062	0.8	491.243	3	14.33	F1:3485	1	470	484	Carbamidomethylation (DHKE X@N-term); Hydroxylation
7	15	tr|F6R528|F6R528_HORSE	R.GSP(+15.99)GPQGVK.G	Y	29.03	841.4293	0.3	421.7221	2	12.71	F1:2946	4	992	1000	Hydroxylation
7	15	tr|F6R528|F6R528_HORSE	R.GSP(+15.99)GPAGPR.G	Y	28.84	810.3984	-0.1	406.2064	2	12.62	F4:2973	4	533	541	Hydroxylation
7	15	tr|F6R528|F6R528_HORSE	R.GPTGPIGP(+15.99)PGPAGQP(+15.99)GDKGEGGAPGLP(+15.99)GIAGPR.G	Y	28.81	2933.4631	-3.5	978.8249	3	22.18	F2:6187	1	785	817	Hydroxylation
7	15	tr|F6R528|F6R528_HORSE	K.D(+57.02)GESGRP(+15.99)GRP(+15.99)GER.G	Y	28.6	1457.6606	-0.3	365.4223	4	11.21	F4:2510	3	253	265	Carbamidomethylation (DHKE X@N-term); Hydroxylation
7	15	tr|F6R528|F6R528_HORSE	K.G(+57.02)EVGPAGSP(+15.99)GSSGAP(+15.99)GQR.G	Y	28.58	1655.7499	0	828.8822	2	14.66	F1:3593	1	374	391	Carbamidomethylation (DHKE X@N-term); Hydroxylation
7	15	tr|F6R528|F6R528_HORSE	R.G(+57.02)PAGPN(+.98)GLP(+15.99)GEK.G	Y	28.21	1166.5568	-1.2	584.285	2	17.05	F3:4460	2	515	526	Carbamidomethylation (DHKE X@N-term); Deamidation (NQ); Hydroxylation
7	15	tr|F6R528|F6R528_HORSE	R.GLP(+15.99)GPP(+15.99)GIK.G	Y	27.73	866.4861	0.3	434.2505	2	17.88	F4:4872	7	266	274	Hydroxylation
7	15	tr|F6R528|F6R528_HORSE	R.GQPGVM(+15.99)GFP(+15.99)GPK.G	N	27.57	1202.5753	0.7	602.2953	2	18.88	F1:5007	2	596	607	Oxidation (M); Hydroxylation
7	15	tr|F6R528|F6R528_HORSE	K.PGPPGSQGESGRP(+15.99)GP(+15.99)PGPSGPR.G	Y	27.46	2055.9722	-0.9	1028.9924	2	15.37	F2:3845	2	574	595	Hydroxylation
7	15	tr|F6R528|F6R528_HORSE	R.GAP(+15.99)GPQGPR.G	Y	27.45	851.4249	0.3	426.7199	2	12.9	F4:3072	1	1106	1114	Hydroxylation
7	15	tr|F6R528|F6R528_HORSE	R.G(+57.02)LAGPP(+15.99)GMP(+15.99)GAR.G	Y	27.45	1168.5658	1	585.2908	2	18.68	F2:5007	4	980	991	Carbamidomethylation (DHKE X@N-term); Hydroxylation
7	15	tr|F6R528|F6R528_HORSE	R.GE(+57.02)AGSP(+15.99)GIP(+15.99)GAK.G	Y	27.32	1128.541	0.4	565.278	2	15	F3:3740	2	473	484	Carbamidomethylation (DHKE X@N-term); Hydroxylation
7	15	tr|F6R528|F6R528_HORSE	R.D(+57.02)GNPGSDGLP(+15.99)GR.D	Y	26.64	1213.5323	-0.8	607.7729	2	16.9	F1:4351	1	1036	1047	Carbamidomethylation (DHKE X@N-term); Hydroxylation
7	15	tr|F6R528|F6R528_HORSE	K.GEN(+.98)GLP(+15.99)GENGAP(+15.99)GPMGPR.G	Y	26.3	1738.7581	0.1	870.3864	2	20.08	F4:5673	1	308	325	Deamidation (NQ); Hydroxylation
7	15	tr|F6R528|F6R528_HORSE	K.GESGKP(+15.99)GAP(+15.99)GHN(+.98)GER.G	Y	25.88	1481.6494	0.4	494.8906	3	11.05	F1:2457	2	1001	1015	Hydroxylation; Deamidation (NQ)
7	15	tr|F6R528|F6R528_HORSE	R.GQP(+15.99)GVMGFP(+15.99)GP(+15.99)K.G	N	25.73	1218.5703	2.5	610.2939	2	20.68	F3:5709	2	596	607	Hydroxylation
7	15	tr|F6R528|F6R528_HORSE	K.DGTLGHPGPIGP(+15.99)PGPR.G	Y	25.7	1539.7793	0.8	770.8975	2	19.21	F1:5121	2	1174	1189	Hydroxylation
7	15	tr|F6R528|F6R528_HORSE	K.D(+57.02)GTLGHP(+15.99)GPIGPP(+15.99)GPR.G	Y	25.53	1612.7957	2.4	538.6071	3	18.61	F1:4918	1	1174	1189	Carbamidomethylation (DHKE X@N-term); Hydroxylation
7	15	tr|F6R528|F6R528_HORSE	R.G(+57.02)AP(+15.99)GPQGPR.G	Y	25.09	908.4464	0	455.2305	2	12.98	F4:3099	4	1106	1114	Carbamidomethylation (DHKE X@N-term); Hydroxylation
7	15	tr|F6R528|F6R528_HORSE	K.GSPGPQGP(+15.99)P(+15.99)GVPGPSGLIGITGAR.G	Y	24.88	2157.1177	2.4	1079.5687	2	25.64	F2:7143	1	956	979	Hydroxylation
7	15	tr|F6R528|F6R528_HORSE	K.G(+57.02)EAGSP(+15.99)GIP(+15.99)GGK.G	Y	24.32	1114.5254	0.7	558.2704	2	14.3	F2:3483	1	686	697	Carbamidomethylation (DHKE X@N-term); Hydroxylation
7	15	tr|F6R528|F6R528_HORSE	R.G(+57.02)QP(+15.99)GVMGFP(+15.99)GPK.G	N	24.27	1259.5968	0.3	630.8058	2	20.81	F4:5944	9	596	607	Carbamidomethylation (DHKE X@N-term); Hydroxylation
7	15	tr|F6R528|F6R528_HORSE	R.G(+57.02)SP(+15.99)GPAGPR.G	Y	23.99	867.4199	0.1	434.7173	2	12.79	F2:2970	4	533	541	Carbamidomethylation (DHKE X@N-term); Hydroxylation
7	15	tr|F6R528|F6R528_HORSE	K.GESGK(+57.02)PGAP(+15.99)GHNGER.G	Y	23.69	1521.692	-0.7	508.2376	3	11.55	F4:2611	1	1001	1015	Carbamidomethylation (DHKE X@N-term); Hydroxylation
7	15	tr|F6R528|F6R528_HORSE	R.D(+57.02)GVP(+15.99)GGP(+15.99)GIR.G	Y	23.57	1012.4937	-0.3	507.254	2	16.74	F4:4452	3	550	559	Carbamidomethylation (DHKE X@N-term); Hydroxylation
7	15	tr|F6R528|F6R528_HORSE	R.G(+57.02)SP(+15.99)GPQGVK.G	Y	23.33	898.4508	1.1	450.2332	2	12.86	F3:3000	3	992	1000	Carbamidomethylation (DHKE X@N-term); Hydroxylation
7	15	tr|F6R528|F6R528_HORSE	K.DGESGRPGR(+15.99)P(+15.99)GER.G	Y	23.25	1400.6392	0.6	467.8873	3	11.46	F1:2565	1	253	265	Hydroxylation
7	15	tr|F6R528|F6R528_HORSE	K.GE(+57.02)AGSP(+15.99)GIP(+15.99)GGK.G	Y	23.13	1114.5254	0.7	558.2704	2	14.2	F3:3456	2	686	697	Carbamidomethylation (DHKE X@N-term); Hydroxylation
7	15	tr|F6R528|F6R528_HORSE	K.GEN(+.98)GLP(+15.99)GENGAPGPM(+15.99)GPR.G	Y	22.97	1738.7581	0.5	870.3867	2	19.84	F3:5433	1	308	325	Deamidation (NQ); Hydroxylation; Oxidation (M)
7	15	tr|F6R528|F6R528_HORSE	R.GLP(+15.99)GPP(+15.99)GIK(+15.99).G	Y	22.93	882.481	0.7	442.2481	2	18.11	F4:4953	2	266	274	Hydroxylation
7	15	tr|F6R528|F6R528_HORSE	K.GEVGPAGSP(+15.99)GSSGAP(+15.99)GQ(+.98)R.G	Y	22.34	1599.7124	1.1	800.8644	2	14.85	F3:3687	1	374	391	Hydroxylation; Deamidation (NQ)
7	15	tr|F6R528|F6R528_HORSE	K.G(+57.02)EMGPAGIP(+15.99)GAPGLIGAR.G	Y	19.51	1692.8617	-2	565.2934	3	22.02	F1:5954	1	419	436	Carbamidomethylation (DHKE X@N-term); Hydroxylation
7	15	tr|F6R528|F6R528_HORSE	R.GAP(+15.99)GFR.G	Y	18.86	619.3078	0.4	310.6613	2	14.35	F1:3489	4	509	514	Hydroxylation
7	15	tr|F6R528|F6R528_HORSE	R.G(+57.02)AAGEP(+15.99)GRDGVP(+15.99)GGPGIR.G	Y	18.56	1707.8287	2.1	570.2847	3	16.6	F1:4254	1	542	559	Carbamidomethylation (DHKE X@N-term); Hydroxylation
7	15	tr|F6R528|F6R528_HORSE	K.GDK(+15.99)GEP(+15.99)GSAGADGAP(+15.99)GK.D	Y	17.65	1517.6593	-1.5	506.8929	3	11.52	F1:2581	1	764	780	Hydroxylation
7	15	tr|F6R528|F6R528_HORSE	R.P(+15.99)GPP(+15.99)GPSGPR.G	N	16.91	949.4617	-0.3	475.7379	2	13.69	F4:3348	5	586	595	Hydroxylation
7	15	tr|F6R528|F6R528_HORSE	N.GLP(+15.99)GAAGER.G	Y	16.77	842.4246	0.8	422.2199	2	14.81	F3:3673	2	500	508	Hydroxylation
7	15	tr|F6R528|F6R528_HORSE	R.G(+57.02)AP(+15.99)GFR.G	Y	16.41	676.3292	0.4	339.172	2	14.62	F2:3587	4	509	514	Carbamidomethylation (DHKE X@N-term); Hydroxylation
7	15	tr|F6R528|F6R528_HORSE	G.I(+42.01)P(+15.99)GAPGLIGAR.G	Y	15.55	1078.6134	0.9	540.3145	2	29.55	F4:8822	3	426	436	Acetylation (N-term); Hydroxylation
7	15	tr|F6R528|F6R528_HORSE	K.GEAGSP(+15.99)GIPGGKGD(+15.99)SGAP(+15.99)GER.G	Y	15.38	1899.8558	-0.1	950.9351	2	14.29	F4:3559	1	686	706	Hydroxylation
7	15	tr|F6R528|F6R528_HORSE	R.P(+15.99)GPPGPSGPR.G	N	15.31	933.4668	0.4	467.7408	2	14.26	F3:3479	2	586	595	Hydroxylation
7	15	tr|F6R528|F6R528_HORSE	K.N(+.98)GETGPQGPPGPTGPSGDK.G	Y	15.09	1749.7805	1	875.8984	2	18.7	F3:5030	1	634	652	Deamidation (NQ)
7	15	tr|F6R528|F6R528_HORSE	R.GPAGPSGPP(+15.99)GK(+21.98).D	Y	15	958.4484	-0.9	480.231	2	13.21	F3:3122	3	1163	1173	Hydroxylation; Sodium adduct
7	15	tr|F6R528|F6R528_HORSE	G.P(+42.01)SGLIGITGAR.G	Y	14.58	1082.6084	-0.9	542.311	2	29.88	F3:8155	2	969	979	Acetylation (N-term)
7	15	tr|F6R528|F6R528_HORSE	R.GPP(+15.99)GPQGLP(+15.99)GLAGTAGEPGR(+15.99)DGNPGSDGLPGR.D	Y	14.49	2955.407	4.8	986.1477	3	21.99	F4:6367	1	1016	1047	Hydroxylation
7	15	tr|F6R528|F6R528_HORSE	R.G(+57.02)LP(+15.99)GPP(+15.99)GIK.G	Y	14.35	923.5076	0	462.761	2	18.01	F4:4918	4	266	274	Carbamidomethylation (DHKE X@N-term); Hydroxylation
7	15	tr|F6R528|F6R528_HORSE	R.G(+57.02)FDGR.N	Y	14.22	607.2714	0.6	304.6432	2	14.1	F1:3414	2	290	294	Carbamidomethylation (DHKE X@N-term)
7	15	tr|F6R528|F6R528_HORSE	G.LIGITGAR.G	Y	13.45	799.4916	0.5	400.7533	2	20.41	F3:5620	1	972	979
7	15	tr|F6R528|F6R528_HORSE	A.G(+57.02)PP(+15.99)GLR.G	N	12.38	668.3605	0.7	335.1878	2	14.43	F4:3607	2	713	718	Carbamidomethylation (DHKE X@N-term); Hydroxylation
7	15	tr|F6R528|F6R528_HORSE	R.GPPGPQ(+.98)GLPGLAGT(-18.01)AGEPGR.D	Y	11.83	1767.8904	-1.4	884.9512	2	21.66	F4:6248	2	1016	1035	Deamidation (NQ); Dehydration
7	15	tr|F6R528|F6R528_HORSE	L.P(+15.99)GPP(+15.99)GIK.G	N	11.59	696.3806	0.1	349.1976	2	18.12	F4:4955	1	268	274	Hydroxylation
9	19	tr|F6QAT0|F6QAT0_HORSE	R.AC(+57.02)NLDVILGFDGSSDQNVFVTQK.G	Y	76.67	2526.2061	-2.7	843.0737	3	31.07	F4:9239	4	1829	1851	Carbamidomethylation
9	19	tr|F6QAT0|F6QAT0_HORSE	K.VVIHFTDGVDGDLADLQR.A	Y	75.98	1968.9905	0	657.3375	3	26.24	F3:7274	7	1942	1959
9	19	tr|F6QAT0|F6QAT0_HORSE	R.GAQGPP(+15.99)GSTGPP(+15.99)GLIGEQGIP(+15.99)GPR.G	Y	64.87	2244.1133	1.2	749.046	3	22.49	F4:6545	2	2223	2246	Hydroxylation
9	19	tr|F6QAT0|F6QAT0_HORSE	K.SNDEVDDSAAELKQFGVAPFTIAR.N	Y	64.19	2579.2502	-0.6	860.7568	3	28.8	F3:7900	3	1344	1367
9	19	tr|F6QAT0|F6QAT0_HORSE	K.NADPAELELIVPSPAFILTAESLPK.I	Y	61.41	2634.4155	-1.1	879.1448	3	36.11	F3:9563	6	973	997
9	19	tr|F6QAT0|F6QAT0_HORSE	K.AADKAELEEIAFDPTLVFIPAEFR.I	Y	60.43	2691.3794	1	898.1346	3	33.9	F4:9961	1	582	605
9	19	tr|F6QAT0|F6QAT0_HORSE	K.KDVVFLIDGSQSAAPEFQYIR.T	Y	60.08	2382.2219	-3	795.0789	3	27.92	F4:8337	3	1228	1248
9	19	tr|F6QAT0|F6QAT0_HORSE	R.DVLLSVVGDLTIAESNC(+57.02)PR.G	Y	57.03	2057.0464	-1.4	1029.5291	2	34.29	F4:10061	7	2414	2432	Carbamidomethylation
9	19	tr|F6QAT0|F6QAT0_HORSE	R.YSQVISSSGIVSLGVGDR.N	Y	56.29	1822.9425	-1.2	912.4775	2	25.91	F2:7224	8	1555	1572
9	19	tr|F6QAT0|F6QAT0_HORSE	R.VAVVTYNNEVTTEIR.F	Y	54.6	1706.8839	-0.6	854.4487	2	22.67	F2:6336	4	2436	2450
9	19	tr|F6QAT0|F6QAT0_HORSE	R.VSVVANTPSGPVEAFDFAEYQPELFEK.F	Y	54.04	2969.4333	0.3	990.8187	3	31.86	F3:8606	4	1882	1908
9	19	tr|F6QAT0|F6QAT0_HORSE	R.LNLLDLDYELAEQLDNIAEK.A	Y	52.63	2331.1846	-1	778.068	3	37.2	F4:10747	3	2003	2022
9	19	tr|F6QAT0|F6QAT0_HORSE	K.LLTPITTLTSEQIQR.I	Y	51.67	1712.9673	0.1	857.491	2	26.5	F3:7346	8	1400	1414
9	19	tr|F6QAT0|F6QAT0_HORSE	R.GAQGP(+15.99)PGSTGPP(+15.99)GLIGEQGIP(+15.99)GPR.G	Y	51.31	2244.1133	1.6	749.0463	3	22.39	F2:6255	1	2223	2246	Hydroxylation
9	19	tr|F6QAT0|F6QAT0_HORSE	K.GGPGQQGTVGEQGTR.G	Y	50.77	1427.6753	1.5	714.846	2	14.35	F4:3582	4	2208	2222
9	19	tr|F6QAT0|F6QAT0_HORSE	K.DVVFLIDGSQSAAPEFQYIR.T	Y	49.83	2254.127	-0.9	752.3823	3	32.51	F4:9616	8	1229	1248
9	19	tr|F6QAT0|F6QAT0_HORSE	R.IVLQPPTIVTQVIEVNKR.D	Y	47.89	2046.2201	0.5	683.081	3	27.56	F4:8227	2	426	443
9	19	tr|F6QAT0|F6QAT0_HORSE	R.DFVMNIVNSLDVGSDNIR.V	Y	47.21	2006.9731	-0.7	1004.4931	2	35.21	F4:10279	1	656	673
9	19	tr|F6QAT0|F6QAT0_HORSE	R.VPQIAFVITGGK.S	Y	46.76	1228.7179	-0.5	615.3659	2	26.78	F4:7990	4	1739	1750
9	19	tr|F6QAT0|F6QAT0_HORSE	K.SLEGPALYTGSALDFVR.N	Y	46.58	1794.9152	-0.4	898.4645	2	29.23	F4:8726	6	513	529
9	19	tr|F6QAT0|F6QAT0_HORSE	K.LSDAGITPLFLTR.Q	Y	46.47	1402.782	0	702.3983	2	28.56	F3:7846	4	2524	2536
9	19	tr|F6QAT0|F6QAT0_HORSE	R.GAQGPPGSTGPP(+15.99)GLIGEQGIP(+15.99)GPR.G	Y	46.35	2228.1184	0.9	743.7141	3	22.82	F3:6365	1	2223	2246	Hydroxylation
9	19	tr|F6QAT0|F6QAT0_HORSE	R.GETGDDGRDGVGSEGQK.G	Y	45.55	1662.7081	0.7	555.2437	3	13.24	F4:3196	1	2286	2302
9	19	tr|F6QAT0|F6QAT0_HORSE	R.GDRGPIGSIGPK.G	Y	45.3	1152.6251	-0.4	385.2155	3	18.11	F3:4829	3	2036	2047
9	19	tr|F6QAT0|F6QAT0_HORSE	R.SSDRVDTPALNLK.Q	Y	45.26	1414.7416	0.8	472.5882	3	19.59	F4:5498	2	948	960
9	19	tr|F6QAT0|F6QAT0_HORSE	R.IEDGVPQHLVLFLGGK.S	Y	45.24	1720.9512	-0.5	861.4824	2	27.77	F4:8293	7	1532	1547
9	19	tr|F6QAT0|F6QAT0_HORSE	K.SNDEVDDSAAELK.Q	Y	45.02	1391.6052	0.5	696.8102	2	18.97	F3:5127	2	1344	1356
9	19	tr|F6QAT0|F6QAT0_HORSE	R.IAPLQGMLPSLLAPLR.T	Y	44.23	1689.0011	-0.9	845.5071	2	33.22	F4:9796	2	606	621
9	19	tr|F6QAT0|F6QAT0_HORSE	R.GDSIDQC(+57.02)ALVQSIK.D	Y	43.66	1532.7505	0.6	767.383	2	24.76	F2:6904	7	2366	2379	Carbamidomethylation
9	19	tr|F6QAT0|F6QAT0_HORSE	K.QSGVVPFIFQAK.N	Y	43.61	1319.7238	-0.4	660.8689	2	27.48	F3:7582	4	961	972
9	19	tr|F6QAT0|F6QAT0_HORSE	R.GSGGAVGVP(+15.99)GER.G	Y	43.28	1057.5151	0.2	529.765	2	15.47	F2:3878	3	2247	2258	Hydroxylation
9	19	tr|F6QAT0|F6QAT0_HORSE	R.LVDYLDVGFDTTR.V	Y	43.21	1512.746	-1.1	757.3794	2	28.86	F4:8617	4	1254	1266
9	19	tr|F6QAT0|F6QAT0_HORSE	R.VGVVQYSDEPR.T	Y	42.62	1247.6146	-0.3	624.8144	2	19.12	F1:5090	3	280	290
9	19	tr|F6QAT0|F6QAT0_HORSE	R.IGVVQFSNEVFPEFYLK.T	Y	42.56	2015.0403	-1.1	1008.5263	2	32.06	F2:8806	7	1471	1487
9	19	tr|F6QAT0|F6QAT0_HORSE	R.VAVAQYSDDVR.V	Y	42.48	1221.5989	0.6	611.8071	2	19.13	F3:5184	4	871	881
9	19	tr|F6QAT0|F6QAT0_HORSE	K.QFGVAPFTIAR.N	Y	42.1	1205.6556	-0.7	603.8347	2	26.28	F4:7814	4	1357	1367
9	19	tr|F6QAT0|F6QAT0_HORSE	R.ISC(+57.02)SGTQMPTVR.V	Y	41.97	1335.6276	-0.1	668.821	2	18.84	F3:5079	3	1870	1881	Carbamidomethylation
9	19	tr|F6QAT0|F6QAT0_HORSE	R.IEEGVPQFLVLISSGK.S	Y	41.91	1714.9504	-0.6	572.6571	3	32.32	F4:9571	8	1328	1343
9	19	tr|F6QAT0|F6QAT0_HORSE	K.ISLSPEYVFSVSTFR.E	Y	41.46	1730.8879	0.6	577.9703	3	30.33	F4:9045	8	1377	1391
9	19	tr|F6QAT0|F6QAT0_HORSE	K.GLEAQVDTILNR.I	Y	41.3	1327.7096	0.2	664.8622	2	26.09	F2:7277	4	1852	1863
9	19	tr|F6QAT0|F6QAT0_HORSE	R.GAQGP(+15.99)PGSTGP(+15.99)PGLIGEQGIP(+15.99)GPR.G	Y	41.28	2244.1133	0.3	749.0453	3	22.45	F1:6076	2	2223	2246	Hydroxylation
9	19	tr|F6QAT0|F6QAT0_HORSE	K.IGDLQPQIVNLLK.S	Y	41.09	1449.8555	-1.1	725.9342	2	28.81	F4:8603	4	998	1010
9	19	tr|F6QAT0|F6QAT0_HORSE	R.Q(-17.03)LGTVQQVISER.V	Y	40.89	1339.7096	-1.4	670.8611	2	28.9	F4:8630	3	1189	1200	Pyro-glu from Q
9	19	tr|F6QAT0|F6QAT0_HORSE	R.KVAIFFSDKPTR.A	Y	39.85	1407.7874	0.5	470.27	3	20.35	F4:5769	1	2501	2512
9	19	tr|F6QAT0|F6QAT0_HORSE	K.DVVFLIDGSEGVR.S	Y	39.44	1404.7249	-1.5	703.3687	2	29.41	F4:8783	4	1025	1037
9	19	tr|F6QAT0|F6QAT0_HORSE	K.AC(+57.02)C(+57.02)GVPC(+57.02)K.C	Y	39.28	950.3773	0.6	476.1962	2	14.1	F1:3413	4	2023	2030	Carbamidomethylation
9	19	tr|F6QAT0|F6QAT0_HORSE	R.LNHFVPEAGSR.L	Y	39.09	1225.6204	0.6	409.5476	3	17.8	F1:4646	4	1724	1734
9	19	tr|F6QAT0|F6QAT0_HORSE	K.Q(-17.03)PSLETAMSFVAR.N	Y	39.06	1418.6864	-0.3	710.3503	2	33.64	F4:9898	1	2475	2487	Pyro-glu from Q
9	19	tr|F6QAT0|F6QAT0_HORSE	K.SLDGISQPAQELKR.N	Y	39.03	1540.8209	1.7	514.6151	3	19.79	F3:5414	3	557	570
9	19	tr|F6QAT0|F6QAT0_HORSE	R.VAVAQYSDDVRVESR.F	Y	38.94	1692.843	1.8	565.2893	3	19.39	F1:5176	1	871	885
9	19	tr|F6QAT0|F6QAT0_HORSE	K.QASVFSFGLGAQAASK.A	Y	38.91	1567.7994	0.5	784.9073	2	26.46	F3:7336	1	370	385
9	19	tr|F6QAT0|F6QAT0_HORSE	K.AELQQIATNDNMVFTVPEFR.S	Y	38.36	2322.1313	2.2	775.0528	3	29.97	F3:8178	1	386	405
9	19	tr|F6QAT0|F6QAT0_HORSE	R.LKPDLLPPTSPGVGSK.K	Y	38.29	1604.9137	1.7	535.9794	3	21.45	F3:5949	1	1212	1227
9	19	tr|F6QAT0|F6QAT0_HORSE	R.QLGTVQQVISER.V	Y	38.26	1356.7361	0.3	679.3755	2	22.34	F1:6047	1	1189	1200
9	19	tr|F6QAT0|F6QAT0_HORSE	R.VAVIQFSEDPR.V	Y	38.22	1259.651	-0.7	630.8323	2	23.31	F4:6831	4	1267	1277
9	19	tr|F6QAT0|F6QAT0_HORSE	R.EGAVPIGIGIGNADITEMQTISFIPDFAVAIPTFR.Q	Y	38.01	3659.8909	-0.2	1220.9707	3	38.82	F4:11137	1	1154	1188
9	19	tr|F6QAT0|F6QAT0_HORSE	R.VAVVTYN(+.98)NEVTTEIR.F	Y	37.99	1707.8679	1.1	854.9421	2	23.82	F4:7005	3	2436	2450	Deamidation (NQ)
9	19	tr|F6QAT0|F6QAT0_HORSE	R.ISC(+57.02)SGTQM(+15.99)PTVR.V	Y	37.66	1351.6224	-0.3	676.8183	2	15.81	F1:3984	3	1870	1881	Carbamidomethylation; Oxidation (M)
9	19	tr|F6QAT0|F6QAT0_HORSE	K.ALNLGYALDYAQR.Y	Y	37.2	1466.7517	-0.9	734.3824	2	26.74	F3:7403	2	909	921
9	19	tr|F6QAT0|F6QAT0_HORSE	K.VAIFFSDKPTR.A	Y	36.79	1279.6924	0.7	427.5717	3	21.86	F4:6321	2	2502	2512
9	19	tr|F6QAT0|F6QAT0_HORSE	K.GVPGEDGYR.G	Y	36.73	948.4301	0	475.2223	2	16.73	F3:4345	3	2048	2056
9	19	tr|F6QAT0|F6QAT0_HORSE	K.G(+57.02)LEAQVDTILNR.I	Y	36.72	1384.731	0.4	693.373	2	26.39	F4:7854	2	1852	1863	Carbamidomethylation (DHKE X@N-term)
9	19	tr|F6QAT0|F6QAT0_HORSE	R.IEEGVPQLLIVLTAER.S	Y	36.24	1779.0142	-0.4	890.514	2	33	F1:8564	4	1124	1139
9	19	tr|F6QAT0|F6QAT0_HORSE	R.V(+57.02)PQIAFVITGGK.S	Y	36.01	1285.7394	-0.8	643.8765	2	27.47	F4:8201	1	1739	1750	Carbamidomethylation (DHKE X@N-term)
9	19	tr|F6QAT0|F6QAT0_HORSE	R.LN(+.98)LLDLDYELAEQLDNIAEK.A	Y	35.39	2332.1685	-1	778.396	3	39	F4:11181	1	2003	2022	Deamidation (NQ)
9	19	tr|F6QAT0|F6QAT0_HORSE	K.IASNSATAFR.V	Y	35.22	1036.5302	0.4	519.2726	2	17.31	F3:4551	3	1784	1793
9	19	tr|F6QAT0|F6QAT0_HORSE	R.N(sub H)QHPYVLTADTLK.V	Y	35.11	1498.778	0.3	500.6001	3	20.89	F1:5625	2	1914	1926	Mutation
9	19	tr|F6QAT0|F6QAT0_HORSE	R.VVESLDVGPDR.V	Y	34.82	1184.6036	2	593.3103	2	20.79	F1:5593	1	1050	1060
9	19	tr|F6QAT0|F6QAT0_HORSE	R.ASEELRQEGVR.A	Y	34.73	1272.6422	-0.9	425.221	3	14.9	F4:3778	4	1960	1970
9	19	tr|F6QAT0|F6QAT0_HORSE	R.NADPEELVK.I	Y	34.42	1013.5029	-0.3	507.7586	2	19.38	F3:5272	4	1368	1376
9	19	tr|F6QAT0|F6QAT0_HORSE	R.TELQTITNDPR.L	Y	34.31	1286.6466	-1.1	644.3299	2	19.64	F1:5251	2	1577	1587
9	19	tr|F6QAT0|F6QAT0_HORSE	K.QPSLETAMSFVAR.N	Y	34.27	1435.7129	-2.4	718.862	2	27.3	F4:8150	1	2475	2487
9	19	tr|F6QAT0|F6QAT0_HORSE	R.EFRELPNIEEK.I	Y	34.07	1402.7092	0.7	468.5774	3	20.95	F2:5778	1	1594	1604
9	19	tr|F6QAT0|F6QAT0_HORSE	R.NIDSEEVGK.I	Y	34	989.4666	0.1	495.7406	2	15.74	F3:3995	4	1775	1783
9	19	tr|F6QAT0|F6QAT0_HORSE	K.SVEDAQEASLLTQRG(+14.02).V	Y	33.32	1616.8005	-0.1	809.4075	2	22.67	F4:6609	8	1751	1765	Methyl ester
9	19	tr|F6QAT0|F6QAT0_HORSE	R.HQN(sub H)PYVLTADTLK.V	Y	33.11	1498.778	1.8	500.6008	3	20.62	F4:5869	1	1914	1926	Mutation
9	19	tr|F6QAT0|F6QAT0_HORSE	R.LMQLEFGR.G	Y	33.08	992.5113	0.4	497.2631	2	24.62	F3:6839	4	1986	1993
9	19	tr|F6QAT0|F6QAT0_HORSE	R.V(+57.02)AVVTYNNEVTTEIR.F	Y	32.78	1763.9054	-0.7	882.9594	2	23.16	F3:6464	1	2436	2450	Carbamidomethylation (DHKE X@N-term)
9	19	tr|F6QAT0|F6QAT0_HORSE	R.DSFQEVLR.F	Y	32.76	992.4927	0.2	497.2537	2	23.28	F3:6495	4	1649	1656
9	19	tr|F6QAT0|F6QAT0_HORSE	R.NNLFTSAAGYR.A	Y	32.72	1212.5887	2.2	607.303	2	22.56	F4:6568	3	530	540
9	19	tr|F6QAT0|F6QAT0_HORSE	R.TAVLDAIR.R	Y	32.48	857.4971	0.4	429.756	2	21.6	F3:5999	3	1493	1500
9	19	tr|F6QAT0|F6QAT0_HORSE	R.GAQGPPGSTGPPGLIGEQGIP(+15.99)GPR.G	Y	32.06	2212.1235	-1.1	738.381	3	23.61	F3:6584	1	2223	2246	Hydroxylation
9	19	tr|F6QAT0|F6QAT0_HORSE	R.GFTYNRPLR.L	Y	31.54	1122.5934	0.4	375.2052	3	18.48	F3:4956	3	1994	2002
9	19	tr|F6QAT0|F6QAT0_HORSE	K.QEIIDAINK.V	Y	31.52	1042.5658	0.6	522.2905	2	21.21	F4:6085	4	1696	1704
9	19	tr|F6QAT0|F6QAT0_HORSE	R.G(+57.02)SGGAVGVP(+15.99)GER.G	Y	31.49	1114.5366	-2.8	558.274	2	15.45	F4:3972	1	2247	2258	Carbamidomethylation (DHKE X@N-term); Hydroxylation
9	19	tr|F6QAT0|F6QAT0_HORSE	R.ELPNIEEK.I	Y	31.23	970.4971	0.8	486.2562	2	19.7	F3:5384	4	1597	1604
9	19	tr|F6QAT0|F6QAT0_HORSE	R.I(+57.02)GVVQFSNEVFPEFYLK.T	Y	31.05	2072.0618	-0.7	1037.0375	2	32.83	F4:9698	1	1471	1487	Carbamidomethylation (DHKE X@N-term)
9	19	tr|F6QAT0|F6QAT0_HORSE	K.GGSPLNTGK.A	Y	30.79	829.4294	1	415.7224	2	14.64	F1:3585	1	1506	1514
9	19	tr|F6QAT0|F6QAT0_HORSE	K.AELH(sub Q)QIATNDNMVFTVPEFR.S	Y	30.78	2331.1318	-1	778.0504	3	26.92	F4:8037	1	386	405	Mutation
9	19	tr|F6QAT0|F6QAT0_HORSE	R.LDQRVPQIAFVITGGK.S	Y	30.65	1740.9886	-0.6	581.3365	3	26.6	F2:7420	1	1735	1750
9	19	tr|F6QAT0|F6QAT0_HORSE	R.GDVGIRGDP(+15.99)GDSGR.D	Y	30.52	1372.6331	-0.2	458.5515	3	14.62	F1:3579	1	2144	2157	Hydroxylation
9	19	tr|F6QAT0|F6QAT0_HORSE	K.AQVLDAVK.A	Y	30.04	842.4861	0.5	422.2506	2	18.56	F3:4981	1	302	309
9	19	tr|F6QAT0|F6QAT0_HORSE	R.YIFVESAGSR.I	Y	29	1127.561	0.7	564.7882	2	21.94	F4:6349	2	922	931
9	19	tr|F6QAT0|F6QAT0_HORSE	K.VGIEHLR.L	Y	28.74	822.4712	0	412.2429	2	16.84	F3:4382	3	1717	1723
9	19	tr|F6QAT0|F6QAT0_HORSE	R.ELPSLEQK.L	Y	28.54	942.5022	-0.1	472.2583	2	19.85	F1:5313	1	1392	1399
9	19	tr|F6QAT0|F6QAT0_HORSE	K.I(+57.02)GDLQPQIVNLLK.S	Y	28.41	1506.877	-0.5	754.4454	2	29.44	F4:8789	1	998	1010	Carbamidomethylation (DHKE X@N-term)
9	19	tr|F6QAT0|F6QAT0_HORSE	R.NGIMAFAIGN(+.98)K.A	Y	28.4	1135.5696	-1.4	568.7913	2	26.17	F3:7254	1	571	581	Deamidation (NQ)
9	19	tr|F6QAT0|F6QAT0_HORSE	R.SDLEDFLK.N	Y	28.22	965.4705	0.6	483.7428	2	27.07	F4:8077	2	2563	2570
9	19	tr|F6QAT0|F6QAT0_HORSE	R.TAVLDAIRR.L	Y	28.18	1013.5981	0.6	338.8735	3	19.39	F4:5426	3	1493	1501
9	19	tr|F6QAT0|F6QAT0_HORSE	R.GPIGSIGPK.G	Y	28.14	824.4756	0.2	413.2451	2	18.73	F3:5043	3	2039	2047
9	19	tr|F6QAT0|F6QAT0_HORSE	K.VFAVGVR.N	Y	28.01	746.4438	0	374.2292	2	20.17	F3:5542	3	1768	1774
9	19	tr|F6QAT0|F6QAT0_HORSE	K.SQDDISR.Y	Y	27.55	819.3723	0.1	410.6935	2	13.24	F1:3121	1	1548	1554
9	19	tr|F6QAT0|F6QAT0_HORSE	K.ILVLITGGK.S	Y	27.17	912.6008	-0.2	457.3076	2	24.45	F3:6793	2	548	556
9	19	tr|F6QAT0|F6QAT0_HORSE	R.ALILVGLER.V	Y	27.09	982.6175	0.5	492.3163	2	26.22	F3:7270	4	1971	1979
9	19	tr|F6QAT0|F6QAT0_HORSE	R.SGFPLLK.E	Y	27.04	760.4483	1.2	381.2319	2	23.63	F3:6589	4	1038	1044
9	19	tr|F6QAT0|F6QAT0_HORSE	K.ALEHVAR.N	Y	26.63	794.4399	0.9	398.2276	2	13.78	F3:3323	4	1515	1521
9	19	tr|F6QAT0|F6QAT0_HORSE	R.RDSFQEVLR.F	Y	26.23	1148.5938	2.6	575.3057	2	19.68	F4:5531	1	1648	1656
9	19	tr|F6QAT0|F6QAT0_HORSE	R.N(+.98)GIMAFAIGN(+.98)K.A	Y	25.84	1136.5536	1.6	569.285	2	30.46	F3:8287	1	571	581	Deamidation (NQ)
9	19	tr|F6QAT0|F6QAT0_HORSE	R.LM(+15.99)QLEFGR.G	Y	25.82	1008.5062	0.8	505.2608	2	21.94	F1:5933	2	1986	1993	Oxidation (M)
9	19	tr|F6QAT0|F6QAT0_HORSE	K.Q(-17.03)SGVVPFIFQAK.N	Y	25.78	1302.6971	1.2	652.3566	2	33.61	F3:8998	4	961	972	Pyro-glu from Q
9	19	tr|F6QAT0|F6QAT0_HORSE	R.AAEGVPK.I	Y	25.7	670.3649	0.5	336.1899	2	13.39	F3:3189	3	541	547
9	19	tr|F6QAT0|F6QAT0_HORSE	R.DGGFGR.R	Y	25.7	607.2714	-0.1	304.6429	2	15.31	F1:3818	1	2192	2197
9	19	tr|F6QAT0|F6QAT0_HORSE	K.Q(-17.03)EIIDAINK.V	Y	25.52	1025.5393	0	513.7769	2	27.46	F4:8196	3	1696	1704	Pyro-glu from Q
9	19	tr|F6QAT0|F6QAT0_HORSE	R.AGILTFC(+57.02)VGAR.Q	Y	24.84	1163.6121	-0.8	582.8129	2	25.87	F3:7175	2	765	775	Carbamidomethylation
9	19	tr|F6QAT0|F6QAT0_HORSE	R.EVVNAVR.K	Y	23.53	785.4395	-0.4	393.7269	2	15.57	F1:3903	3	503	509
9	19	tr|F6QAT0|F6QAT0_HORSE	R.IAPLQGM(+15.99)LPSLLAPLR.T	Y	23.24	1704.996	1	853.5061	2	30.4	F3:8273	2	606	621	Oxidation (M)
9	19	tr|F6QAT0|F6QAT0_HORSE	R.I(+57.02)EEGVPQFLVLISSGK.S	Y	22.46	1771.9719	1	886.9941	2	33.06	F4:9755	1	1328	1343	Carbamidomethylation (DHKE X@N-term)
9	19	tr|F6QAT0|F6QAT0_HORSE	R.VANLER.L	N	22.31	700.3868	-0.4	351.2005	2	14.75	F2:3630	4	1980	1985
9	19	tr|F6QAT0|F6QAT0_HORSE	R.ASPQLR.E	Y	21.43	670.3762	0.2	336.1955	2	14.11	F4:3492	3	2513	2518
9	19	tr|F6QAT0|F6QAT0_HORSE	R.GDVGIR.G	Y	21.3	615.334	0.3	308.6743	2	15.05	F3:3755	3	2144	2149
9	19	tr|F6QAT0|F6QAT0_HORSE	R.FDEHQNKPEILNLVK.R	Y	21.14	1822.9576	-0.5	456.7465	4	23.21	F4:6798	1	886	900
9	19	tr|F6QAT0|F6QAT0_HORSE	R.LVFTVR.E	Y	20.89	733.4486	0.5	367.7318	2	21.86	F2:6078	4	1588	1593
9	19	tr|F6QAT0|F6QAT0_HORSE	R.TLIER.L	N	20.48	630.3701	0.4	316.1924	2	16.21	F3:4158	3	1249	1253
9	19	tr|F6QAT0|F6QAT0_HORSE	K.V(+57.02)FAVGVR.N	Y	20.34	803.4653	0.4	402.7401	2	20.81	F1:5599	1	1768	1774	Carbamidomethylation (DHKE X@N-term)
9	19	tr|F6QAT0|F6QAT0_HORSE	R.GD(+57.02)SIDQC(+57.02)ALVQSIK.D	Y	18.46	1589.7719	-0.3	795.8929	2	24.94	F1:6697	1	2366	2379	Carbamidomethylation (DHKE X@N-term); Carbamidomethylation
9	19	tr|F6QAT0|F6QAT0_HORSE	R.NLFVK.S	N	18.45	619.3693	-0.1	310.6919	2	19.68	F1:5266	4	1522	1526
9	19	tr|F6QAT0|F6QAT0_HORSE	K.Q(+57.02)SGVVPFIFQAK.N	Y	16.96	1376.7452	1.2	689.3807	2	27.98	F4:8356	1	961	972	Carbamidomethylation (DHKE X@N-term)
9	19	tr|F6QAT0|F6QAT0_HORSE	Q.GIP(+15.99)GPR.G	N	15.88	611.3391	-0.3	306.6767	2	14.46	F4:3617	1	2241	2246	Hydroxylation
9	19	tr|F6QAT0|F6QAT0_HORSE	R.NTFKR.V	Y	14.15	664.3657	-0.3	333.19	2	12.08	F4:2787	3	2488	2492
9	19	tr|F6QAT0|F6QAT0_HORSE	K.GLEAQVD(+21.98)TILNR.I	Y	12.92	1349.6915	-1.7	675.8519	2	26.21	F3:7267	1	1852	1863	Sodium adduct
9	20	tr|F6R735|F6R735_HORSE	R.AC(+57.02)NLDVILGFDGSSDQNVFVTQK.G	Y	76.67	2526.2061	-2.7	843.0737	3	31.07	F4:9239	4	1829	1851	Carbamidomethylation
9	20	tr|F6R735|F6R735_HORSE	K.VVIHFTDGVDGDLADLQR.A	Y	75.98	1968.9905	0	657.3375	3	26.24	F3:7274	7	1942	1959
9	20	tr|F6R735|F6R735_HORSE	R.GAQGPP(+15.99)GSTGPP(+15.99)GLIGEQGIP(+15.99)GPR.G	Y	64.87	2244.1133	1.2	749.046	3	22.49	F4:6545	2	2223	2246	Hydroxylation
9	20	tr|F6R735|F6R735_HORSE	K.SNDEVDDSAAELKQFGVAPFTIAR.N	Y	64.19	2579.2502	-0.6	860.7568	3	28.8	F3:7900	3	1344	1367
9	20	tr|F6R735|F6R735_HORSE	K.NADPAELELIVPSPAFILTAESLPK.I	Y	61.41	2634.4155	-1.1	879.1448	3	36.11	F3:9563	6	973	997
9	20	tr|F6R735|F6R735_HORSE	K.AADKAELEEIAFDPTLVFIPAEFR.I	Y	60.43	2691.3794	1	898.1346	3	33.9	F4:9961	1	582	605
9	20	tr|F6R735|F6R735_HORSE	K.KDVVFLIDGSQSAAPEFQYIR.T	Y	60.08	2382.2219	-3	795.0789	3	27.92	F4:8337	3	1228	1248
9	20	tr|F6R735|F6R735_HORSE	R.DVLLSVVGDLTIAESNC(+57.02)PR.G	Y	57.03	2057.0464	-1.4	1029.5291	2	34.29	F4:10061	7	2418	2436	Carbamidomethylation
9	20	tr|F6R735|F6R735_HORSE	R.YSQVISSSGIVSLGVGDR.N	Y	56.29	1822.9425	-1.2	912.4775	2	25.91	F2:7224	8	1555	1572
9	20	tr|F6R735|F6R735_HORSE	R.VAVVTYNNEVTTEIR.F	Y	54.6	1706.8839	-0.6	854.4487	2	22.67	F2:6336	4	2440	2454
9	20	tr|F6R735|F6R735_HORSE	R.VSVVANTPSGPVEAFDFAEYQPELFEK.F	Y	54.04	2969.4333	0.3	990.8187	3	31.86	F3:8606	4	1882	1908
9	20	tr|F6R735|F6R735_HORSE	R.LNLLDLDYELAEQLDNIAEK.A	Y	52.63	2331.1846	-1	778.068	3	37.2	F4:10747	3	2003	2022
9	20	tr|F6R735|F6R735_HORSE	K.LLTPITTLTSEQIQR.I	Y	51.67	1712.9673	0.1	857.491	2	26.5	F3:7346	8	1400	1414
9	20	tr|F6R735|F6R735_HORSE	R.GAQGP(+15.99)PGSTGPP(+15.99)GLIGEQGIP(+15.99)GPR.G	Y	51.31	2244.1133	1.6	749.0463	3	22.39	F2:6255	1	2223	2246	Hydroxylation
9	20	tr|F6R735|F6R735_HORSE	K.GGPGQQGTVGEQGTR.G	Y	50.77	1427.6753	1.5	714.846	2	14.35	F4:3582	4	2208	2222
9	20	tr|F6R735|F6R735_HORSE	K.DVVFLIDGSQSAAPEFQYIR.T	Y	49.83	2254.127	-0.9	752.3823	3	32.51	F4:9616	8	1229	1248
9	20	tr|F6R735|F6R735_HORSE	R.IVLQPPTIVTQVIEVNKR.D	Y	47.89	2046.2201	0.5	683.081	3	27.56	F4:8227	2	426	443
9	20	tr|F6R735|F6R735_HORSE	R.DFVMNIVNSLDVGSDNIR.V	Y	47.21	2006.9731	-0.7	1004.4931	2	35.21	F4:10279	1	656	673
9	20	tr|F6R735|F6R735_HORSE	R.VPQIAFVITGGK.S	Y	46.76	1228.7179	-0.5	615.3659	2	26.78	F4:7990	4	1739	1750
9	20	tr|F6R735|F6R735_HORSE	K.SLEGPALYTGSALDFVR.N	Y	46.58	1794.9152	-0.4	898.4645	2	29.23	F4:8726	6	513	529
9	20	tr|F6R735|F6R735_HORSE	K.LSDAGITPLFLTR.Q	Y	46.47	1402.782	0	702.3983	2	28.56	F3:7846	4	2528	2540
9	20	tr|F6R735|F6R735_HORSE	R.GAQGPPGSTGPP(+15.99)GLIGEQGIP(+15.99)GPR.G	Y	46.35	2228.1184	0.9	743.7141	3	22.82	F3:6365	1	2223	2246	Hydroxylation
9	20	tr|F6R735|F6R735_HORSE	R.GETGDDGRDGVGSEGQK.G	Y	45.55	1662.7081	0.7	555.2437	3	13.24	F4:3196	1	2286	2302
9	20	tr|F6R735|F6R735_HORSE	R.GDRGPIGSIGPK.G	Y	45.3	1152.6251	-0.4	385.2155	3	18.11	F3:4829	3	2036	2047
9	20	tr|F6R735|F6R735_HORSE	R.SSDRVDTPALNLK.Q	Y	45.26	1414.7416	0.8	472.5882	3	19.59	F4:5498	2	948	960
9	20	tr|F6R735|F6R735_HORSE	R.IEDGVPQHLVLFLGGK.S	Y	45.24	1720.9512	-0.5	861.4824	2	27.77	F4:8293	7	1532	1547
9	20	tr|F6R735|F6R735_HORSE	K.SNDEVDDSAAELK.Q	Y	45.02	1391.6052	0.5	696.8102	2	18.97	F3:5127	2	1344	1356
9	20	tr|F6R735|F6R735_HORSE	R.IAPLQGMLPSLLAPLR.T	Y	44.23	1689.0011	-0.9	845.5071	2	33.22	F4:9796	2	606	621
9	20	tr|F6R735|F6R735_HORSE	R.GDSIDQC(+57.02)ALVQSIK.D	Y	43.66	1532.7505	0.6	767.383	2	24.76	F2:6904	7	2366	2379	Carbamidomethylation
9	20	tr|F6R735|F6R735_HORSE	K.QSGVVPFIFQAK.N	Y	43.61	1319.7238	-0.4	660.8689	2	27.48	F3:7582	4	961	972
9	20	tr|F6R735|F6R735_HORSE	R.GSGGAVGVP(+15.99)GER.G	Y	43.28	1057.5151	0.2	529.765	2	15.47	F2:3878	3	2247	2258	Hydroxylation
9	20	tr|F6R735|F6R735_HORSE	R.LVDYLDVGFDTTR.V	Y	43.21	1512.746	-1.1	757.3794	2	28.86	F4:8617	4	1254	1266
9	20	tr|F6R735|F6R735_HORSE	R.VGVVQYSDEPR.T	Y	42.62	1247.6146	-0.3	624.8144	2	19.12	F1:5090	3	280	290
9	20	tr|F6R735|F6R735_HORSE	R.IGVVQFSNEVFPEFYLK.T	Y	42.56	2015.0403	-1.1	1008.5263	2	32.06	F2:8806	7	1471	1487
9	20	tr|F6R735|F6R735_HORSE	R.VAVAQYSDDVR.V	Y	42.48	1221.5989	0.6	611.8071	2	19.13	F3:5184	4	871	881
9	20	tr|F6R735|F6R735_HORSE	K.QFGVAPFTIAR.N	Y	42.1	1205.6556	-0.7	603.8347	2	26.28	F4:7814	4	1357	1367
9	20	tr|F6R735|F6R735_HORSE	R.ISC(+57.02)SGTQMPTVR.V	Y	41.97	1335.6276	-0.1	668.821	2	18.84	F3:5079	3	1870	1881	Carbamidomethylation
9	20	tr|F6R735|F6R735_HORSE	R.IEEGVPQFLVLISSGK.S	Y	41.91	1714.9504	-0.6	572.6571	3	32.32	F4:9571	8	1328	1343
9	20	tr|F6R735|F6R735_HORSE	K.ISLSPEYVFSVSTFR.E	Y	41.46	1730.8879	0.6	577.9703	3	30.33	F4:9045	8	1377	1391
9	20	tr|F6R735|F6R735_HORSE	K.GLEAQVDTILNR.I	Y	41.3	1327.7096	0.2	664.8622	2	26.09	F2:7277	4	1852	1863
9	20	tr|F6R735|F6R735_HORSE	R.GAQGP(+15.99)PGSTGP(+15.99)PGLIGEQGIP(+15.99)GPR.G	Y	41.28	2244.1133	0.3	749.0453	3	22.45	F1:6076	2	2223	2246	Hydroxylation
9	20	tr|F6R735|F6R735_HORSE	K.IGDLQPQIVNLLK.S	Y	41.09	1449.8555	-1.1	725.9342	2	28.81	F4:8603	4	998	1010
9	20	tr|F6R735|F6R735_HORSE	R.Q(-17.03)LGTVQQVISER.V	Y	40.89	1339.7096	-1.4	670.8611	2	28.9	F4:8630	3	1189	1200	Pyro-glu from Q
9	20	tr|F6R735|F6R735_HORSE	R.KVAIFFSDKPTR.A	Y	39.85	1407.7874	0.5	470.27	3	20.35	F4:5769	1	2505	2516
9	20	tr|F6R735|F6R735_HORSE	K.DVVFLIDGSEGVR.S	Y	39.44	1404.7249	-1.5	703.3687	2	29.41	F4:8783	4	1025	1037
9	20	tr|F6R735|F6R735_HORSE	K.AC(+57.02)C(+57.02)GVPC(+57.02)K.C	Y	39.28	950.3773	0.6	476.1962	2	14.1	F1:3413	4	2023	2030	Carbamidomethylation
9	20	tr|F6R735|F6R735_HORSE	R.LNHFVPEAGSR.L	Y	39.09	1225.6204	0.6	409.5476	3	17.8	F1:4646	4	1724	1734
9	20	tr|F6R735|F6R735_HORSE	K.Q(-17.03)PSLETAMSFVAR.N	Y	39.06	1418.6864	-0.3	710.3503	2	33.64	F4:9898	1	2479	2491	Pyro-glu from Q
9	20	tr|F6R735|F6R735_HORSE	K.SLDGISQPAQELKR.N	Y	39.03	1540.8209	1.7	514.6151	3	19.79	F3:5414	3	557	570
9	20	tr|F6R735|F6R735_HORSE	R.VAVAQYSDDVRVESR.F	Y	38.94	1692.843	1.8	565.2893	3	19.39	F1:5176	1	871	885
9	20	tr|F6R735|F6R735_HORSE	K.QASVFSFGLGAQAASK.A	Y	38.91	1567.7994	0.5	784.9073	2	26.46	F3:7336	1	370	385
9	20	tr|F6R735|F6R735_HORSE	K.AELQQIATNDNMVFTVPEFR.S	Y	38.36	2322.1313	2.2	775.0528	3	29.97	F3:8178	1	386	405
9	20	tr|F6R735|F6R735_HORSE	R.LKPDLLPPTSPGVGSK.K	Y	38.29	1604.9137	1.7	535.9794	3	21.45	F3:5949	1	1212	1227
9	20	tr|F6R735|F6R735_HORSE	R.QLGTVQQVISER.V	Y	38.26	1356.7361	0.3	679.3755	2	22.34	F1:6047	1	1189	1200
9	20	tr|F6R735|F6R735_HORSE	R.VAVIQFSEDPR.V	Y	38.22	1259.651	-0.7	630.8323	2	23.31	F4:6831	4	1267	1277
9	20	tr|F6R735|F6R735_HORSE	R.EGAVPIGIGIGNADITEMQTISFIPDFAVAIPTFR.Q	Y	38.01	3659.8909	-0.2	1220.9707	3	38.82	F4:11137	1	1154	1188
9	20	tr|F6R735|F6R735_HORSE	R.VAVVTYN(+.98)NEVTTEIR.F	Y	37.99	1707.8679	1.1	854.9421	2	23.82	F4:7005	3	2440	2454	Deamidation (NQ)
9	20	tr|F6R735|F6R735_HORSE	R.ISC(+57.02)SGTQM(+15.99)PTVR.V	Y	37.66	1351.6224	-0.3	676.8183	2	15.81	F1:3984	3	1870	1881	Carbamidomethylation; Oxidation (M)
9	20	tr|F6R735|F6R735_HORSE	K.ALNLGYALDYAQR.Y	Y	37.2	1466.7517	-0.9	734.3824	2	26.74	F3:7403	2	909	921
9	20	tr|F6R735|F6R735_HORSE	K.VAIFFSDKPTR.A	Y	36.79	1279.6924	0.7	427.5717	3	21.86	F4:6321	2	2506	2516
9	20	tr|F6R735|F6R735_HORSE	K.GVPGEDGYR.G	Y	36.73	948.4301	0	475.2223	2	16.73	F3:4345	3	2048	2056
9	20	tr|F6R735|F6R735_HORSE	K.G(+57.02)LEAQVDTILNR.I	Y	36.72	1384.731	0.4	693.373	2	26.39	F4:7854	2	1852	1863	Carbamidomethylation (DHKE X@N-term)
9	20	tr|F6R735|F6R735_HORSE	R.IEEGVPQLLIVLTAER.S	Y	36.24	1779.0142	-0.4	890.514	2	33	F1:8564	4	1124	1139
9	20	tr|F6R735|F6R735_HORSE	R.V(+57.02)PQIAFVITGGK.S	Y	36.01	1285.7394	-0.8	643.8765	2	27.47	F4:8201	1	1739	1750	Carbamidomethylation (DHKE X@N-term)
9	20	tr|F6R735|F6R735_HORSE	R.LN(+.98)LLDLDYELAEQLDNIAEK.A	Y	35.39	2332.1685	-1	778.396	3	39	F4:11181	1	2003	2022	Deamidation (NQ)
9	20	tr|F6R735|F6R735_HORSE	K.IASNSATAFR.V	Y	35.22	1036.5302	0.4	519.2726	2	17.31	F3:4551	3	1784	1793
9	20	tr|F6R735|F6R735_HORSE	R.N(sub H)QHPYVLTADTLK.V	Y	35.11	1498.778	0.3	500.6001	3	20.89	F1:5625	2	1914	1926	Mutation
9	20	tr|F6R735|F6R735_HORSE	R.VVESLDVGPDR.V	Y	34.82	1184.6036	2	593.3103	2	20.79	F1:5593	1	1050	1060
9	20	tr|F6R735|F6R735_HORSE	R.ASEELRQEGVR.A	Y	34.73	1272.6422	-0.9	425.221	3	14.9	F4:3778	4	1960	1970
9	20	tr|F6R735|F6R735_HORSE	R.NADPEELVK.I	Y	34.42	1013.5029	-0.3	507.7586	2	19.38	F3:5272	4	1368	1376
9	20	tr|F6R735|F6R735_HORSE	R.TELQTITNDPR.L	Y	34.31	1286.6466	-1.1	644.3299	2	19.64	F1:5251	2	1577	1587
9	20	tr|F6R735|F6R735_HORSE	K.QPSLETAMSFVAR.N	Y	34.27	1435.7129	-2.4	718.862	2	27.3	F4:8150	1	2479	2491
9	20	tr|F6R735|F6R735_HORSE	R.EFRELPNIEEK.I	Y	34.07	1402.7092	0.7	468.5774	3	20.95	F2:5778	1	1594	1604
9	20	tr|F6R735|F6R735_HORSE	R.NIDSEEVGK.I	Y	34	989.4666	0.1	495.7406	2	15.74	F3:3995	4	1775	1783
9	20	tr|F6R735|F6R735_HORSE	K.SVEDAQEASLLTQRG(+14.02).V	Y	33.32	1616.8005	-0.1	809.4075	2	22.67	F4:6609	8	1751	1765	Methyl ester
9	20	tr|F6R735|F6R735_HORSE	R.HQN(sub H)PYVLTADTLK.V	Y	33.11	1498.778	1.8	500.6008	3	20.62	F4:5869	1	1914	1926	Mutation
9	20	tr|F6R735|F6R735_HORSE	R.LMQLEFGR.G	Y	33.08	992.5113	0.4	497.2631	2	24.62	F3:6839	4	1986	1993
9	20	tr|F6R735|F6R735_HORSE	R.V(+57.02)AVVTYNNEVTTEIR.F	Y	32.78	1763.9054	-0.7	882.9594	2	23.16	F3:6464	1	2440	2454	Carbamidomethylation (DHKE X@N-term)
9	20	tr|F6R735|F6R735_HORSE	R.DSFQEVLR.F	Y	32.76	992.4927	0.2	497.2537	2	23.28	F3:6495	4	1649	1656
9	20	tr|F6R735|F6R735_HORSE	R.NNLFTSAAGYR.A	Y	32.72	1212.5887	2.2	607.303	2	22.56	F4:6568	3	530	540
9	20	tr|F6R735|F6R735_HORSE	R.TAVLDAIR.R	Y	32.48	857.4971	0.4	429.756	2	21.6	F3:5999	3	1493	1500
9	20	tr|F6R735|F6R735_HORSE	R.GAQGPPGSTGPPGLIGEQGIP(+15.99)GPR.G	Y	32.06	2212.1235	-1.1	738.381	3	23.61	F3:6584	1	2223	2246	Hydroxylation
9	20	tr|F6R735|F6R735_HORSE	R.GFTYNRPLR.L	Y	31.54	1122.5934	0.4	375.2052	3	18.48	F3:4956	3	1994	2002
9	20	tr|F6R735|F6R735_HORSE	K.QEIIDAINK.V	Y	31.52	1042.5658	0.6	522.2905	2	21.21	F4:6085	4	1696	1704
9	20	tr|F6R735|F6R735_HORSE	R.G(+57.02)SGGAVGVP(+15.99)GER.G	Y	31.49	1114.5366	-2.8	558.274	2	15.45	F4:3972	1	2247	2258	Carbamidomethylation (DHKE X@N-term); Hydroxylation
9	20	tr|F6R735|F6R735_HORSE	R.ELPNIEEK.I	Y	31.23	970.4971	0.8	486.2562	2	19.7	F3:5384	4	1597	1604
9	20	tr|F6R735|F6R735_HORSE	R.I(+57.02)GVVQFSNEVFPEFYLK.T	Y	31.05	2072.0618	-0.7	1037.0375	2	32.83	F4:9698	1	1471	1487	Carbamidomethylation (DHKE X@N-term)
9	20	tr|F6R735|F6R735_HORSE	K.GGSPLNTGK.A	Y	30.79	829.4294	1	415.7224	2	14.64	F1:3585	1	1506	1514
9	20	tr|F6R735|F6R735_HORSE	K.AELH(sub Q)QIATNDNMVFTVPEFR.S	Y	30.78	2331.1318	-1	778.0504	3	26.92	F4:8037	1	386	405	Mutation
9	20	tr|F6R735|F6R735_HORSE	R.LDQRVPQIAFVITGGK.S	Y	30.65	1740.9886	-0.6	581.3365	3	26.6	F2:7420	1	1735	1750
9	20	tr|F6R735|F6R735_HORSE	R.GDVGIRGDP(+15.99)GDSGR.D	Y	30.52	1372.6331	-0.2	458.5515	3	14.62	F1:3579	1	2144	2157	Hydroxylation
9	20	tr|F6R735|F6R735_HORSE	K.AQVLDAVK.A	Y	30.04	842.4861	0.5	422.2506	2	18.56	F3:4981	1	302	309
9	20	tr|F6R735|F6R735_HORSE	R.YIFVESAGSR.I	Y	29	1127.561	0.7	564.7882	2	21.94	F4:6349	2	922	931
9	20	tr|F6R735|F6R735_HORSE	K.VGIEHLR.L	Y	28.74	822.4712	0	412.2429	2	16.84	F3:4382	3	1717	1723
9	20	tr|F6R735|F6R735_HORSE	R.ELPSLEQK.L	Y	28.54	942.5022	-0.1	472.2583	2	19.85	F1:5313	1	1392	1399
9	20	tr|F6R735|F6R735_HORSE	K.I(+57.02)GDLQPQIVNLLK.S	Y	28.41	1506.877	-0.5	754.4454	2	29.44	F4:8789	1	998	1010	Carbamidomethylation (DHKE X@N-term)
9	20	tr|F6R735|F6R735_HORSE	R.NGIMAFAIGN(+.98)K.A	Y	28.4	1135.5696	-1.4	568.7913	2	26.17	F3:7254	1	571	581	Deamidation (NQ)
9	20	tr|F6R735|F6R735_HORSE	R.SDLEDFLK.N	Y	28.22	965.4705	0.6	483.7428	2	27.07	F4:8077	2	2567	2574
9	20	tr|F6R735|F6R735_HORSE	R.TAVLDAIRR.L	Y	28.18	1013.5981	0.6	338.8735	3	19.39	F4:5426	3	1493	1501
9	20	tr|F6R735|F6R735_HORSE	R.GPIGSIGPK.G	Y	28.14	824.4756	0.2	413.2451	2	18.73	F3:5043	3	2039	2047
9	20	tr|F6R735|F6R735_HORSE	K.VFAVGVR.N	Y	28.01	746.4438	0	374.2292	2	20.17	F3:5542	3	1768	1774
9	20	tr|F6R735|F6R735_HORSE	K.SQDDISR.Y	Y	27.55	819.3723	0.1	410.6935	2	13.24	F1:3121	1	1548	1554
9	20	tr|F6R735|F6R735_HORSE	K.ILVLITGGK.S	Y	27.17	912.6008	-0.2	457.3076	2	24.45	F3:6793	2	548	556
9	20	tr|F6R735|F6R735_HORSE	R.ALILVGLER.V	Y	27.09	982.6175	0.5	492.3163	2	26.22	F3:7270	4	1971	1979
9	20	tr|F6R735|F6R735_HORSE	R.SGFPLLK.E	Y	27.04	760.4483	1.2	381.2319	2	23.63	F3:6589	4	1038	1044
9	20	tr|F6R735|F6R735_HORSE	K.ALEHVAR.N	Y	26.63	794.4399	0.9	398.2276	2	13.78	F3:3323	4	1515	1521
9	20	tr|F6R735|F6R735_HORSE	R.RDSFQEVLR.F	Y	26.23	1148.5938	2.6	575.3057	2	19.68	F4:5531	1	1648	1656
9	20	tr|F6R735|F6R735_HORSE	R.N(+.98)GIMAFAIGN(+.98)K.A	Y	25.84	1136.5536	1.6	569.285	2	30.46	F3:8287	1	571	581	Deamidation (NQ)
9	20	tr|F6R735|F6R735_HORSE	R.LM(+15.99)QLEFGR.G	Y	25.82	1008.5062	0.8	505.2608	2	21.94	F1:5933	2	1986	1993	Oxidation (M)
9	20	tr|F6R735|F6R735_HORSE	K.Q(-17.03)SGVVPFIFQAK.N	Y	25.78	1302.6971	1.2	652.3566	2	33.61	F3:8998	4	961	972	Pyro-glu from Q
9	20	tr|F6R735|F6R735_HORSE	R.AAEGVPK.I	Y	25.7	670.3649	0.5	336.1899	2	13.39	F3:3189	3	541	547
9	20	tr|F6R735|F6R735_HORSE	R.DGGFGR.R	Y	25.7	607.2714	-0.1	304.6429	2	15.31	F1:3818	1	2192	2197
9	20	tr|F6R735|F6R735_HORSE	K.Q(-17.03)EIIDAINK.V	Y	25.52	1025.5393	0	513.7769	2	27.46	F4:8196	3	1696	1704	Pyro-glu from Q
9	20	tr|F6R735|F6R735_HORSE	R.AGILTFC(+57.02)VGAR.Q	Y	24.84	1163.6121	-0.8	582.8129	2	25.87	F3:7175	2	765	775	Carbamidomethylation
9	20	tr|F6R735|F6R735_HORSE	R.EVVNAVR.K	Y	23.53	785.4395	-0.4	393.7269	2	15.57	F1:3903	3	503	509
9	20	tr|F6R735|F6R735_HORSE	R.IAPLQGM(+15.99)LPSLLAPLR.T	Y	23.24	1704.996	1	853.5061	2	30.4	F3:8273	2	606	621	Oxidation (M)
9	20	tr|F6R735|F6R735_HORSE	R.I(+57.02)EEGVPQFLVLISSGK.S	Y	22.46	1771.9719	1	886.9941	2	33.06	F4:9755	1	1328	1343	Carbamidomethylation (DHKE X@N-term)
9	20	tr|F6R735|F6R735_HORSE	R.VANLER.L	N	22.31	700.3868	-0.4	351.2005	2	14.75	F2:3630	4	1980	1985
9	20	tr|F6R735|F6R735_HORSE	R.ASPQLR.E	Y	21.43	670.3762	0.2	336.1955	2	14.11	F4:3492	3	2517	2522
9	20	tr|F6R735|F6R735_HORSE	R.GDVGIR.G	Y	21.3	615.334	0.3	308.6743	2	15.05	F3:3755	3	2144	2149
9	20	tr|F6R735|F6R735_HORSE	R.FDEHQNKPEILNLVK.R	Y	21.14	1822.9576	-0.5	456.7465	4	23.21	F4:6798	1	886	900
9	20	tr|F6R735|F6R735_HORSE	R.LVFTVR.E	Y	20.89	733.4486	0.5	367.7318	2	21.86	F2:6078	4	1588	1593
9	20	tr|F6R735|F6R735_HORSE	R.TLIER.L	N	20.48	630.3701	0.4	316.1924	2	16.21	F3:4158	3	1249	1253
9	20	tr|F6R735|F6R735_HORSE	K.V(+57.02)FAVGVR.N	Y	20.34	803.4653	0.4	402.7401	2	20.81	F1:5599	1	1768	1774	Carbamidomethylation (DHKE X@N-term)
9	20	tr|F6R735|F6R735_HORSE	R.GD(+57.02)SIDQC(+57.02)ALVQSIK.D	Y	18.46	1589.7719	-0.3	795.8929	2	24.94	F1:6697	1	2366	2379	Carbamidomethylation (DHKE X@N-term); Carbamidomethylation
9	20	tr|F6R735|F6R735_HORSE	R.NLFVK.S	N	18.45	619.3693	-0.1	310.6919	2	19.68	F1:5266	4	1522	1526
9	20	tr|F6R735|F6R735_HORSE	K.Q(+57.02)SGVVPFIFQAK.N	Y	16.96	1376.7452	1.2	689.3807	2	27.98	F4:8356	1	961	972	Carbamidomethylation (DHKE X@N-term)
9	20	tr|F6R735|F6R735_HORSE	Q.GIP(+15.99)GPR.G	N	15.88	611.3391	-0.3	306.6767	2	14.46	F4:3617	1	2241	2246	Hydroxylation
9	20	tr|F6R735|F6R735_HORSE	R.NTFKR.V	Y	14.15	664.3657	-0.3	333.19	2	12.08	F4:2787	3	2492	2496
9	20	tr|F6R735|F6R735_HORSE	K.GLEAQVD(+21.98)TILNR.I	Y	12.92	1349.6915	-1.7	675.8519	2	26.21	F3:7267	1	1852	1863	Sodium adduct
19	16	tr|F7BTD8|F7BTD8_HORSE	K.TC(+57.02)VDVNEC(+57.02)DLNPNIC(+57.02)LSGTC(+57.02)ENTK.G	Y	84.9	2812.1772	1.6	938.4012	3	24.69	F4:7295	2	1277	1300	Carbamidomethylation
19	16	tr|F7BTD8|F7BTD8_HORSE	K.NC(+57.02)VDINEC(+57.02)VLNSLLC(+57.02)DNGQC(+57.02)R.N	Y	70.96	2552.0876	0.3	851.7034	3	29.96	F4:8940	2	762	782	Carbamidomethylation
19	16	tr|F7BTD8|F7BTD8_HORSE	R.C(+57.02)EC(+57.02)DMGFVPSADGK.A	Y	66.58	1571.6055	0.2	786.8102	2	22.7	F3:6332	2	1429	1442	Carbamidomethylation
19	16	tr|F7BTD8|F7BTD8_HORSE	K.YQC(+57.02)AC(+57.02)NPGYHSTPDR.L	Y	65.01	1824.7308	0.1	609.251	3	15.55	F4:4007	3	1178	1192	Carbamidomethylation
19	16	tr|F7BTD8|F7BTD8_HORSE	K.AC(+57.02)EDIDEC(+57.02)SLPNIC(+57.02)VFGTC(+57.02)HNLPGLFR.C	Y	60.69	3193.4089	-1.9	1065.4749	3	30.05	F4:8965	1	1443	1469	Carbamidomethylation
19	16	tr|F7BTD8|F7BTD8_HORSE	K.AC(+57.02)EDIDEC(+57.02)SLPNIC(+57.02)VFGTC(+57.02)HN(+15.99)LPGLFR.C	Y	58.56	3209.4038	-1.1	1070.8074	3	30.02	F4:8955	1	1443	1469	Carbamidomethylation; Hydroxylation
19	16	tr|F7BTD8|F7BTD8_HORSE	R.EGYC(+57.02)FTEVLQNMC(+57.02)QIGSSNR.N	Y	58.53	2392.0247	0.7	798.3494	3	30.47	F4:9081	2	2336	2355	Carbamidomethylation
19	16	tr|F7BTD8|F7BTD8_HORSE	K.NC(+57.02)MDIDEC(+57.02)QRDPLLC(+57.02)R.G	Y	58.1	2093.875	1.5	698.9667	3	22.47	F4:6539	2	1110	1125	Carbamidomethylation
19	16	tr|F7BTD8|F7BTD8_HORSE	R.C(+57.02)WSPGATIAPEMC(+57.02)PIR.A	Y	57.34	1844.8372	-0.7	923.4252	2	26.2	F4:7792	2	365	380	Carbamidomethylation
19	16	tr|F7BTD8|F7BTD8_HORSE	R.C(+57.02)EC(+57.02)PVGFFYNDK.L	Y	56.03	1534.6221	-0.7	768.3177	2	25.39	F1:6803	3	1791	1802	Carbamidomethylation
19	16	tr|F7BTD8|F7BTD8_HORSE	R.TGPC(+57.02)FTVISNQMC(+57.02)QGQLSGIVC(+57.02)TK.T	Y	55.89	2685.2383	-1.1	896.0857	3	27.51	F4:8214	2	183	206	Carbamidomethylation
19	16	tr|F7BTD8|F7BTD8_HORSE	K.NLIGTYIC(+57.02)IC(+57.02)GPGYQR.R	Y	54.08	1883.9022	-0.9	942.9576	2	27.72	F4:8276	3	2267	2282	Carbamidomethylation
19	16	tr|F7BTD8|F7BTD8_HORSE	K.C(+57.02)IC(+57.02)NSGYEVDSTGK.N	Y	53.72	1588.6498	-3	795.3298	2	18.32	F4:5031	2	748	761	Carbamidomethylation
19	16	tr|F7BTD8|F7BTD8_HORSE	K.C(+57.02)SC(+57.02)SPGWIGDGIK.C	Y	53.71	1435.6224	-0.9	718.8179	2	23.01	F4:6727	3	1348	1360	Carbamidomethylation
19	16	tr|F7BTD8|F7BTD8_HORSE	K.C(+57.02)LC(+57.02)PDGFSLSSTGR.R	Y	53.65	1555.6759	-1.6	778.844	2	24.12	F4:7107	3	2038	2051	Carbamidomethylation
19	16	tr|F7BTD8|F7BTD8_HORSE	K.GEGWGDPC(+57.02)ELC(+57.02)PTEPDEAFR.Q	Y	53.14	2320.9365	0.8	1161.4764	2	27.13	F4:8094	1	2089	2108	Carbamidomethylation
19	16	tr|F7BTD8|F7BTD8_HORSE	R.YEDEEC(+57.02)TLPIAGR.H	Y	48.99	1551.6875	0.8	776.8517	2	22.49	F1:6089	2	962	974	Carbamidomethylation
19	16	tr|F7BTD8|F7BTD8_HORSE	R.GQC(+57.02)VN(+15.99)TPGDFEC(+57.02)K.C	Y	48.5	1526.6129	1.2	764.3146	2	18.76	F1:4971	1	1084	1096	Carbamidomethylation; Hydroxylation
19	16	tr|F7BTD8|F7BTD8_HORSE	K.LLVC(+57.02)EDIDEC(+57.02)QN(+.98)GPVC(+57.02)QR.N	Y	47.61	2204.95	-0.8	735.99	3	23.92	F4:7043	2	1803	1820	Carbamidomethylation; Deamidation (NQ)
19	16	tr|F7BTD8|F7BTD8_HORSE	R.C(+57.02)EC(+57.02)FPGLAVGLDGR.V	Y	46.32	1549.7017	0.4	775.8584	2	26.87	F4:8020	5	637	650	Carbamidomethylation
19	16	tr|F7BTD8|F7BTD8_HORSE	R.C(+57.02)VN(+15.99)TYGSYEC(+57.02)K.C	Y	46.21	1395.5435	-0.6	698.7786	2	17.35	F3:4564	1	2221	2231	Carbamidomethylation; Hydroxylation
19	16	tr|F7BTD8|F7BTD8_HORSE	R.C(+57.02)PTGYYLNEDTR.V	Y	45.99	1487.6351	1	744.8256	2	20.57	F1:5529	2	1633	1644	Carbamidomethylation
19	16	tr|F7BTD8|F7BTD8_HORSE	R.C(+57.02)EC(+57.02)EIGYELDR.S	Y	45.96	1442.5806	0.5	722.2979	2	22.17	F1:5998	3	1470	1480	Carbamidomethylation
19	16	tr|F7BTD8|F7BTD8_HORSE	R.GFMTNGADIDEC(+57.02)K.V	Y	45.69	1456.5962	-2	729.3039	2	21.67	F3:6021	1	2395	2407	Carbamidomethylation
19	16	tr|F7BTD8|F7BTD8_HORSE	R.C(+57.02)IDVRPGYC(+57.02)YTALAN(+.98)GR.C	Y	43.89	1985.9087	-0.6	662.9764	3	22.74	F4:6633	2	328	344	Carbamidomethylation; Deamidation (NQ)
19	16	tr|F7BTD8|F7BTD8_HORSE	K.TGYTPDITGTSC(+57.02)VDLNEC(+57.02)NQAPKPC(+57.02)NFIC(+57.02)K.N	Y	42.12	3459.5203	-0.7	1154.1799	3	24.81	F4:7335	1	2431	2460	Carbamidomethylation
19	16	tr|F7BTD8|F7BTD8_HORSE	R.C(+57.02)EININ(+.98)GAILK.S	Y	41.95	1244.6434	0.7	623.3294	2	24.86	F1:6679	4	862	872	Carbamidomethylation; Deamidation (NQ)
19	16	tr|F7BTD8|F7BTD8_HORSE	K.C(+57.02)QVDPIC(+57.02)GR.G	Y	41.11	1103.4852	0.2	552.75	2	18.04	F4:4927	3	890	898	Carbamidomethylation
19	16	tr|F7BTD8|F7BTD8_HORSE	R.HGEC(+57.02)VNDR.G	Y	40.09	985.4036	-0.2	493.709	2	11.84	F1:2668	3	2415	2422	Carbamidomethylation
19	16	tr|F7BTD8|F7BTD8_HORSE	K.GTC(+57.02)WQTIIDGR.C	Y	39.56	1305.6135	-0.3	653.8138	2	25.34	F3:7034	4	851	861	Carbamidomethylation
19	16	tr|F7BTD8|F7BTD8_HORSE	R.TGYQSTLTR.T	Y	38.5	1025.5142	0.8	513.7648	2	16.92	F4:4515	4	517	525
19	16	tr|F7BTD8|F7BTD8_HORSE	R.DIDEC(+57.02)LQN(+.98)GR.I	Y	38.34	1219.5139	0.5	610.7645	2	20.42	F4:5796	3	530	539	Carbamidomethylation; Deamidation (NQ)
19	16	tr|F7BTD8|F7BTD8_HORSE	R.GDN(+.98)GDTAC(+57.02)SNEIGVGVSK.A	Y	37.49	1779.7581	-0.2	890.8862	2	20.27	F3:5578	2	1542	1559	Deamidation (NQ); Carbamidomethylation
19	16	tr|F7BTD8|F7BTD8_HORSE	K.C(+57.02)IC(+57.02)KPGFQLASDGR.Y	Y	37.23	1607.7548	0.5	536.9258	3	20.05	F4:5660	2	596	609	Carbamidomethylation
19	16	tr|F7BTD8|F7BTD8_HORSE	R.GGVC(+57.02)LN(+162.05)TEGSYR.C	Y	36.25	1473.6405	0.1	737.8276	2	18.63	F3:5009	3	1126	1137	Carbamidomethylation; Hexose (NSY)
19	16	tr|F7BTD8|F7BTD8_HORSE	K.GYILQEDGR.S	Y	36.12	1049.5142	0.3	525.7645	2	20.34	F4:5765	4	2473	2481
19	16	tr|F7BTD8|F7BTD8_HORSE	K.C(+57.02)PTGYVLR.E	Y	36.11	964.48	1.4	483.248	2	19.25	F3:5228	1	2232	2239	Carbamidomethylation
19	16	tr|F7BTD8|F7BTD8_HORSE	K.GFIYKPDLK.T	Y	35.02	1079.6014	-0.1	540.8079	2	20.78	F4:5931	2	795	803
19	16	tr|F7BTD8|F7BTD8_HORSE	K.TLPGGNQC(+57.02)IVPIC(+57.02)R.H	N	34.74	1583.7913	-4.3	792.8995	2	23.21	F4:6797	1	73	86	Carbamidomethylation
19	16	tr|F7BTD8|F7BTD8_HORSE	R.TC(+57.02)VDINEC(+57.02)LLEPGK.C	Y	34.57	1646.7644	0.7	824.3901	2	24.71	F1:6637	2	1970	1983	Carbamidomethylation
19	16	tr|F7BTD8|F7BTD8_HORSE	R.C(+57.02)DC(+57.02)KPGYR.F	Y	34.17	1054.4324	0	528.2234	2	12.84	F4:3053	1	1833	1840	Carbamidomethylation
19	16	tr|F7BTD8|F7BTD8_HORSE	K.TIC(+57.02)IETTK.G	Y	33.09	964.4899	0	483.2523	2	17.98	F3:4784	2	843	850	Carbamidomethylation
19	16	tr|F7BTD8|F7BTD8_HORSE	R.EGYC(+57.02)FTEVLQNMC(+57.02)QIGSSNRNPVTK.S	Y	32.2	2931.3313	0.2	978.1179	3	28.03	F4:8371	1	2336	2360	Carbamidomethylation
19	16	tr|F7BTD8|F7BTD8_HORSE	R.YLC(+57.02)QNGR.C	Y	31.29	909.4127	0.5	455.7138	2	14.64	F4:3684	3	458	464	Carbamidomethylation
19	16	tr|F7BTD8|F7BTD8_HORSE	K.DINEC(+57.02)ETPGIC(+57.02)MNGR.C	Y	31.06	1764.7229	-0.1	883.3687	2	22.49	F3:6277	2	613	627	Carbamidomethylation
19	16	tr|F7BTD8|F7BTD8_HORSE	R.LETC(+57.02)FLR.Y	Y	30.82	937.4691	0.7	469.7422	2	22.21	F4:6443	3	955	961	Carbamidomethylation
19	16	tr|F7BTD8|F7BTD8_HORSE	R.STC(+57.02)YGGYKR.G	Y	30.63	1090.4866	-0.2	364.5027	3	14.18	F4:3516	1	659	667	Carbamidomethylation
19	16	tr|F7BTD8|F7BTD8_HORSE	K.QEC(+57.02)C(+57.02)C(+57.02)ALK.G	Y	30.5	1067.4198	1.8	534.7181	2	14.68	F4:3700	1	2081	2088	Carbamidomethylation
19	16	tr|F7BTD8|F7BTD8_HORSE	R.C(+57.02)VNLIGK.Y	Y	30.09	802.4371	-1	402.2254	2	19.05	F3:5157	1	1171	1177	Carbamidomethylation
19	16	tr|F7BTD8|F7BTD8_HORSE	K.G(+57.02)YILQEDGR.S	Y	29.89	1106.5356	0	554.2751	2	20.58	F4:5854	1	2473	2481	Carbamidomethylation (DHKE X@N-term)
19	16	tr|F7BTD8|F7BTD8_HORSE	K.GFQLDLR.G	Y	29.8	847.4552	0.2	424.735	2	24.2	F1:6518	2	479	485
19	16	tr|F7BTD8|F7BTD8_HORSE	K.ASC(+57.02)C(+57.02)C(+57.02)SLGK.A	Y	29.35	1041.4042	1.6	521.7102	2	14.12	F3:3431	1	1560	1568	Carbamidomethylation
19	16	tr|F7BTD8|F7BTD8_HORSE	R.GQC(+57.02)VKPLFGAVTK.S	Y	29.17	1403.7595	1.8	468.9279	3	20.67	F3:5708	2	668	680	Carbamidomethylation
19	16	tr|F7BTD8|F7BTD8_HORSE	R.ISPDLC(+57.02)GR.G	Y	28.61	916.4436	-1	459.2286	2	18.32	F3:4901	3	1076	1083	Carbamidomethylation
19	16	tr|F7BTD8|F7BTD8_HORSE	R.C(+57.02)VNTDGS(+162.05)YR.C	Y	28.52	1232.4979	-1.2	617.2555	2	14.52	F4:3639	3	628	636	Carbamidomethylation; Hexose (NSY)
19	16	tr|F7BTD8|F7BTD8_HORSE	R.NAEC(+57.02)IN(+162.05)TAGSYR.C	Y	28.21	1516.6464	-1.1	759.3297	2	17	F3:4438	2	1821	1832	Carbamidomethylation; Hexose (NSY)
19	16	tr|F7BTD8|F7BTD8_HORSE	K.C(+57.02)PPGFYTSPDGTR.C	Y	27.92	1453.6296	0.7	727.8226	2	20.6	F3:5682	1	315	327	Carbamidomethylation
19	16	tr|F7BTD8|F7BTD8_HORSE	K.N(+15.99)TEGS(+162.05)YQC(+57.02)SC(+57.02)PK.G	Y	27.89	1607.6079	0.3	804.8115	2	14.31	F3:3495	3	2461	2472	Hydroxylation; Hexose (NSY); Carbamidomethylation
19	16	tr|F7BTD8|F7BTD8_HORSE	R.GFIPNIR.T	N	27.48	815.4653	0.6	408.7402	2	23.36	F4:6849	2	234	240
19	16	tr|F7BTD8|F7BTD8_HORSE	R.ATEDFNK.L	Y	26.71	823.3712	-0.3	412.6927	2	14.31	F4:3565	2	381	387
19	16	tr|F7BTD8|F7BTD8_HORSE	R.C(+57.02)SN(-17.03)QLPQSITK.M	Y	25.54	1257.6023	-0.2	629.8083	2	23.4	F3:6524	1	345	355	Carbamidomethylation; Ammonia-loss (N)
19	16	tr|F7BTD8|F7BTD8_HORSE	K.VIHDVC(+57.02)R.H	Y	25.42	897.449	0	449.7318	2	13.86	F4:3410	2	2408	2414	Carbamidomethylation
19	16	tr|F7BTD8|F7BTD8_HORSE	R.N(+162.05)TP(+15.99)GSFVC(+57.02)TC(+57.02)PK.G	Y	24.35	1544.6487	0	773.3316	2	18.21	F1:4790	2	783	794	Hexose (NSY); Hydroxylation; Carbamidomethylation
19	16	tr|F7BTD8|F7BTD8_HORSE	R.N(+15.99)TIGS(+162.05)FNC(+57.02)R.C	Y	23.75	1245.5295	0.8	623.7725	2	17.66	F3:4671	2	1907	1915	Hydroxylation; Hexose (NSY); Carbamidomethylation
19	16	tr|F7BTD8|F7BTD8_HORSE	K.NTEGS(+162.05)YQC(+57.02)SC(+57.02)PK.G	Y	23.46	1591.613	0.8	796.8145	2	14.31	F3:3496	1	2461	2472	Hexose (NSY); Carbamidomethylation
19	16	tr|F7BTD8|F7BTD8_HORSE	R.SIQHC(+57.02)NIR.C	Y	23.27	1026.5029	-0.6	343.1747	3	13.78	F4:3380	1	115	122	Carbamidomethylation
19	16	tr|F7BTD8|F7BTD8_HORSE	R.YLC(+57.02)QN(+.98)GR.C	Y	23.07	910.3967	-0.2	456.2055	2	15.61	F1:3913	1	458	464	Carbamidomethylation; Deamidation (NQ)
19	16	tr|F7BTD8|F7BTD8_HORSE	R.IC(+57.02)LDIR.L	N	22.59	788.4214	0	395.218	2	21.91	F1:5923	3	949	954	Carbamidomethylation
19	16	tr|F7BTD8|F7BTD8_HORSE	R.C(+57.02)EC(+57.02)D(+15.99)MGFVPSADGK.A	Y	22.48	1587.6003	2.9	794.8098	2	20.2	F1:5420	1	1429	1442	Carbamidomethylation; Hydroxylation
19	16	tr|F7BTD8|F7BTD8_HORSE	R.HAVC(+57.02)TN(+15.99)TAGS(+162.05)FK.C	Y	21.62	1469.6456	-1.3	735.8292	2	14.59	F4:3665	1	1336	1347	Carbamidomethylation; Hydroxylation; Hexose (NSY)
19	16	tr|F7BTD8|F7BTD8_HORSE	R.G(+57.02)FIPNIR.T	N	20.32	872.4868	1.5	437.2513	2	23.63	F4:6936	1	234	240	Carbamidomethylation (DHKE X@N-term)
19	16	tr|F7BTD8|F7BTD8_HORSE	K.EITN(+.98)GKPFFK.D	Y	19.57	1180.6128	0.7	394.5451	3	20.91	F3:5780	1	1018	1027	Deamidation (NQ)
19	16	tr|F7BTD8|F7BTD8_HORSE	R.HAVC(+57.02)TN(+162.05)TAGSFK.C	Y	18.9	1453.6508	1.2	727.8335	2	14.69	F4:3703	1	1336	1347	Carbamidomethylation; Hexose (NSY)
19	16	tr|F7BTD8|F7BTD8_HORSE	R.C(+57.02)S(-18.01)NQLPQSITK.M	Y	17.67	1256.6183	-1.2	629.3157	2	23.41	F4:6867	1	345	355	Carbamidomethylation; Dehydration
19	16	tr|F7BTD8|F7BTD8_HORSE	K.G(+57.02)TC(+57.02)WQTIIDGR.C	Y	16.68	1362.635	0.2	682.3249	2	25.52	F4:7565	1	851	861	Carbamidomethylation (DHKE X@N-term); Carbamidomethylation
19	16	tr|F7BTD8|F7BTD8_HORSE	K.C(+57.02)Q(+.98)VD(-18.01)PIC(+57.02)GR.G	Y	16.18	1086.4586	-0.2	544.2365	2	24.06	F4:7087	2	890	898	Carbamidomethylation; Deamidation (NQ); Dehydration
19	16	tr|F7BTD8|F7BTD8_HORSE	K.C(+57.02)APGT(+146.06)C(+57.02)QNLDGSYR.C	Y	15.9	1743.7192	-3	872.8643	2	17.98	F1:4710	1	1984	1997	Carbamidomethylation; Fucose
19	16	tr|F7BTD8|F7BTD8_HORSE	K.C(+57.02)IN(+15.99)TFGS(+162.05)FQC(+57.02)R.C	Y	13.61	1566.6443	0.3	784.3297	2	21.66	F1:5849	2	1622	1632	Carbamidomethylation; Hydroxylation; Hexose (NSY)
19	16	tr|F7BTD8|F7BTD8_HORSE	K.C(+57.02)PPGFY(-18.01)TSPDGTR.C	Y	12.26	1435.619	-3.9	718.814	2	27.7	F3:7637	1	315	327	Carbamidomethylation; Dehydration
29	21	tr|F7CGV8|F7CGV8_HORSE	R.SNYATMRPDSTDIDQDTINR.I	Y	82.51	2312.0339	0.1	771.6853	3	20.77	F4:5927	4	176	195
29	21	tr|F7CGV8|F7CGV8_HORSE	R.KQNVVPTVVAVGSDVDADVLSK.I	Y	75.73	2239.2058	-0.4	747.4089	3	25.47	F3:7066	4	928	949
29	21	tr|F7CGV8|F7CGV8_HORSE	K.GVNFAVVITDGHVTGSPC(+57.02)GGIK.R	Y	72.7	2184.0996	-0.4	729.0402	3	24.94	F4:7381	1	115	136	Carbamidomethylation
29	21	tr|F7CGV8|F7CGV8_HORSE	K.QNVVPTVVAVGSDVDADVLSK.I	Y	69.23	2111.1111	0.9	704.7116	3	28.16	F4:8413	6	929	949
29	21	tr|F7CGV8|F7CGV8_HORSE	R.YGGLHFSDQVEVFSPPNSDR.A	Y	68.15	2250.0342	0.3	751.0189	3	25.56	F4:7580	2	59	78
29	21	tr|F7CGV8|F7CGV8_HORSE	R.GEP(+15.99)GLEGEP(+15.99)GPP(+15.99)GDPGLTEC(+57.02)DVMTYVR.E	Y	63.16	2876.248	-1.9	959.7548	3	27.14	F3:7504	1	535	561	Hydroxylation; Carbamidomethylation
29	21	tr|F7CGV8|F7CGV8_HORSE	R.SNYATM(+15.99)RPDSTDIDQDTINR.I	Y	54.93	2328.0288	-0.3	777.0167	3	19.19	F3:5206	2	176	195	Oxidation (M)
29	21	tr|F7CGV8|F7CGV8_HORSE	K.HEAYGEC(+57.02)YK.V	Y	52	1155.4655	0.8	578.7405	2	14.75	F4:3724	3	202	210	Carbamidomethylation
29	21	tr|F7CGV8|F7CGV8_HORSE	R.VGVVQYSHEGTFEAIQLDDER.I	Y	51.71	2391.1343	1.1	798.0529	3	24.47	F3:6798	2	622	642
29	21	tr|F7CGV8|F7CGV8_HORSE	R.ETC(+57.02)GC(+57.02)C(+57.02)DC(+57.02)EKR.C	Y	50.78	1473.5105	-0.5	492.1772	3	11.94	F3:2702	4	562	572	Carbamidomethylation
29	21	tr|F7CGV8|F7CGV8_HORSE	K.DYDSLAQPGFFDR.F	Y	47.66	1529.6786	0.8	765.8472	2	28.62	F2:7951	4	963	975
29	21	tr|F7CGV8|F7CGV8_HORSE	R.HDPRDDDLNLR.A	Y	43.29	1364.6433	-1.7	455.8876	3	17.15	F4:4602	2	697	707
29	21	tr|F7CGV8|F7CGV8_HORSE	R.REDDPLNAR.V	Y	42.23	1084.5261	-0.8	543.2699	2	15.66	F4:4047	7	830	838
29	21	tr|F7CGV8|F7CGV8_HORSE	R.VFAVVITDGR.H	Y	41.28	1075.6025	0	538.8085	2	24.26	F3:6747	4	687	696
29	21	tr|F7CGV8|F7CGV8_HORSE	R.GPQGALGEP(+15.99)GK.Q	Y	40.46	1025.5142	1.6	513.7652	2	15.01	F3:3741	4	437	447	Hydroxylation
29	21	tr|F7CGV8|F7CGV8_HORSE	R.DIASTPLELYR.S	Y	39.13	1276.6663	-0.2	639.3403	2	27.13	F4:8093	4	165	175
29	21	tr|F7CGV8|F7CGV8_HORSE	R.G(+42.01)EPGLE(+21.98)GEPGPPGDPGLTEC(+57.02)DVMTYVR.E	Y	36.53	2892.2559	-3.5	965.0892	3	26.68	F1:7128	1	535	561	Acetylation (N-term); Sodium adduct; Carbamidomethylation
29	21	tr|F7CGV8|F7CGV8_HORSE	R.G(+57.02)PQGALGEP(+15.99)GK.Q	Y	35.47	1082.5356	-0.7	542.2747	2	15.13	F4:3859	3	437	447	Carbamidomethylation (DHKE X@N-term); Hydroxylation
29	21	tr|F7CGV8|F7CGV8_HORSE	K.NFVINVVNR.L	Y	35.26	1073.5981	0.8	537.8068	2	23.78	F3:6625	4	598	606
29	21	tr|F7CGV8|F7CGV8_HORSE	R.NLHEQGLR.D	Y	34.87	965.5043	0.5	483.7597	2	14.74	F4:3721	6	157	164
29	21	tr|F7CGV8|F7CGV8_HORSE	R.KGAP(+15.99)GLAGK.N	Y	34.48	813.4708	0.6	407.743	2	12.58	F3:2902	2	280	288	Hydroxylation
29	21	tr|F7CGV8|F7CGV8_HORSE	K.ISLGDAAAVFR.E	Y	34.35	1118.6084	-0.3	560.3113	2	27.22	F4:8122	4	950	960
29	21	tr|F7CGV8|F7CGV8_HORSE	R.LFAVAPNR.N	Y	32.57	886.5024	0.3	444.2586	2	20.58	F4:5856	1	149	156
29	21	tr|F7CGV8|F7CGV8_HORSE	K.SLQSISSFR.R	Y	31.54	1023.5349	0.6	512.775	2	21.46	F2:5946	3	84	92
29	21	tr|F7CGV8|F7CGV8_HORSE	R.DDDLNLR.A	Y	30.84	859.4036	-0.3	430.7089	2	20.17	F4:5705	1	701	707
29	21	tr|F7CGV8|F7CGV8_HORSE	R.VALLQFGGR.D	Y	30.3	959.5552	-0.3	480.7848	2	24.75	F4:7315	4	839	847
29	21	tr|F7CGV8|F7CGV8_HORSE	R.EDDPLNAR.V	Y	29.98	928.425	0.7	465.2201	2	17.75	F1:4630	2	831	838
29	21	tr|F7CGV8|F7CGV8_HORSE	R.RFVEEVSR.R	Y	29.17	1020.5352	1.5	511.2756	2	16.6	F4:4395	1	816	823
29	21	tr|F7CGV8|F7CGV8_HORSE	R.LGEQNFHK.A	Y	28.03	971.4824	2	486.7495	2	15.12	F3:3782	2	806	813
29	21	tr|F7CGV8|F7CGV8_HORSE	R.AREEGIR.L	Y	25.35	829.4406	-0.4	415.7274	2	12.56	F4:2949	4	142	148
29	21	tr|F7CGV8|F7CGV8_HORSE	R.G(+42.01)EPGLEGEPGPPGD(+21.98)PGLTEC(+57.02)DVMTYVR.E	Y	23.14	2892.2559	-4.7	965.088	3	26.58	F4:7923	1	535	561	Acetylation (N-term); Sodium adduct; Carbamidomethylation
29	21	tr|F7CGV8|F7CGV8_HORSE	R.KGAPA(sub G)LAGK.N	Y	21.54	811.4915	0.8	406.7534	2	12.83	F4:3047	4	280	288	Mutation
29	21	tr|F7CGV8|F7CGV8_HORSE	R.GDFGMK(+340.10)GAPGR.K	Y	20.71	1431.6188	0.8	478.2139	3	16.57	F3:4288	2	502	512	Glucosylgalactosyl hydroxylysine
29	21	tr|F7CGV8|F7CGV8_HORSE	R.V(+57.02)ALLQFGGR.D	Y	20.33	1016.5767	-2.5	509.2943	2	25.44	F4:7541	1	839	847	Carbamidomethylation (DHKE X@N-term)
29	21	tr|F7CGV8|F7CGV8_HORSE	K.SLQSISSFRR.G	Y	18.82	1179.636	-0.6	394.219	3	19.02	F4:5288	2	84	93
29	21	tr|F7CGV8|F7CGV8_HORSE	R.LGAIAKDPK.S	Y	17.07	911.5439	0.2	456.7793	2	14.81	F3:3672	2	607	615
29	21	tr|F7CGV8|F7CGV8_HORSE	R.GLP(+15.99)GPR.G	N	15.88	611.3391	-0.3	306.6767	2	14.46	F4:3617	1	431	436	Hydroxylation
29	21	tr|F7CGV8|F7CGV8_HORSE	K.VSC(+57.02)LEIPGPPGPK.G	Y	14.75	1349.7013	-1.5	675.8569	2	23.02	F3:6422	1	211	223	Carbamidomethylation
29	21	tr|F7CGV8|F7CGV8_HORSE	R.RLTLAR.R	Y	11.63	728.4657	0.5	365.2403	2	15.88	F1:4008	1	824	829
22	18	tr|F6UW03|F6UW03_HORSE	K.NNVEQVC(+57.02)C(+57.02)SFEC(+57.02)QPAR.G	Y	76.91	1996.819	0.4	999.4172	2	21.03	F3:5817	5	241	256	Carbamidomethylation
22	18	tr|F6UW03|F6UW03_HORSE	R.GDP(+15.99)GEAGPQGDQGR.E	Y	71.54	1355.5702	0.3	678.7926	2	13.23	F3:3128	3	443	456	Hydroxylation
22	18	tr|F6UW03|F6UW03_HORSE	R.VSVMQYSGTGQQQPER.A	Y	66.76	1793.8367	-0.9	897.9248	2	19.64	F3:5363	5	872	887
22	18	tr|F6UW03|F6UW03_HORSE	K.DVFGSIAGSDQLNVISC(+57.02)QGLAPQGR.P	Y	64.66	2588.2651	-0.3	863.7621	3	30.81	F3:8365	3	758	782	Carbamidomethylation
22	18	tr|F6UW03|F6UW03_HORSE	R.NLVWNAGALHYSDEVEIIR.G	Y	62.26	2198.1121	-1.4	733.7103	3	27.24	F4:8130	2	83	101
22	18	tr|F6UW03|F6UW03_HORSE	K.YLIVVTDGHPLEGYKEPC(+57.02)GGLEDAVNEAK.H	Y	60.78	3172.5386	-1.2	794.141	4	25.4	F4:7527	4	152	180	Carbamidomethylation
22	18	tr|F6UW03|F6UW03_HORSE	R.VASYQELLGGVFYQSVSR.K	Y	56.99	2002.016	-0.9	1002.0143	2	30.76	F3:8354	6	1005	1022
22	18	tr|F6UW03|F6UW03_HORSE	R.GAP(+15.99)GPAGPP(+15.99)GDP(+15.99)GLMGAR.G	Y	51.71	1621.7518	-0.4	811.8829	2	19.5	F4:5466	3	491	508	Hydroxylation
22	18	tr|F6UW03|F6UW03_HORSE	R.TVAFQDC(+57.02)PVDLFFVLDTSESVALR.L	Y	51.49	2728.3418	0.3	910.4548	3	36.53	F4:10592	1	28	51	Carbamidomethylation
22	18	tr|F6UW03|F6UW03_HORSE	K.GLEELLVGGSHLK.E	Y	46.45	1350.7507	-0.1	676.3826	2	25.76	F4:7650	6	136	148
22	18	tr|F6UW03|F6UW03_HORSE	R.VLVTDKTAEYNVAYGQR.H	Y	46.06	1925.9846	-0.2	643.002	3	20.45	F3:5635	3	984	1000
22	18	tr|F6UW03|F6UW03_HORSE	R.DTTPLSVLC(+57.02)GPDIQVVSVGIK.D	Y	45.88	2197.1665	0.3	733.3964	3	32.31	F4:9565	8	737	757	Carbamidomethylation
22	18	tr|F6UW03|F6UW03_HORSE	R.LLLFSDGNSQGATAAAIKK.A	Y	45.86	1904.0366	-0.7	635.6857	3	23.31	F4:6830	2	938	956
22	18	tr|F6UW03|F6UW03_HORSE	R.GDEGPP(+15.99)GLEGPR.G	Y	45.4	1195.5469	-0.1	598.7806	2	18.48	F3:4955	4	479	490	Hydroxylation
22	18	tr|F6UW03|F6UW03_HORSE	K.VFSVAITPDHLEPR.L	Y	42.46	1579.8358	1.4	527.6199	3	23.81	F3:6634	6	186	199
22	18	tr|F6UW03|F6UW03_HORSE	R.VASYQELLGGVFYQSVSRK.V	Y	42.31	2130.1108	0.4	711.0445	3	27.99	F3:7707	3	1005	1023
22	18	tr|F6UW03|F6UW03_HORSE	K.V(+57.02)FSVAITPDHLEPR.L	Y	41.31	1636.8573	0.3	546.6265	3	24.34	F4:7177	2	186	199	Carbamidomethylation (DHKE X@N-term)
22	18	tr|F6UW03|F6UW03_HORSE	K.TAEYNVAYGQR.H	Y	40.38	1270.5942	-0.1	636.3043	2	18.48	F4:5088	3	990	1000
22	18	tr|F6UW03|F6UW03_HORSE	R.GDEGPPGLEGPR.G	Y	37.99	1179.552	0.7	590.7837	2	19.33	F3:5255	3	479	490
22	18	tr|F6UW03|F6UW03_HORSE	K.NPAHEVR.V	Y	37.96	821.4144	0.3	411.7146	2	12.19	F3:2775	2	865	871
22	18	tr|F6UW03|F6UW03_HORSE	R.GDPGYEGER.G	Y	37.85	978.4042	0.2	490.2095	2	14.77	F3:3655	3	263	271
22	18	tr|F6UW03|F6UW03_HORSE	R.DAEEIISQTIDTITDM(+15.99)IK.N	Y	36.53	2050.998	-0.2	684.6732	3	38.79	F4:11129	5	223	240	Oxidation (M)
22	18	tr|F6UW03|F6UW03_HORSE	R.GDP(+15.99)GYEGER.G	Y	35.08	994.3992	0.4	498.2071	2	13.96	F3:3383	3	263	271	Hydroxylation
22	18	tr|F6UW03|F6UW03_HORSE	R.LLLFSDGNSQGATAAAIK.K	Y	34.73	1775.9417	-0.1	888.978	2	26.38	F1:7056	2	938	955
22	18	tr|F6UW03|F6UW03_HORSE	R.LSIIATDHTYR.R	Y	34.26	1288.6775	0.8	430.5668	3	20.05	F4:5662	2	200	210
22	18	tr|F6UW03|F6UW03_HORSE	K.GTYTDC(+57.02)AIKK.G	Y	34.12	1155.5594	-0.2	386.1937	3	14.94	F3:3716	4	126	135	Carbamidomethylation
22	18	tr|F6UW03|F6UW03_HORSE	K.GTYTDC(+57.02)AIK.K	Y	34.04	1027.4645	0.6	514.7398	2	17.01	F3:4445	4	126	134	Carbamidomethylation
22	18	tr|F6UW03|F6UW03_HORSE	K.GLEELLVGGSHLKENK.Y	Y	32.78	1721.9312	1.9	574.9854	3	23.74	F4:6981	1	136	151
22	18	tr|F6UW03|F6UW03_HORSE	R.EASSEEVDRR.L	Y	31.59	1176.5371	0.3	393.1864	3	12.7	F3:2945	7	928	937
22	18	tr|F6UW03|F6UW03_HORSE	K.ASVDAVK.Y	Y	30.44	688.3755	0.3	345.1952	2	13.84	F1:3325	3	115	121
22	18	tr|F6UW03|F6UW03_HORSE	R.IALVITDGR.S	Y	29.85	956.5654	-0.3	479.2899	2	23.01	F2:6432	5	723	731
22	18	tr|F6UW03|F6UW03_HORSE	K.ENYAELLEDAFLK.N	Y	29.39	1553.7612	-0.6	777.8875	2	33.93	F4:9970	1	790	802
22	18	tr|F6UW03|F6UW03_HORSE	R.MPSGRDELK.A	Y	28.34	1031.507	-1.1	516.7602	2	15.2	F4:3885	3	106	114
22	18	tr|F6UW03|F6UW03_HORSE	R.N(+15.99)LVWN(+15.99)AGALHYSDEVEIIR.G	Y	28.17	2230.1018	1.7	744.3758	3	26.52	F4:7902	1	83	101	Hydroxylation
22	18	tr|F6UW03|F6UW03_HORSE	R.I(+57.02)ALVITDGR.S	Y	25.55	1013.5869	1.6	507.8015	2	23.85	F1:6433	3	723	731	Carbamidomethylation (DHKE X@N-term)
22	18	tr|F6UW03|F6UW03_HORSE	R.D(sub E)ASSEEVDRR.L	Y	23.36	1162.5214	0.2	388.5145	3	13.23	F3:3130	6	928	937	Mutation
22	18	tr|F6UW03|F6UW03_HORSE	R.L(+57.02)SIIATDHTYR.R	Y	21.12	1345.699	0.3	449.5737	3	20.57	F4:5851	1	200	210	Carbamidomethylation (DHKE X@N-term)
22	18	tr|F6UW03|F6UW03_HORSE	R.FLTAR.R	N	17.24	606.3489	0	304.1817	2	17.13	F1:4428	1	858	862
22	18	tr|F6UW03|F6UW03_HORSE	R.LSIIATDHTY.R	Y	16.44	1132.5764	-0.5	567.2952	2	23.15	F4:6779	1	200	209
22	18	tr|F6UW03|F6UW03_HORSE	R.V(+57.02)LVTDK.T	Y	15.39	730.4225	-0.3	366.2184	2	15.91	F4:4139	2	984	989	Carbamidomethylation (DHKE X@N-term)
22	18	tr|F6UW03|F6UW03_HORSE	R.GP(+15.99)RGTPGVR.G	Y	14.49	911.4937	0.2	456.7542	2	15.09	F1:3742	1	431	439	Hydroxylation
22	18	tr|F6UW03|F6UW03_HORSE	K.G(+57.02)TYTDC(+57.02)AIKK.G	Y	14.3	1212.5808	1.5	607.2986	2	15.07	F1:3734	1	126	135	Carbamidomethylation (DHKE X@N-term); Carbamidomethylation
22	18	tr|F6UW03|F6UW03_HORSE	R.DAEEIISQTID(+57.02)TITDMIK.N	Y	13.31	2092.0247	-0.4	698.3486	3	34.23	F4:10043	1	223	240	Carbamidomethylation (DHKE X@N-term)
22	18	tr|F6UW03|F6UW03_HORSE	R.GD(+14.02)PGEAGPQGD(+14.02)QGR.E	Y	12.96	1367.6066	-0.3	684.8104	2	13.29	F2:3138	3	443	456	Methyl ester
22	18	tr|F6UW03|F6UW03_HORSE	R.G(+57.02)PP(+15.99)GLR.G	N	12.38	668.3605	0.7	335.1878	2	14.43	F4:3607	2	257	262	Carbamidomethylation (DHKE X@N-term); Hydroxylation
32	22	tr|F7BAY6|F7BAY6_HORSE	K.C(+57.02)C(+57.02)AEADPPAC(+57.02)YATVFDQFTPLVEEPK.S	Y	71.47	3014.3135	0.6	1005.7791	3	31.92	F4:9462	3	383	408	Carbamidomethylation
32	22	tr|F7BAY6|F7BAY6_HORSE	K.C(+57.02)AADESAENC(+57.02)DK.S	Y	67.31	1368.4922	0.6	685.2538	2	13.06	F3:3068	2	77	88	Carbamidomethylation
32	22	tr|F7BAY6|F7BAY6_HORSE	K.NC(+57.02)DLFEEVGEYDFQNALIVR.Y	Y	66.38	2430.1162	0.3	811.0463	3	32.99	F4:9738	2	414	433	Carbamidomethylation
32	22	tr|F7BAY6|F7BAY6_HORSE	K.C(+57.02)C(+57.02)GAEDKEAC(+57.02)FAEEGPK.L	Y	60.53	1956.7651	-0.2	653.2622	3	17.87	F3:4746	1	581	597	Carbamidomethylation
32	22	tr|F7BAY6|F7BAY6_HORSE	K.KNC(+57.02)DLFEEVGEYDFQNALIVR.Y	Y	58.61	2558.2112	0.2	853.7445	3	29.89	F4:8918	1	413	433	Carbamidomethylation
32	22	tr|F7BAY6|F7BAY6_HORSE	R.ATYGELADC(+57.02)C(+57.02)EK.Q	Y	57.73	1415.5697	1.7	708.7933	2	18.94	F3:5115	2	106	117	Carbamidomethylation
32	22	tr|F7BAY6|F7BAY6_HORSE	K.KC(+57.02)AADESAENC(+57.02)DK.S	Y	47.42	1496.5872	0.8	499.8701	3	12.22	F3:2784	2	76	88	Carbamidomethylation
32	22	tr|F7BAY6|F7BAY6_HORSE	K.KAPQVSTPTLVEIGR.T	Y	47.07	1594.9042	-0.6	532.6417	3	21.65	F3:6016	2	437	451
32	22	tr|F7BAY6|F7BAY6_HORSE	R.LPC(+57.02)SENHLALALNR.L	Y	43.92	1606.825	1.7	536.6165	3	21.85	F4:6316	2	469	482	Carbamidomethylation
32	22	tr|F7BAY6|F7BAY6_HORSE	K.SLHTLFGDKLC(+57.02)TVATLR.A	Y	40.41	1931.0298	0.3	644.6841	3	25.38	F4:7520	1	89	105	Carbamidomethylation
32	22	tr|F7BAY6|F7BAY6_HORSE	K.YIC(+57.02)EHQDSISGK.L	Y	40.33	1435.6401	0.5	479.5542	3	15.82	F3:4021	4	286	297	Carbamidomethylation
32	22	tr|F7BAY6|F7BAY6_HORSE	K.LVNEVTEFAK.K	Y	40.01	1148.6077	0.3	575.3113	2	22.09	F3:6153	3	66	75
32	22	tr|F7BAY6|F7BAY6_HORSE	K.AETFTFHADIC(+57.02)TLPEDEK.Q	Y	39.67	2122.9517	-0.6	708.6574	3	24.5	F4:7229	1	527	544	Carbamidomethylation
32	22	tr|F7BAY6|F7BAY6_HORSE	K.C(+57.02)C(+57.02)TDSLAER.R	Y	39.37	1110.4434	0.4	556.2292	2	15.94	F3:4058	2	499	507	Carbamidomethylation
32	22	tr|F7BAY6|F7BAY6_HORSE	K.QSALAELVK.H	Y	39.18	957.5494	0.5	479.7823	2	22.66	F3:6324	4	549	557
32	22	tr|F7BAY6|F7BAY6_HORSE	R.RPC(+57.02)FSALELDEGYVPK.E	Y	38.05	1879.9138	-0.1	627.6451	3	24.55	F4:7246	4	508	523	Carbamidomethylation
32	22	tr|F7BAY6|F7BAY6_HORSE	K.AC(+57.02)C(+57.02)DKPLLQK.S	Y	37.67	1231.6053	-0.1	411.5424	3	15.79	F3:4011	3	300	309	Carbamidomethylation
32	22	tr|F7BAY6|F7BAY6_HORSE	K.C(+57.02)SSFQNFGER.A	Y	37.62	1230.5088	0.3	616.2618	2	20.01	F3:5488	4	223	232	Carbamidomethylation
32	22	tr|F7BAY6|F7BAY6_HORSE	K.DVFLGTFLYEYSR.R	Y	37.1	1608.7823	-0.7	805.3979	2	34.01	F3:9092	2	347	359
32	22	tr|F7BAY6|F7BAY6_HORSE	R.DTHKSEIAHR.F	Y	36.5	1192.5948	0.7	398.5392	3	12.04	F4:2774	3	25	34
32	22	tr|F7BAY6|F7BAY6_HORSE	K.SLHTLFGDK.L	Y	36.2	1016.5291	-0.8	339.85	3	20.73	F4:5913	1	89	97
32	22	tr|F7BAY6|F7BAY6_HORSE	K.TYEATLEK.C	Y	35.17	953.4706	0.6	477.7429	2	17.18	F3:4503	4	375	382
32	22	tr|F7BAY6|F7BAY6_HORSE	K.APQVSTPTLVEIGR.T	Y	33.58	1466.8092	-3.8	734.4091	2	24.2	F3:6732	1	438	451
32	22	tr|F7BAY6|F7BAY6_HORSE	K.EAC(+57.02)FAEEGPK.L	Y	31.63	1136.4808	1.4	569.2485	2	17.84	F3:4734	1	588	597	Carbamidomethylation
32	22	tr|F7BAY6|F7BAY6_HORSE	K.ADFAEVSK.I	Y	31.53	865.4181	0.3	433.7164	2	17.8	F3:4721	4	249	256
32	22	tr|F7BAY6|F7BAY6_HORSE	K.LC(+57.02)TVATLR.A	Y	29.85	932.5114	1.2	467.2635	2	19.36	F3:5266	4	98	105	Carbamidomethylation
32	22	tr|F7BAY6|F7BAY6_HORSE	R.FNDLGEK.H	Y	27.63	821.3919	-0.3	411.7031	2	16.8	F2:4355	4	35	41
32	22	tr|F7BAY6|F7BAY6_HORSE	K.AD(+14.02)FAEVSK.I	Y	27.52	879.4338	-0.4	440.724	2	17.42	F4:4704	1	249	256	Methyl ester
32	22	tr|F7BAY6|F7BAY6_HORSE	K.LKPEPDAQC(+57.02)AAFQEDPDKFLGK.Y	Y	27.44	2503.2053	-1.9	835.4075	3	22.79	F4:6649	1	139	160	Carbamidomethylation
32	22	tr|F7BAY6|F7BAY6_HORSE	K.AGC(+57.02)LIPK.L	Y	27.09	757.4156	-1.2	379.7146	2	18.31	F3:4898	1	198	204	Carbamidomethylation
32	22	tr|F7BAY6|F7BAY6_HORSE	K.LVASSQLALA	Y	26.96	971.5651	0.2	486.7899	2	25.74	F4:7639	1	598	607
32	22	tr|F7BAY6|F7BAY6_HORSE	K.YLYEVAR.R	Y	26.91	912.4705	0	457.2425	2	20.37	F3:5608	2	161	167
32	22	tr|F7BAY6|F7BAY6_HORSE	K.IVTDLTK.V	Y	24.72	788.4644	0.4	395.2396	2	18.13	F2:4817	5	257	263
32	22	tr|F7BAY6|F7BAY6_HORSE	R.RPC(+57.02)FSALELD(+15.99)E(+14.02)GYVPK.E	Y	24.33	1909.9243	-1.5	637.6478	3	24.1	F4:7100	1	508	523	Carbamidomethylation; Hydroxylation; Methyl ester
32	22	tr|F7BAY6|F7BAY6_HORSE	K.TVLGNFSAFVAK.C	Y	22.46	1252.6815	-1.2	627.3473	2	27.45	F3:7576	1	569	580
32	22	tr|F7BAY6|F7BAY6_HORSE	R.A(+58.01)TYGELADC(+57.02)C(+57.02)EK.Q	Y	22.39	1473.5752	1	737.7956	2	19.41	F1:5184	1	106	117	Carboxymethyl (KW X@N-term); Carbamidomethylation
32	22	tr|F7BAY6|F7BAY6_HORSE	D.FQNALIVR.Y	Y	22.01	959.5552	0.9	480.7853	2	22.13	F4:6415	1	426	433
32	22	tr|F7BAY6|F7BAY6_HORSE	R.ILLSSAK.E	Y	21.72	730.4589	-0.1	366.2367	2	18.08	F3:4816	1	212	218
32	22	tr|F7BAY6|F7BAY6_HORSE	K.ADFTEC(+57.02)C(+57.02)PADDKAGC(+57.02)LIPK.L	Y	21.22	2166.9385	1.4	723.3211	3	22.22	F3:6196	2	186	204	Carbamidomethylation
32	22	tr|F7BAY6|F7BAY6_HORSE	K.LPESER.L	N	19.15	729.3657	0.5	365.6903	2	13.7	F1:3278	3	463	468
32	22	tr|F7BAY6|F7BAY6_HORSE	K.AWSVAR.L	Y	18.13	688.3657	-0.3	345.19	2	18	F2:4772	3	236	241
32	22	tr|F7BAY6|F7BAY6_HORSE	K.A(+14.02)GC(+57.02)LIPK.L	Y	17.91	771.4313	0.4	386.7231	2	18.82	F4:5215	1	198	204	Methylation; Carbamidomethylation
32	22	tr|F7BAY6|F7BAY6_HORSE	K.TYET(sub A)TLEK.C	Y	17.9	983.4811	-1.8	492.747	2	17.13	F4:4595	1	375	382	Mutation
32	22	tr|F7BAY6|F7BAY6_HORSE	K.EC(+57.02)C(+57.02)HGDLLEC(+57.02)ADDRADLAK.Y	Y	16.57	2246.9353	1.7	562.7421	4	20.42	F4:5794	1	267	285	Carbamidomethylation
32	22	tr|F7BAY6|F7BAY6_HORSE	K.C(+57.02)SSFQN(-17.03)FGER.A	Y	15.24	1213.4822	-1.4	607.7475	2	26.17	F4:7782	3	223	232	Carbamidomethylation; Ammonia-loss (N)
46	23	tr|F6U3D3|F6U3D3_HORSE	R.VSVRPLAQC(+57.02)APGSC(+57.02)FPGVAC(+57.02)TQTASGAR.C	Y	95.06	2904.3792	0.3	969.1339	3	22.71	F4:6621	1	81	108	Carbamidomethylation
46	23	tr|F6U3D3|F6U3D3_HORSE	R.VPNSDQKDSDGDGIGDVC(+57.02)DNC(+57.02)PQK.S	Y	64.29	2619.0813	-1	874.0335	3	17.69	F4:4799	2	388	411	Carbamidomethylation
46	23	tr|F6U3D3|F6U3D3_HORSE	R.NTDGDKWGDAC(+57.02)DNC(+57.02)R.S	Y	61.18	1782.6686	1.4	595.231	3	16.37	F2:4197	2	336	350	Carbamidomethylation
46	23	tr|F6U3D3|F6U3D3_HORSE	R.C(+57.02)EAC(+57.02)PPGYSGPTHEGVGMAFAK.A	Y	56.01	2321.9868	-0.1	775.0028	3	21.71	F4:6267	1	149	170	Carbamidomethylation
46	23	tr|F6U3D3|F6U3D3_HORSE	K.QMEQTYWQANPFR.A	Y	48.44	1697.762	-1.4	849.8871	2	26.01	F3:7211	2	614	626
46	23	tr|F6U3D3|F6U3D3_HORSE	R.FC(+57.02)PDGTPSPC(+57.02)HEK.A	Y	48.14	1530.6232	1.1	511.2155	3	16.48	F3:4254	4	226	238	Carbamidomethylation
46	23	tr|F6U3D3|F6U3D3_HORSE	R.NALWHTGDTASQVR.L	Y	48.03	1554.7539	0.5	519.2589	3	19.42	F4:5436	1	650	663
46	23	tr|F6U3D3|F6U3D3_HORSE	R.ELQETNAALQDVR.E	Y	46.41	1485.7423	-0.3	743.8782	2	20.73	F2:5704	7	36	48
46	23	tr|F6U3D3|F6U3D3_HORSE	R.SC(+57.02)VC(+57.02)AVGWAGN(+.98)GLLC(+57.02)GR.D	Y	45.1	1836.8069	0.7	919.4113	2	27.16	F4:8103	3	250	266	Carbamidomethylation; Deamidation (NQ)
46	23	tr|F6U3D3|F6U3D3_HORSE	R.FYEGPELVADSNVVLDTTMR.G	Y	45.04	2255.0779	-0.9	1128.5452	2	29.78	F2:8244	5	697	716
46	23	tr|F6U3D3|F6U3D3_HORSE	K.SSTGPGEQLR.N	Y	38.75	1030.5043	0.4	516.2596	2	15.48	F4:3982	3	640	649
46	23	tr|F6U3D3|F6U3D3_HORSE	R.NAVDNC(+57.02)PR.V	Y	37.92	944.4134	0.4	473.2142	2	13.27	F4:3203	4	380	387	Carbamidomethylation
46	23	tr|F6U3D3|F6U3D3_HORSE	K.Q(-17.03)MEQTYWQANPFR.A	Y	36.6	1680.7355	-1.8	841.3735	2	31.56	F2:8680	2	614	626	Pyro-glu from Q
46	23	tr|F6U3D3|F6U3D3_HORSE	R.DTDLDGFPDEKLR.C	Y	36.12	1519.7153	0.3	507.5792	3	23.1	F4:6761	1	267	279
46	23	tr|F6U3D3|F6U3D3_HORSE	R.DTDLDGFPDEK.L	Y	35.81	1250.5303	-1.2	626.2717	2	23.5	F4:6897	4	267	277
46	23	tr|F6U3D3|F6U3D3_HORSE	R.AVAEPGIQLK.A	N	33.95	1024.5917	0	513.3031	2	20.3	F4:5752	4	627	636
46	23	tr|F6U3D3|F6U3D3_HORSE	S.Q(-17.03)GQTPLGTELGPQMLR.E	Y	33.07	1707.8613	1.3	854.9391	2	30.05	F4:8964	4	20	35	Pyro-glu from Q
46	23	tr|F6U3D3|F6U3D3_HORSE	R.C(+57.02)INTSPGFR.C	Y	32.27	1050.4917	-1	526.2526	2	18.33	F4:5033	1	140	148	Carbamidomethylation
46	23	tr|F6U3D3|F6U3D3_HORSE	K.IDVC(+57.02)PENAEVTLTDFR.A	N	30.53	1877.8829	3.6	939.9521	2	27.59	F4:8237	1	515	530	Carbamidomethylation
46	23	tr|F6U3D3|F6U3D3_HORSE	R.FYEGPELVADSNVVLDTTM(+15.99)R.G	Y	29.84	2271.0728	-0.1	758.0314	3	28.29	F4:8457	2	697	716	Oxidation (M)
46	23	tr|F6U3D3|F6U3D3_HORSE	K.ADC(+57.02)VLER.D	Y	29.64	861.4014	-0.2	431.7079	2	16.83	F4:4481	1	239	245	Carbamidomethylation
46	23	tr|F6U3D3|F6U3D3_HORSE	R.A(+57.02)VAEPGIQLK.A	N	23.91	1081.6132	-0.2	541.8137	2	20.45	F4:5805	2	627	636	Carbamidomethylation (DHKE X@N-term)
46	23	tr|F6U3D3|F6U3D3_HORSE	K.EITFLK.N	Y	18.16	749.4323	-0.4	375.7233	2	22.85	F4:6669	4	57	62
46	23	tr|F6U3D3|F6U3D3_HORSE	R.FYEGPELVADSNVVLD(+57.02)TTMR.G	Y	17.35	2312.0994	-1.2	771.7061	3	26.05	F4:7744	1	697	716	Carbamidomethylation (DHKE X@N-term)
46	23	tr|F6U3D3|F6U3D3_HORSE	R.FYEGPELVAD(+15.99)SNVVLDTTMR.G	Y	12.84	2271.0728	1.5	1136.5454	2	28.3	F4:8460	1	697	716	Hydroxylation
8	41	tr|F6SS14|F6SS14_HORSE	Q.NVSTGDVNVEMNAAPGVDLTELLNNMR.N	Y	63.5	2872.3694	-0.4	958.4633	3	31.88	F4:9452	7	286	312
8	41	tr|F6SS14|F6SS14_HORSE	K.ADLEM(+15.99)QIESLTEELAYLKK.N	Y	59.96	2239.1294	-0.4	747.3834	3	32.8	F4:9689	6	257	275	Oxidation (M)
8	41	tr|F6SS14|F6SS14_HORSE	K.ADLEMQIESLTEELAYLKK.N	Y	57.36	2223.1343	-1.5	1112.5728	2	32.33	F4:9572	5	257	275
8	41	tr|F6SS14|F6SS14_HORSE	R.AETEC(+57.02)QNT(sub A)EYQQLLDIK.I	Y	56.98	2081.9575	-1.5	1041.9845	2	25.79	F4:7660	8	413	429	Carbamidomethylation; Mutation
8	41	tr|F6SS14|F6SS14_HORSE	R.YC(+57.02)VQLSQIQAQISA(sub S)LEEQLQQIR.A	Y	56.72	2745.4119	-0.6	916.144	3	35.28	F4:10295	2	390	412	Carbamidomethylation; Mutation
8	41	tr|F6SS14|F6SS14_HORSE	K.A(+57.02)DLEM(+15.99)QIESLTEELAYLKK.N	Y	53.72	2296.1509	-1.2	766.39	3	32.73	F4:9674	1	257	275	Carbamidomethylation (DHKE X@N-term); Oxidation (M)
8	41	tr|F6SS14|F6SS14_HORSE	Q.NVSTGDVNVEMNAAPGVDLTQ(sub E)LLNNMR.N	Y	51.96	2871.3855	0	958.1358	3	33.03	F2:9041	2	286	312	Mutation
8	41	tr|F6SS14|F6SS14_HORSE	K.ADLEM(+15.99)QIESLTEELAYLK.K	Y	51.58	2111.0344	-0.7	704.6849	3	36.65	F4:10621	7	257	274	Oxidation (M)
8	41	tr|F6SS14|F6SS14_HORSE	K.A(+57.02)DLEMQIESLTEELAYLKK.N	Y	49.02	2280.1558	0.8	761.0598	3	32.59	F4:9635	1	257	275	Carbamidomethylation (DHKE X@N-term)
8	41	tr|F6SS14|F6SS14_HORSE	K.I(+57.02)RLENEIQTYR.S	Y	48.77	1490.7841	-0.1	746.3992	2	21.21	F4:6084	6	430	440	Carbamidomethylation (DHKE X@N-term)
8	41	tr|F6SS14|F6SS14_HORSE	K.IRLENEIQTYR.S	Y	48.19	1433.7627	0.2	717.8887	2	20.66	F4:5886	20	430	440
8	41	tr|F6SS14|F6SS14_HORSE	K.ADLEMQIESLTEELAYLK.K	Y	47.83	2095.0396	-1.5	699.3527	3	36.36	F4:10551	5	257	274
8	41	tr|F6SS14|F6SS14_HORSE	R.KDAEAWFNEK.S	Y	44.89	1236.5774	-0.7	619.2955	2	20.25	F4:5733	4	324	333
8	41	tr|F6SS14|F6SS14_HORSE	K.Q(-17.03)SLEASLAETEGR.Y	Y	44.74	1372.647	-0.4	687.3305	2	27.11	F4:8088	4	377	389	Pyro-glu from Q
8	41	tr|F6SS14|F6SS14_HORSE	K.A(+57.02)DLEMQIESLTEELAYLK.K	Y	44.39	2152.0608	-0.4	718.3606	3	36.89	F4:10676	1	257	274	Carbamidomethylation (DHKE X@N-term)
8	41	tr|F6SS14|F6SS14_HORSE	R.A(+57.02)ETEC(+57.02)QNAE(+14.02)Y(+15.99)QQLLDIK.I	Y	43.63	2138.979	-2.2	1070.4944	2	25.89	F4:7695	1	413	429	Carbamidomethylation (DHKE X@N-term); Carbamidomethylation; Methyl ester; Hydroxylation
8	41	tr|F6SS14|F6SS14_HORSE	R.Q(-17.03)SVEADINGLR.R	N	42.68	1183.5833	1	592.7995	2	26.55	F4:7912	1	236	246	Pyro-glu from Q
8	41	tr|F6SS14|F6SS14_HORSE	K.QSLEASLAETEGR.Y	Y	42.57	1389.6736	-0.6	695.8436	2	21.96	F3:6115	9	377	389
8	41	tr|F6SS14|F6SS14_HORSE	R.ALEESNYELEGK.I	Y	42.41	1380.6409	-0.6	691.3273	2	19.99	F4:5640	6	156	167
8	41	tr|F6SS14|F6SS14_HORSE	R.Q(-17.03)SVEADINGLRR.V	N	42.39	1339.6844	-0.6	670.8491	2	23.1	F4:6757	6	236	247	Pyro-glu from Q
8	41	tr|F6SS14|F6SS14_HORSE	K.Q(+57.02)SLEASLAETEGR.Y	Y	41.95	1446.6951	0.5	724.3552	2	22.44	F4:6525	3	377	389	Carbamidomethylation (DHKE X@N-term)
8	41	tr|F6SS14|F6SS14_HORSE	L.RQSVEADINGLR.R	N	41.86	1356.7109	0.6	453.2445	3	19.21	F4:5356	2	235	246
8	41	tr|F6SS14|F6SS14_HORSE	K.A(+57.02)DLEM(+15.99)QIESLTEELAYLK.K	Y	41.68	2168.0559	-0.2	723.6924	3	37.04	F4:10712	1	257	274	Carbamidomethylation (DHKE X@N-term); Oxidation (M)
8	41	tr|F6SS14|F6SS14_HORSE	R.GSL(sub F)GGGFSSGGFSGGSFSR.G	Y	41.6	1706.7648	-1.1	854.3887	2	24.26	F3:6746	8	33	51	Mutation
8	41	tr|F6SS14|F6SS14_HORSE	K.ADLEM(+15.99)QIESLTEELAYLKK(+57.02).N	Y	40.9	2296.1509	-0.1	766.3908	3	32.39	F4:9589	1	257	275	Oxidation (M); Carbamidomethylation (DHKE X@N-term)
8	41	tr|F6SS14|F6SS14_HORSE	R.Q(-17.03)SVEADIN(+.98)GLRR.V	N	40.2	1340.6685	-0.2	671.3414	2	21.97	F4:6359	8	236	247	Pyro-glu from Q; Deamidation (NQ)
8	41	tr|F6SS14|F6SS14_HORSE	R.ALEESN(+.98)YELEGK.I	Y	40.2	1381.6249	-0.4	691.8195	2	20.83	F4:5949	1	156	167	Deamidation (NQ)
8	41	tr|F6SS14|F6SS14_HORSE	R.ALEESNYE(+21.98)LEGK.I	Y	39.93	1402.6228	0.6	702.3191	2	19.99	F2:5454	4	156	167	Sodium adduct
8	41	tr|F6SS14|F6SS14_HORSE	R.GSFGGGL(sub F)SSGGFSGGSFSR.G	Y	39.13	1706.7648	0.2	569.929	3	24.29	F4:7158	1	33	51	Mutation
8	41	tr|F6SS14|F6SS14_HORSE	R.A(+57.02)LEESNYELEGK.I	Y	39.08	1437.6624	-0.7	719.838	2	20.1	F4:5678	4	156	167	Carbamidomethylation (DHKE X@N-term)
8	41	tr|F6SS14|F6SS14_HORSE	R.RVLDELTLTK.A	Y	38.94	1186.6921	-0.9	396.571	3	22.05	F4:6388	4	247	256
8	41	tr|F6SS14|F6SS14_HORSE	R.QSVEADINGLR.R	N	38.75	1200.6099	0.8	601.3127	2	21.52	F4:6197	4	236	246
8	41	tr|F6SS14|F6SS14_HORSE	K.IRLEN(+.98)EIQTYR.S	Y	38.51	1434.7467	1.1	479.2567	3	22.1	F4:6409	1	430	440	Deamidation (NQ)
8	41	tr|F6SS14|F6SS14_HORSE	R.QSVEADINGLRR.V	N	38.11	1356.7109	-0.6	679.3624	2	19.55	F3:5333	12	236	247
8	41	tr|F6SS14|F6SS14_HORSE	R.QSVEADIN(+.98)GLR.R	N	37.89	1201.5939	0.5	601.8045	2	20.57	F2:5649	5	236	246	Deamidation (NQ)
8	41	tr|F6SS14|F6SS14_HORSE	K.QSLE(+21.98)ASLAETEGR.Y	Y	37.35	1411.6555	-0.6	706.8346	2	22.03	F4:6381	3	377	389	Sodium adduct
8	41	tr|F6SS14|F6SS14_HORSE	R.A(+57.02)ETEC(+57.02)QN(+15.99)AE(+14.02)YQQLLDIK.I	Y	37.07	2138.979	-0.7	713.9998	3	25.92	F4:7705	2	413	429	Carbamidomethylation (DHKE X@N-term); Carbamidomethylation; Hydroxylation; Methyl ester
8	41	tr|F6SS14|F6SS14_HORSE	R.QSVEADIN(+.98)GLRR.V	N	36.88	1357.6949	0.1	679.8548	2	18.3	F4:5021	10	236	247	Deamidation (NQ)
8	41	tr|F6SS14|F6SS14_HORSE	K.DAEAWFNEK.S	N	36.86	1108.4825	0.7	555.249	2	24.69	F3:6860	11	325	333
8	41	tr|F6SS14|F6SS14_HORSE	R.LENEIQTYR.S	Y	36.84	1164.5775	0.7	583.2964	2	18.87	F4:5231	5	432	440
8	41	tr|F6SS14|F6SS14_HORSE	K.D(+57.02)AEAWFNEK.S	N	35.54	1165.5039	0.8	583.7597	2	25.62	F4:7600	4	325	333	Carbamidomethylation (DHKE X@N-term)
8	41	tr|F6SS14|F6SS14_HORSE	K.ADLEMQIESLTEELAYLK(+57.02)K.N	Y	35.48	2280.1558	-0.6	761.0588	3	32.13	F4:9518	1	257	275	Carbamidomethylation (DHKE X@N-term)
8	41	tr|F6SS14|F6SS14_HORSE	K.VTMQNLNDR.L	N	35.4	1089.5237	0	545.7691	2	17.78	F3:4714	3	138	146
8	41	tr|F6SS14|F6SS14_HORSE	R.LASYLDKVR.A	N	35.21	1063.6025	1	355.5418	3	19.07	F2:5143	7	147	155
8	41	tr|F6SS14|F6SS14_HORSE	K.VTM(+15.99)QNLNDR.L	N	35.01	1105.5186	0.8	553.767	2	14.37	F1:3497	4	138	146	Oxidation (M)
8	41	tr|F6SS14|F6SS14_HORSE	F.GGGFSSGGFSGGSFSR.G	Y	34.69	1449.6272	0.4	725.8212	2	22.36	F1:6052	3	36	51
8	41	tr|F6SS14|F6SS14_HORSE	R.VLDELTLTK.A	Y	34.35	1030.5911	-0.9	516.3024	2	23.45	F3:6538	8	248	256
8	41	tr|F6SS14|F6SS14_HORSE	R.LKYENELALR.Q	Y	34.21	1247.6874	0.9	416.9034	3	20.43	F4:5800	1	226	235
8	41	tr|F6SS14|F6SS14_HORSE	R.N(+30.01)QYEQLAEQNRK.D	Y	34.21	1549.7484	0.7	517.5905	3	16.65	F2:4297	3	313	324	Hydroxymethyl
8	41	tr|F6SS14|F6SS14_HORSE	F.SSGGFSGGSFSR.G	Y	33.65	1131.4945	0.8	566.755	2	18.68	F4:5162	1	40	51
8	41	tr|F6SS14|F6SS14_HORSE	R.N(+30.01)QYEQLAEQNR.K	Y	32.88	1421.6534	-1.6	711.8329	2	18.62	F4:5136	1	313	323	Hydroxymethyl
8	41	tr|F6SS14|F6SS14_HORSE	K.ADLEMQIESLK(sub T)EELAYLKK.N	Y	32.56	2250.1816	-0.8	563.5522	4	28.87	F4:8619	1	257	275	Mutation
8	41	tr|F6SS14|F6SS14_HORSE	R.LKYENEV(sub L)ALR.Q	Y	32.31	1233.6716	0.6	412.2314	3	18.82	F4:5212	17	226	235	Mutation
8	41	tr|F6SS14|F6SS14_HORSE	K.DAEAWFN(+.98)EK.S	N	32.26	1109.4666	0.2	555.7407	2	25.53	F3:7081	3	325	333	Deamidation (NQ)
8	41	tr|F6SS14|F6SS14_HORSE	R.S(sub N)QYEQLAEQNRK.D	Y	31.95	1492.7269	0	747.3707	2	16.28	F2:4164	8	313	324	Mutation
8	41	tr|F6SS14|F6SS14_HORSE	K.ADLE(+37.95)MQIESLTEELAYLKK.N	Y	31.76	2261.0813	0.8	566.2781	4	32.32	F4:9570	1	257	275	Replacement of 2 protons by calcium
8	41	tr|F6SS14|F6SS14_HORSE	R.L(+57.02)ENEIQTYR.S	Y	31.51	1221.599	0.5	611.8071	2	19.54	F2:5308	3	432	440	Carbamidomethylation (DHKE X@N-term)
8	41	tr|F6SS14|F6SS14_HORSE	R.A(+57.02)ETE(+14.02)C(+57.02)QN(+15.99)AEYQQLLDIK.I	Y	31.4	2138.979	-1	713.9996	3	25.92	F1:6941	1	413	429	Carbamidomethylation (DHKE X@N-term); Methyl ester; Carbamidomethylation; Hydroxylation
8	41	tr|F6SS14|F6SS14_HORSE	K.YENELALR.Q	N	31.25	1006.5083	-0.3	504.2613	2	20.53	F4:5837	2	228	235
8	41	tr|F6SS14|F6SS14_HORSE	R.S(sub N)QYEQLAEQNR.K	Y	30.84	1364.6321	0.1	683.3234	2	18.06	F4:4935	5	313	323	Mutation
8	41	tr|F6SS14|F6SS14_HORSE	R.V(+57.02)LDELTLTK.A	Y	30.72	1087.6124	0.4	544.8137	2	24.75	F4:7314	1	248	256	Carbamidomethylation (DHKE X@N-term)
8	41	tr|F6SS14|F6SS14_HORSE	R.ALEESNY(+125.90)ELEGK.I	Y	30.42	1506.5375	0.3	754.2762	2	22.87	F4:6679	2	156	167	Iodination
8	41	tr|F6SS14|F6SS14_HORSE	K.A(+57.02)DLE(+57.02)MQIESLTEELAYLKK.N	Y	30.23	2337.1772	2.3	780.0681	3	30.25	F4:9022	1	257	275	Carbamidomethylation (DHKE X@N-term)
8	41	tr|F6SS14|F6SS14_HORSE	R.AETE(+14.02)C(+57.02)QN(+15.99)AEYQQLLDIK.I	Y	30.13	2081.9575	-0.8	1041.9852	2	26.14	F4:7773	2	413	429	Methyl ester; Carbamidomethylation; Hydroxylation
8	41	tr|F6SS14|F6SS14_HORSE	K.SEITELRR.T	Y	30.09	1002.5458	0.8	502.2805	2	16.36	F4:4305	9	353	360
8	41	tr|F6SS14|F6SS14_HORSE	Q.ISA(sub S)LEEQLQQIR.A	Y	29.74	1426.778	0.1	714.3963	2	25.06	F4:7417	2	401	412	Mutation
8	41	tr|F6SS14|F6SS14_HORSE	K.IKEWYEK.H	Y	29.6	994.5123	0.1	498.2635	2	18.04	F2:4787	13	168	174
8	41	tr|F6SS14|F6SS14_HORSE	R.Q(+57.02)SVEADINGLRR.V	N	29.47	1413.7324	1	707.8742	2	19.94	F4:5619	2	236	247	Carbamidomethylation (DHKE X@N-term)
8	41	tr|F6SS14|F6SS14_HORSE	K.Q(+57.02)S(-18.01)LEASLAETEGR.Y	Y	29.3	1428.6844	-0.4	715.3492	2	27.03	F2:7537	1	377	389	Carbamidomethylation (DHKE X@N-term); Dehydration
8	41	tr|F6SS14|F6SS14_HORSE	R.LAADDFR.L	N	28.99	806.3922	0.6	404.2036	2	19.33	F3:5254	13	219	225
8	41	tr|F6SS14|F6SS14_HORSE	K.DAEAWFNEK(+57.02).S	N	28.69	1165.5039	0.2	583.7593	2	24.56	F4:7250	2	325	333	Carbamidomethylation (DHKE X@N-term)
8	41	tr|F6SS14|F6SS14_HORSE	R.SLLEGEGSSG(sub R)GGGR.A	Y	28.66	1261.5898	-0.1	631.8021	2	18.23	F2:4853	6	441	454	Mutation
8	41	tr|F6SS14|F6SS14_HORSE	R.QSVEADIN(-17.03)GLRR.V	N	28.13	1339.6844	0	447.5688	3	20.19	F4:5711	1	236	247	Ammonia-loss (N)
8	41	tr|F6SS14|F6SS14_HORSE	K.ADLE(+57.02)MQIESLTEELAYLKK.N	Y	28.08	2280.1558	0.1	761.0593	3	30.3	F4:9035	4	257	275	Carbamidomethylation (DHKE X@N-term)
8	41	tr|F6SS14|F6SS14_HORSE	R.L(+57.02)ASYLDK.V	N	27.9	865.4545	0.3	433.7346	2	19.45	F2:5276	3	147	153	Carbamidomethylation (DHKE X@N-term)
8	41	tr|F6SS14|F6SS14_HORSE	K.DAEAW(+15.99)FNEK.S	N	27.83	1124.4774	0.5	563.2463	2	21.43	F4:6163	9	325	333	Oxidation (HW)
8	41	tr|F6SS14|F6SS14_HORSE	R.LASYLDK.V	N	27.59	808.433	-0.1	405.2238	2	18.48	F2:4935	5	147	153
8	41	tr|F6SS14|F6SS14_HORSE	R.L(+57.02)AADDFR.L	N	27.36	863.4137	0.7	432.7144	2	19.7	F2:5359	4	219	225	Carbamidomethylation (DHKE X@N-term)
8	41	tr|F6SS14|F6SS14_HORSE	K.V(+57.02)TMQNLNDR.L	N	27.11	1146.5452	-0.3	574.2797	2	18.13	F4:4959	3	138	146	Carbamidomethylation (DHKE X@N-term)
8	41	tr|F6SS14|F6SS14_HORSE	R.T(+27.99)VQGLEIELQSQLALK.Q	Y	26.96	1796.9883	0.7	899.5021	2	30.28	F4:9031	6	361	376	Formylation
8	41	tr|F6SS14|F6SS14_HORSE	R.K(sub R)VLDELTLTK.A	Y	26.9	1158.6859	-0.8	580.3498	2	21.66	F4:6249	1	247	256	Mutation
8	41	tr|F6SS14|F6SS14_HORSE	R.VLDELTLTK(+57.02).A	Y	26.3	1087.6124	-0.7	544.8131	2	23.43	F4:6872	1	248	256	Carbamidomethylation (DHKE X@N-term)
8	41	tr|F6SS14|F6SS14_HORSE	R.LENEIQTY(+125.90)R.S	Y	26.21	1290.4741	0.7	646.2448	2	21.92	F4:6343	1	432	440	Iodination
8	41	tr|F6SS14|F6SS14_HORSE	L.EIELQSQLALK.Q	Y	26.11	1270.7133	0	636.3639	2	24.28	F2:6774	2	366	376
8	41	tr|F6SS14|F6SS14_HORSE	K.ADLE(+57.02)MQIESLTEELAYLK.K	Y	26.09	2152.0608	0.6	718.3613	3	33.05	F4:9754	3	257	274	Carbamidomethylation (DHKE X@N-term)
8	41	tr|F6SS14|F6SS14_HORSE	K.I(+57.02)KEWYEK.H	Y	25.96	1051.5338	0.2	526.7743	2	18.48	F4:5089	5	168	174	Carbamidomethylation (DHKE X@N-term)
8	41	tr|F6SS14|F6SS14_HORSE	L.EASLAETEGR.Y	Y	25.83	1061.4989	0	531.7567	2	16.19	F3:4151	1	380	389
8	41	tr|F6SS14|F6SS14_HORSE	K.ADLEMQIESLK(sub T)EELAYLK.K	Y	25.72	2122.0867	-0.2	708.3694	3	31.45	F4:9335	1	257	274	Mutation
8	41	tr|F6SS14|F6SS14_HORSE	K.DAEAW(+31.99)FNEK.S	N	25.72	1140.4723	0.1	571.2435	2	23.23	F4:6804	4	325	333	Dihydroxy
8	41	tr|F6SS14|F6SS14_HORSE	Q.NVSTGDVNVEM(+15.99)NAAPGVDLTELLNNMR.N	Y	25.57	2888.3645	2.2	963.7976	3	32.91	F4:9718	1	286	312	Oxidation (M)
8	41	tr|F6SS14|F6SS14_HORSE	K.DAEAWFNE(+21.98)K.S	N	25.05	1130.4645	-1	566.239	2	24.73	F4:7310	1	325	333	Sodium adduct
8	41	tr|F6SS14|F6SS14_HORSE	R.VLDE(+21.98)LTLTK.A	Y	25	1052.573	-1.2	527.2932	2	23.53	F4:6906	3	248	256	Sodium adduct
8	41	tr|F6SS14|F6SS14_HORSE	K.ADLEMQIE(+57.02)SLTEELAYLKK.N	Y	24.91	2280.1558	3.5	761.0619	3	29.91	F4:8925	1	257	275	Carbamidomethylation (DHKE X@N-term)
8	41	tr|F6SS14|F6SS14_HORSE	E.SLTEELAYLK.K	N	24.52	1165.623	0.1	583.8188	2	25.97	F2:7242	1	265	274
8	41	tr|F6SS14|F6SS14_HORSE	K.A(+57.02)DLE(+57.02)MQIESLTEELAYLK.K	Y	24.48	2209.0823	-1.2	737.3671	3	33.48	F4:9860	1	257	274	Carbamidomethylation (DHKE X@N-term)
8	41	tr|F6SS14|F6SS14_HORSE	K.SEITELR.R	Y	24.02	846.4447	-0.4	424.2295	2	18.56	F2:4961	2	353	359
8	41	tr|F6SS14|F6SS14_HORSE	K.V(+57.02)TM(+15.99)QNLNDR.L	N	23.72	1162.54	0.9	582.2778	2	14.86	F2:3671	3	138	146	Carbamidomethylation (DHKE X@N-term); Oxidation (M)
8	41	tr|F6SS14|F6SS14_HORSE	R.AETE(+14.02)C(+57.02)Q(+.98)N(+15.99)AEYQQLLDIK.I	Y	23.69	2082.9417	-0.1	1042.478	2	27	F4:8059	1	413	429	Methyl ester; Carbamidomethylation; Deamidation (NQ); Hydroxylation
8	41	tr|F6SS14|F6SS14_HORSE	R.R(+57.02)VLDELTLTK.A	Y	23.33	1243.7136	0.8	622.8646	2	22.25	F4:6458	1	247	256	Carbamidomethylation (DHKE X@N-term)
8	41	tr|F6SS14|F6SS14_HORSE	K.S(+57.02)EITELRR.T	Y	22.91	1059.5673	-0.6	530.7906	2	16.81	F4:4475	3	353	360	Carbamidomethylation (DHKE X@N-term)
8	41	tr|F6SS14|F6SS14_HORSE	S.L(+71.04)EEQLQQIR.A	Y	22.64	1226.6619	0.1	614.3383	2	21.81	F4:6303	2	404	412	Propionamide (K X@N-term)
8	41	tr|F6SS14|F6SS14_HORSE	K.YENEV(sub L)ALR.Q	N	22.43	992.4927	0.8	497.254	2	18.39	F1:4847	4	228	235	Mutation
8	41	tr|F6SS14|F6SS14_HORSE	K.IRLENEIQTY.R	Y	22.28	1277.6615	1.3	639.8389	2	23.03	F4:6735	2	430	439
8	41	tr|F6SS14|F6SS14_HORSE	K.QSLE(+37.95)ASLAETEGR.Y	Y	22.17	1427.6205	-0.9	476.8803	3	22	F4:6371	2	377	389	Replacement of 2 protons by calcium
8	41	tr|F6SS14|F6SS14_HORSE	K.ADLEMQIESLTEELAY.L	Y	22.16	1853.8605	0.6	927.938	2	39.04	F4:11191	1	257	272
8	41	tr|F6SS14|F6SS14_HORSE	R.ALEE(+37.95)SNYELEGK.I	Y	22.06	1418.5878	-0.1	473.8698	3	20.04	F4:5657	1	156	167	Replacement of 2 protons by calcium
8	41	tr|F6SS14|F6SS14_HORSE	R.AETEC(+57.02)QN(+15.99)AE(+14.02)YQQLLDIK.I	Y	21.81	2081.9575	-1.7	694.9919	3	26.05	F2:7264	1	413	429	Carbamidomethylation; Hydroxylation; Methyl ester
8	41	tr|F6SS14|F6SS14_HORSE	R.YC(+57.02)VQLSQIQAQ.I	Y	21.6	1336.6445	1	669.3302	2	25.11	F4:7433	2	390	400	Carbamidomethylation
8	41	tr|F6SS14|F6SS14_HORSE	R.VLDELTLTK(+14.02)(+57.02).A	Y	21.36	1101.6282	-0.1	551.8213	2	23.95	F2:6692	1	248	256	Methyl ester; Carbamidomethylation (DHKE X@N-term)
8	41	tr|F6SS14|F6SS14_HORSE	K.IKEW(+15.99)YEK.H	Y	21.04	1010.5073	-0.2	337.843	3	16	F4:4173	3	168	174	Oxidation (HW)
8	41	tr|F6SS14|F6SS14_HORSE	K.DAEAW(+3.99)FNEK.S	N	21.03	1112.4774	0.6	557.2463	2	23.78	F3:6626	4	325	333	Tryptophan oxidation to kynurenin
8	41	tr|F6SS14|F6SS14_HORSE	R.LAV(sub A)DDFR.L	N	20.94	834.4235	0.6	418.2193	2	21.75	F2:6040	2	219	225	Mutation
8	41	tr|F6SS14|F6SS14_HORSE	R.Y(+41.03)C(+57.02)VQLSQIQAQISSLEEQLQQIR.A	Y	20.65	2802.4333	0.2	935.1519	3	36.69	F4:10630	1	390	412	Amidination of lysines or N-terminal amines with methyl acetimidate; Carbamidomethylation
8	41	tr|F6SS14|F6SS14_HORSE	R.Q(-17.03)SVE(+57.02)ADINGLRR.V	N	19.24	1396.7058	1.9	699.3615	2	22.9	F4:6690	3	236	247	Pyro-glu from Q; Carbamidomethylation (DHKE X@N-term)
8	41	tr|F6SS14|F6SS14_HORSE	R.AETEC(+57.02)QN(+15.99)AE(+14.02)YQ(+.98)QLLDIK.I	Y	19.21	2082.9417	2.6	695.323	3	26.42	F4:7867	1	413	429	Carbamidomethylation; Hydroxylation; Methyl ester; Deamidation (NQ)
8	41	tr|F6SS14|F6SS14_HORSE	K.VTMQNLNDRLASYLDK.V	Y	18.89	1879.9462	0.8	627.6565	3	25.57	F4:7585	1	138	153
8	41	tr|F6SS14|F6SS14_HORSE	R.LP(sub A)ADDFR.L	N	18.6	832.4079	0.8	417.2115	2	22.6	F4:6585	1	219	225	Mutation
8	41	tr|F6SS14|F6SS14_HORSE	R.AETEC(+57.02)QN(+15.99)AE(+14.02)YQQ(+.98)LLDIK.I	Y	18.17	2082.9417	3.7	1042.4819	2	26.47	F2:7378	1	413	429	Carbamidomethylation; Hydroxylation; Methyl ester; Deamidation (NQ)
8	41	tr|F6SS14|F6SS14_HORSE	R.AETE(+14.02)C(+57.02)QNAEY(+15.99)QQLLDIK(+57.02).I	Y	18.16	2138.979	0.6	714.0007	3	25.69	F2:7158	1	413	429	Methyl ester; Carbamidomethylation; Hydroxylation; Carbamidomethylation (DHKE X@N-term)
8	41	tr|F6SS14|F6SS14_HORSE	K.ADLEMQIE(+57.02)SLTEELAYLK.K	Y	18.13	2152.0608	-3	718.3587	3	33.11	F2:9060	1	257	274	Carbamidomethylation (DHKE X@N-term)
8	41	tr|F6SS14|F6SS14_HORSE	R.AETE(+57.02)C(+57.02)QNAE(+14.02)Y(+15.99)QQLLDIK.I	Y	17.79	2138.979	-0.7	713.9998	3	25.58	F4:7586	1	413	429	Carbamidomethylation (DHKE X@N-term); Carbamidomethylation; Methyl ester; Hydroxylation
8	41	tr|F6SS14|F6SS14_HORSE	Q.NVSTGDVNVEMN(+15.99)AAPGVDLTELLNNMR.N	Y	17.78	2888.3645	0.8	963.7962	3	32.92	F2:9015	1	286	312	Hydroxylation
8	41	tr|F6SS14|F6SS14_HORSE	R.S(+57.02)LLEGE(+57.02)GSSRGGG.R	Y	16.48	1318.6113	0.7	660.3134	2	18.64	F4:5145	4	441	453	Carbamidomethylation (DHKE X@N-term)
8	41	tr|F6SS14|F6SS14_HORSE	K.EWYEK.H	Y	16.43	753.3333	0.8	377.6742	2	18.36	F2:4896	3	170	174
8	41	tr|F6SS14|F6SS14_HORSE	K.D(+57.02)AEAWFNEK(+57.02).S	N	16.32	1222.5254	1	612.2706	2	25.53	F4:7568	1	325	333	Carbamidomethylation (DHKE X@N-term)
8	41	tr|F6SS14|F6SS14_HORSE	K.VT(+114.04)MQNLNDR.L	N	16.14	1203.5667	0.8	402.1965	3	12.97	F4:3096	1	138	146	Ubiquitin
8	41	tr|F6SS14|F6SS14_HORSE	K.IRLENEIQT.Y	Y	15.75	1114.5983	1.6	558.3073	2	20.99	F3:5806	3	430	438
8	41	tr|F6SS14|F6SS14_HORSE	R.LAAD(+37.95)DFR.L	N	15.26	844.3392	-0.9	423.1765	2	19.38	F4:5422	1	219	225	Replacement of 2 protons by calcium
8	41	tr|F6SS14|F6SS14_HORSE	R.TVQ(+.98)GLE(+14.02)IE(+14.02)LQSQLALK.Q	Y	15.26	1798.0088	-0.5	600.3433	3	29.69	F4:8864	1	361	376	Deamidation (NQ); Methyl ester
8	41	tr|F6SS14|F6SS14_HORSE	K.SEITE(+21.98)LRR.T	Y	15.15	1024.5277	0.6	513.2714	2	16.4	F4:4321	3	353	360	Sodium adduct
8	41	tr|F6SS14|F6SS14_HORSE	R.AETE(+14.02)C(+57.02)QNAEY(+15.99)Q(+.98)QLLDIK.I	Y	14.22	2082.9417	1.4	695.3221	3	26.44	F2:7371	1	413	429	Methyl ester; Carbamidomethylation; Hydroxylation; Deamidation (NQ)
8	41	tr|F6SS14|F6SS14_HORSE	Q.NVSTGDVNVEM(+15.99)NAAPGVDLTELLNNM(+15.99)R.N	Y	14.06	2904.3594	-0.9	969.1262	3	29.89	F4:8921	1	286	312	Oxidation (M)
8	41	tr|F6SS14|F6SS14_HORSE	Q.NVSTGDVNVE(+14.02)MN(+.98)AAPGVDLTELLNNMR.N	Y	13.97	2887.3691	5.5	963.469	3	31.88	F2:8760	1	286	312	Methyl ester; Deamidation (NQ)
8	41	tr|F6SS14|F6SS14_HORSE	K.Q(+.98)SLE(+21.98)ASLAETEGR.Y	Y	13.89	1412.6395	6.5	471.8902	3	22.02	F4:6378	1	377	389	Deamidation (NQ); Sodium adduct
8	41	tr|F6SS14|F6SS14_HORSE	K.SE(+57.02)ITELRR.T	Y	13.86	1059.5673	0.3	530.7911	2	16.97	F1:4371	1	353	360	Carbamidomethylation (DHKE X@N-term)
8	41	tr|F6SS14|F6SS14_HORSE	S.EITELRR.T	N	13.74	915.5137	0.3	458.7643	2	16.39	F4:4315	1	354	360
8	41	tr|F6SS14|F6SS14_HORSE	Q.NVSTGDVNVEMN(+.98)AAPGVDLTE(+14.02)LLNNMR.N	Y	13.6	2887.3691	3.5	963.467	3	31.84	F3:8601	1	286	312	Deamidation (NQ); Methyl ester
8	41	tr|F6SS14|F6SS14_HORSE	R.YC(+57.02)VQLSQIQAQIS.S	Y	13.04	1536.7606	-0.4	769.3873	2	27.97	F4:8352	1	390	402	Carbamidomethylation
8	41	tr|F6SS14|F6SS14_HORSE	I.TELRR.T	N	12.84	673.3871	-0.9	337.7005	2	16.39	F4:4317	1	356	360
8	41	tr|F6SS14|F6SS14_HORSE	R.TVQGLEIELQN(sub S)QLALK.Q	Y	12.44	1796.0043	0.6	599.6757	3	29.55	F2:8182	4	361	376	Mutation
8	41	tr|F6SS14|F6SS14_HORSE	L.ASYLDKVR.A	N	12.04	950.5185	1.4	476.2672	2	19.03	F4:5290	1	148	155
17	39	tr|F6ZEQ3|F6ZEQ3_HORSE	R.GQTGGDVNVEMDAAPGVDLSR.I	Y	72.7	2086.959	-0.1	1044.4867	2	24.41	F3:6784	4	259	279
17	39	tr|F6ZEQ3|F6ZEQ3_HORSE	K.IIAATIENAQPILQIDNAR.L	Y	62.66	2063.1375	-0.4	688.7195	3	27.32	F4:8155	5	173	191
17	39	tr|F6ZEQ3|F6ZEQ3_HORSE	K.TRLEQEIATYR.R	N	50.75	1378.7205	-0.5	690.3672	2	21.05	F4:6026	2	403	413
17	39	tr|F6ZEQ3|F6ZEQ3_HORSE	K.TEELNKEVASNSELVQS(sub T)SR.S	Y	48.06	2119.0393	-1.1	707.353	3	19.76	F4:5557	3	307	325	Mutation
17	39	tr|F6ZEQ3|F6ZEQ3_HORSE	K.ASLENSLEETKGR.Y	N	42.76	1432.7157	-0.5	478.5789	3	17.94	F2:4752	5	350	362
17	39	tr|F6ZEQ3|F6ZEQ3_HORSE	R.Q(-17.03)SVEADINGLR.R	N	42.68	1183.5833	1	592.7995	2	26.55	F4:7912	1	209	219	Pyro-glu from Q
17	39	tr|F6ZEQ3|F6ZEQ3_HORSE	R.Q(-17.03)SVEADINGLRR.V	N	42.39	1339.6844	-0.6	670.8491	2	23.1	F4:6757	6	209	220	Pyro-glu from Q
17	39	tr|F6ZEQ3|F6ZEQ3_HORSE	L.RQSVEADINGLR.R	N	41.86	1356.7109	0.6	453.2445	3	19.21	F4:5356	2	208	219
17	39	tr|F6ZEQ3|F6ZEQ3_HORSE	R.Q(-17.03)SVEADIN(+.98)GLRR.V	N	40.2	1340.6685	-0.2	671.3414	2	21.97	F4:6359	8	209	220	Pyro-glu from Q; Deamidation (NQ)
17	39	tr|F6ZEQ3|F6ZEQ3_HORSE	R.QSVEADINGLR.R	N	38.75	1200.6099	0.8	601.3127	2	21.52	F4:6197	4	209	219
17	39	tr|F6ZEQ3|F6ZEQ3_HORSE	R.RVLDELTLAR.T	N	38.67	1184.6877	0.4	395.9034	3	22.61	F4:6587	1	220	229
17	39	tr|F6ZEQ3|F6ZEQ3_HORSE	R.QSVEADINGLRR.V	N	38.11	1356.7109	-0.6	679.3624	2	19.55	F3:5333	12	209	220
17	39	tr|F6ZEQ3|F6ZEQ3_HORSE	R.QSVEADIN(+.98)GLR.R	N	37.89	1201.5939	0.5	601.8045	2	20.57	F2:5649	5	209	219	Deamidation (NQ)
17	39	tr|F6ZEQ3|F6ZEQ3_HORSE	K.ASLENSLEETK.G	N	37.62	1219.5931	0.3	610.804	2	19.66	F3:5373	4	350	360
17	39	tr|F6ZEQ3|F6ZEQ3_HORSE	R.QSVEADIN(+.98)GLRR.V	N	36.88	1357.6949	0.1	679.8548	2	18.3	F4:5021	10	209	220	Deamidation (NQ)
17	39	tr|F6ZEQ3|F6ZEQ3_HORSE	K.A(+57.02)SLENSLEETK.G	N	35.9	1276.6146	1	639.3152	2	19.85	F4:5591	2	350	360	Carbamidomethylation (DHKE X@N-term)
17	39	tr|F6ZEQ3|F6ZEQ3_HORSE	R.LASYLDKVR.A	N	35.21	1063.6025	1	355.5418	3	19.07	F2:5143	7	123	131
17	39	tr|F6ZEQ3|F6ZEQ3_HORSE	K.NHEEEM(+15.99)LALR.G	Y	34.52	1256.5819	-0.6	419.8676	3	17.61	F3:4653	2	249	258	Oxidation (M)
17	39	tr|F6ZEQ3|F6ZEQ3_HORSE	R.VLDELTLAR.T	N	33.85	1028.5865	0	515.3005	2	24.04	F4:7082	4	221	229
17	39	tr|F6ZEQ3|F6ZEQ3_HORSE	K.EVASNSELVQS(sub T)SR.S	Y	33.33	1404.6844	-0.6	703.3491	2	17.48	F4:4723	3	313	325	Mutation
17	39	tr|F6ZEQ3|F6ZEQ3_HORSE	R.TKYEHELA(sub T)LR.Q	Y	32.5	1258.667	-0.2	420.5628	3	17.78	F4:4831	2	199	208	Mutation
17	39	tr|F6ZEQ3|F6ZEQ3_HORSE	R.LEQEIATYR.R	N	32.36	1121.5717	1.5	561.7939	2	19.23	F4:5366	1	405	413
17	39	tr|F6ZEQ3|F6ZEQ3_HORSE	R.V(+57.02)LDELTLAR.T	N	32.22	1085.608	0.1	543.8113	2	25.34	F4:7510	4	221	229	Carbamidomethylation (DHKE X@N-term)
17	39	tr|F6ZEQ3|F6ZEQ3_HORSE	R.DQYEQMAEK.N	Y	31.04	1140.4757	-0.1	571.2451	2	17.53	F4:4739	1	286	294
17	39	tr|F6ZEQ3|F6ZEQ3_HORSE	K.IRDWYQR.Q	N	29.94	1035.525	-0.1	346.1823	3	18.48	F4:5086	2	144	150
17	39	tr|F6ZEQ3|F6ZEQ3_HORSE	R.Q(+57.02)SVEADINGLRR.V	N	29.47	1413.7324	1	707.8742	2	19.94	F4:5619	2	209	220	Carbamidomethylation (DHKE X@N-term)
17	39	tr|F6ZEQ3|F6ZEQ3_HORSE	R.LAADDFR.T	N	28.99	806.3922	0.6	404.2036	2	19.33	F3:5254	13	192	198
17	39	tr|F6ZEQ3|F6ZEQ3_HORSE	R.SEVTELRR.V	Y	28.55	988.5302	-0.7	495.272	2	15.16	F4:3871	6	326	333
17	39	tr|F6ZEQ3|F6ZEQ3_HORSE	R.QSVEADIN(-17.03)GLRR.V	N	28.13	1339.6844	0	447.5688	3	20.19	F4:5711	1	209	220	Ammonia-loss (N)
17	39	tr|F6ZEQ3|F6ZEQ3_HORSE	R.L(+57.02)ASYLDK.V	N	27.9	865.4545	0.3	433.7346	2	19.45	F2:5276	3	123	129	Carbamidomethylation (DHKE X@N-term)
17	39	tr|F6ZEQ3|F6ZEQ3_HORSE	R.LASYLDK.V	N	27.59	808.433	-0.1	405.2238	2	18.48	F2:4935	5	123	129
17	39	tr|F6ZEQ3|F6ZEQ3_HORSE	R.L(+57.02)AADDFR.T	N	27.36	863.4137	0.7	432.7144	2	19.7	F2:5359	4	192	198	Carbamidomethylation (DHKE X@N-term)
17	39	tr|F6ZEQ3|F6ZEQ3_HORSE	R.LEQEIATYRR.L	N	27.1	1277.6727	0.5	426.8984	3	17.24	F4:4635	1	405	414
17	39	tr|F6ZEQ3|F6ZEQ3_HORSE	R.VL(sub F)QGLEIELQSQLSMK.A	Y	26.96	1814.9812	0.2	606.0012	3	29.22	F4:8723	4	334	349	Mutation
17	39	tr|F6ZEQ3|F6ZEQ3_HORSE	R.DQYEQM(+15.99)AEK.N	Y	26.76	1156.4706	0.6	579.2429	2	14.45	F3:3541	1	286	294	Oxidation (M)
17	39	tr|F6ZEQ3|F6ZEQ3_HORSE	R.GQTGGDVNVE(+14.02)MDAAPGVDLSR.I	Y	25.99	2100.9746	-0.6	701.3317	3	23.18	F3:6468	5	259	279	Methyl ester
17	39	tr|F6ZEQ3|F6ZEQ3_HORSE	R.SEVTELR.R	Y	24.71	832.429	0.2	417.2219	2	16.88	F3:4398	3	326	332
17	39	tr|F6ZEQ3|F6ZEQ3_HORSE	R.GQTGGDVNVE(+57.02)MDAAPGVDLSR.I	Y	24.11	2143.9805	0	715.6674	3	19.94	F4:5618	1	259	279	Carbamidomethylation (DHKE X@N-term)
17	39	tr|F6ZEQ3|F6ZEQ3_HORSE	R.TIEDLR.N	N	22.22	745.397	-0.3	373.7057	2	17.9	F2:4737	4	165	170
17	39	tr|F6ZEQ3|F6ZEQ3_HORSE	R.GQTGGD(+14.02)VNVEMDAAPGVDLSR.I	Y	21.15	2100.9746	-2	1051.4924	2	23.1	F2:6459	1	259	279	Methyl ester
17	39	tr|F6ZEQ3|F6ZEQ3_HORSE	R.LAV(sub A)DDFR.T	N	20.94	834.4235	0.6	418.2193	2	21.75	F2:6040	2	192	198	Mutation
17	39	tr|F6ZEQ3|F6ZEQ3_HORSE	R.LLEGEDAHLS.S	N	19.97	1082.5244	1	542.27	2	20.45	F4:5808	2	415	424
17	39	tr|F6ZEQ3|F6ZEQ3_HORSE	R.Q(-17.03)SVE(+57.02)ADINGLRR.V	N	19.24	1396.7058	1.9	699.3615	2	22.9	F4:6690	3	209	220	Pyro-glu from Q; Carbamidomethylation (DHKE X@N-term)
17	39	tr|F6ZEQ3|F6ZEQ3_HORSE	R.LP(sub A)ADDFR.T	N	18.6	832.4079	0.8	417.2115	2	22.6	F4:6585	1	192	198	Mutation
17	39	tr|F6ZEQ3|F6ZEQ3_HORSE	Q.ILLDVK.T	N	17.14	699.4531	-0.3	350.7337	2	21.5	F2:5960	4	397	402
17	39	tr|F6ZEQ3|F6ZEQ3_HORSE	R.DWYQR.Q	N	16.85	766.3398	-0.4	384.1771	2	20.05	F4:5659	1	146	150
17	39	tr|F6ZEQ3|F6ZEQ3_HORSE	R.LAAD(+37.95)DFR.T	N	15.26	844.3392	-0.9	423.1765	2	19.38	F4:5422	1	192	198	Replacement of 2 protons by calcium
17	39	tr|F6ZEQ3|F6ZEQ3_HORSE	S.EVTELR.R	N	14.92	745.397	-0.3	373.7057	2	16.02	F4:4180	2	327	332
17	39	tr|F6ZEQ3|F6ZEQ3_HORSE	Q.I(+57.02)LLDVK.T	N	14.71	756.4745	0.5	379.2447	2	22.62	F4:6590	1	397	402	Carbamidomethylation (DHKE X@N-term)
17	39	tr|F6ZEQ3|F6ZEQ3_HORSE	V.TELRR.V	N	12.84	673.3871	-0.9	337.7005	2	16.39	F4:4317	1	329	333
17	39	tr|F6ZEQ3|F6ZEQ3_HORSE	L.ASYLDKVR.A	N	12.04	950.5185	1.4	476.2672	2	19.03	F4:5290	1	124	131
25	28	O46542|PGS2_HORSE	K.KASYSGVSLFSNPVQYWEIQPSTFR.C	Y	62.1	2890.429	0.5	964.4841	3	29.9	F4:8924	1	322	346
25	28	O46542|PGS2_HORSE	R.IHEVLDLEPLGPVC(+57.02)PFR.C	Y	60.15	1990.0345	0.6	664.3525	3	28.23	F3:7767	10	42	58	Carbamidomethylation
25	28	O46542|PGS2_HORSE	R.KAVFNGLNQM(+15.99)IVVELGTNPLK.S	Y	58.03	2300.2561	0.7	767.7598	3	27.49	F4:8209	1	168	188	Oxidation (M)
25	28	O46542|PGS2_HORSE	R.KAVFNGLNQMIVVELGTNPLK.S	Y	57.54	2284.2612	-0.7	762.4272	3	29.61	F4:8840	2	168	188
25	28	O46542|PGS2_HORSE	K.AVFNGLNQMIVVELGTNPLK.S	Y	54.91	2156.1663	0	719.7294	3	32.29	F4:9559	5	169	188
25	28	O46542|PGS2_HORSE	K.NLHALILVNNK.I	Y	49.45	1247.735	0.4	624.875	2	21.87	F4:6323	7	107	117
25	28	O46542|PGS2_HORSE	K.ASYSGVSLFSNPVQYWEIQPSTFR.C	Y	49.45	2762.334	-0.9	921.7844	3	32.52	F3:8755	3	323	346
25	28	O46542|PGS2_HORSE	K.AVFNGLNQM(+15.99)IVVELGTNPLK.S	Y	49.44	2172.1611	-0.4	725.0607	3	29.87	F4:8913	2	169	188	Oxidation (M)
25	28	O46542|PGS2_HORSE	K.DLPPDTTLLDLQNNK.I	Y	48.25	1695.8679	-0.3	848.941	2	27.81	F1:7391	18	79	93
25	28	O46542|PGS2_HORSE	K.SSGIENGAFQGMK.K	Y	44.71	1324.6082	0.1	663.3114	2	20.74	F4:5916	5	189	201
25	28	O46542|PGS2_HORSE	R.VVQC(+57.02)SDLGLDKVPK.D	Y	43.43	1556.8232	0.1	519.9484	3	20.51	F4:5828	2	65	78	Carbamidomethylation
25	28	O46542|PGS2_HORSE	K.LGLSFNSISAVDN(+.98)GSLANTPHLR.E	Y	42.73	2383.2131	0.6	795.4121	3	27.06	F4:8076	1	251	273	Deamidation (NQ)
25	28	O46542|PGS2_HORSE	R.VVQC(+57.02)SDLGLDK.V	Y	41.65	1232.6071	-0.2	617.3107	2	19.99	F2:5453	4	65	75	Carbamidomethylation
25	28	O46542|PGS2_HORSE	R.VHENEITK.V	Y	39.3	968.4927	1.1	485.2542	2	13.05	F3:3065	8	158	165
25	28	O46542|PGS2_HORSE	K.ISPGAFTPLVKLER.L	Y	36.88	1526.882	-0.2	509.9678	3	24.99	F4:7394	4	121	134
25	28	O46542|PGS2_HORSE	K.ITEIKDGDFK.N	Y	35.71	1164.6027	-0.2	389.2081	3	17.66	F4:4787	2	94	103
25	28	O46542|PGS2_HORSE	K.ISPGAFTPLVK.L	Y	35.14	1128.6543	-0.1	565.3344	2	24.46	F4:7218	3	121	131
25	28	O46542|PGS2_HORSE	R.ELHLDNNK.L	N	33.49	981.4879	0.3	491.7514	2	15.07	F4:3839	6	274	281
25	28	O46542|PGS2_HORSE	K.AVFN(+.98)GLNQMIVVELGTNPLK.S	Y	33.45	2157.1504	-0.1	720.0573	3	34.28	F4:10057	1	169	188	Deamidation (NQ)
25	28	O46542|PGS2_HORSE	R.V(+57.02)VQC(+57.02)SDLGLDKVPK.D	Y	30.61	1613.8446	-0.1	538.9554	3	21.1	F4:6044	1	65	78	Carbamidomethylation (DHKE X@N-term); Carbamidomethylation
25	28	O46542|PGS2_HORSE	R.C(+57.02)QC(+57.02)HLR.V	Y	29.32	872.3745	0	437.1945	2	12.59	F4:2961	4	59	64	Carbamidomethylation
25	28	O46542|PGS2_HORSE	K.ASY(+15.99)SGVSLFSN(+15.99)PVQYWEIQPSTFR.C	Y	29.29	2794.3237	-1	932.4476	3	31.87	F3:8607	1	323	346	Hydroxylation
25	28	O46542|PGS2_HORSE	K.VDAASLR.G	N	28.76	730.3973	0.4	366.2061	2	16.62	F1:4258	3	237	243
25	28	O46542|PGS2_HORSE	K.ELPEKMPK.T	Y	26.4	970.5157	-0.1	486.2651	2	16.45	F1:4199	4	144	151
25	28	O46542|PGS2_HORSE	R.G(+57.02)LNNLAK.L	Y	25.97	785.4395	0.5	393.7272	2	16.58	F4:4388	4	244	250	Carbamidomethylation (DHKE X@N-term)
25	28	O46542|PGS2_HORSE	R.C(+57.02)VYVR.S	Y	25.71	695.3425	0.1	348.6786	2	15.62	F2:3931	3	347	351	Carbamidomethylation
25	28	O46542|PGS2_HORSE	R.GLNNLAK.L	Y	24.86	728.4181	0.9	365.2166	2	16.45	F2:4227	4	244	250
25	28	O46542|PGS2_HORSE	K.KASYSGVSLFSNPVQYW.E	Y	24.14	1931.9418	-3.5	966.9748	2	30.17	F4:8997	1	322	338
25	28	O46542|PGS2_HORSE	K.V(+57.02)DAASLR.G	N	23.85	787.4188	-0.3	394.7166	2	17.04	F3:4456	1	237	243	Carbamidomethylation (DHKE X@N-term)
25	28	O46542|PGS2_HORSE	K.TLQELR.V	Y	23.44	758.4286	0	380.2216	2	17.12	F3:4485	4	152	157
25	28	O46542|PGS2_HORSE	W.EIQPSTFR.C	Y	21.66	976.4977	0.7	489.2565	2	18.98	F3:5130	4	339	346
25	28	O46542|PGS2_HORSE	R.VHENE(+21.98)ITK.V	Y	19.95	990.4746	1.2	496.2452	2	13.17	F2:3096	1	158	165	Sodium adduct
25	28	O46542|PGS2_HORSE	R.LYLSK.N	N	18.48	622.369	0	312.1918	2	17.36	F4:4678	4	135	139
25	28	O46542|PGS2_HORSE	K.KLSYIR.I	Y	17.86	778.4701	-0.1	390.2423	2	16.16	F4:4230	1	202	207
25	28	O46542|PGS2_HORSE	R.GLN(+.98)NLAK.L	Y	17.06	729.4021	1.1	365.7087	2	16.9	F4:4508	1	244	250	Deamidation (NQ)
25	28	O46542|PGS2_HORSE	R.C(+57.02)(+57.02)VYVR.S	Y	16.27	752.364	1.5	377.1898	2	17.07	F1:4408	2	347	351	Carbamidomethylation; Carbamidomethylation (DHKE X@N-term)
25	28	O46542|PGS2_HORSE	R.SAIQLGNY.K	Y	15.21	864.4341	0.7	433.2246	2	25.06	F3:6961	3	352	359
25	28	O46542|PGS2_HORSE	K.ASY(+15.99)SGVSLFSNPVQY(+15.99)WEIQPSTFR.C	Y	12.5	2794.3237	0.4	932.4489	3	31.9	F2:8765	1	323	346	Hydroxylation
30	37	tr|F7B5C4|F7B5C4_HORSE	R.EMEENFAVEAANYQDTIGR.L	Y	69.61	2185.9585	0.1	729.6602	3	26.86	F3:7435	4	241	259
30	37	tr|F7B5C4|F7B5C4_HORSE	R.EMEEN(+15.99)FAVEAANYQDTIGR.L	Y	53.64	2201.9534	2.9	734.9938	3	25.75	F3:7138	1	241	259	Hydroxylation
30	37	tr|F7B5C4|F7B5C4_HORSE	R.EM(+15.99)EENFAVEAANYQDTIGR.L	Y	52.19	2201.9534	0.5	734.9921	3	25.78	F1:6905	1	241	259	Oxidation (M)
30	37	tr|F7B5C4|F7B5C4_HORSE	K.LQEEMVQREEAESTLQSFR.Q	Y	51.2	2309.0957	-1.2	770.705	3	23.31	F4:6832	2	84	102
30	37	tr|F7B5C4|F7B5C4_HORSE	R.KVESLQEEIAFLK.K	Y	47.29	1532.845	0.7	511.9559	3	25.25	F4:7484	2	118	130
30	37	tr|F7B5C4|F7B5C4_HORSE	R.VEVERDNLAEDIMR.L	Y	46.92	1687.8199	-0.5	563.6136	3	23	F4:6724	4	67	80
30	37	tr|F7B5C4|F7B5C4_HORSE	R.ETNLESLPLVDTHSK.R	Y	46.87	1681.8523	0.5	561.625	3	23.06	F4:6745	2	320	334
30	37	tr|F7B5C4|F7B5C4_HORSE	R.DGQVINETSQHHDDLE	Y	46.32	1835.7922	-0.9	612.9375	3	18.2	F4:4986	2	346	361
30	37	tr|F7B5C4|F7B5C4_HORSE	R.LQDEIQNMKEEMAR.H	Y	44.47	1733.8076	1.1	578.9438	3	21.38	F3:5926	3	260	273
30	37	tr|F7B5C4|F7B5C4_HORSE	K.MALDIEIATYR.K	N	42.29	1294.6591	-0.1	648.3367	2	27.09	F4:8083	2	286	296
30	37	tr|F7B5C4|F7B5C4_HORSE	R.QVQSLTC(+57.02)EVDALK.G	Y	41.3	1489.7446	-0.1	745.8795	2	23.46	F4:6884	1	217	229	Carbamidomethylation
30	37	tr|F7B5C4|F7B5C4_HORSE	R.Q(-17.03)DVDNASLAR.L	Y	40.33	1070.4993	0.2	536.257	2	21.43	F4:6164	2	103	112	Pyro-glu from Q
30	37	tr|F7B5C4|F7B5C4_HORSE	K.FADLSEAANR.N	Y	39.9	1092.5199	1.1	547.2678	2	19.98	F3:5479	4	190	199
30	37	tr|F7B5C4|F7B5C4_HORSE	R.EEAESTLQSFR.Q	Y	39.66	1295.5994	0.5	648.8073	2	21.18	F4:6074	4	92	102
30	37	tr|F7B5C4|F7B5C4_HORSE	R.ISLPLPNFSSLNLR.E	Y	39.53	1569.8878	-1.5	785.95	2	30.85	F3:8373	5	306	319
30	37	tr|F7B5C4|F7B5C4_HORSE	R.LGDLYEEEMR.E	Y	37.72	1253.5598	0.1	627.7872	2	22.72	F3:6337	4	43	52
30	37	tr|F7B5C4|F7B5C4_HORSE	R.QDVDNASLAR.L	Y	37.67	1087.5258	0.7	544.7705	2	16.56	F3:4282	4	103	112
30	37	tr|F7B5C4|F7B5C4_HORSE	K.NLQEAEEWYK.S	N	36.77	1308.5986	-0.6	655.3062	2	23.01	F4:6726	4	178	187
30	37	tr|F7B5C4|F7B5C4_HORSE	R.ETNLESLPLVDTHSKR.T	Y	36.69	1837.9534	0.1	460.4957	4	21.22	F4:6086	1	320	335
30	37	tr|F7B5C4|F7B5C4_HORSE	R.ISLPLPN(+.98)FSSLNLR.E	Y	35.3	1570.8718	-1.1	786.4423	2	32.09	F4:9507	2	306	319	Deamidation (NQ)
30	37	tr|F7B5C4|F7B5C4_HORSE	R.Q(-17.03)QYESVAAK.N	Y	35.15	1005.4767	0	503.7456	2	19.42	F3:5287	3	169	177	Pyro-glu from Q
30	37	tr|F7B5C4|F7B5C4_HORSE	R.QVDQLTNDK.A	Y	34.7	1059.5197	0.2	530.7672	2	15.61	F4:4031	3	56	64
30	37	tr|F7B5C4|F7B5C4_HORSE	R.QQYESVAAK.N	Y	34.39	1022.5032	1.1	512.2595	2	15.11	F3:3778	5	169	177
30	37	tr|F7B5C4|F7B5C4_HORSE	R.DNLAEDIMR.L	Y	33.17	1075.4968	-0.1	538.7556	2	26.02	F4:7734	2	72	80
30	37	tr|F7B5C4|F7B5C4_HORSE	L.RQVDQLTNDK.A	Y	31.93	1215.6207	0.1	608.8177	2	14.68	F4:3699	1	55	64
30	37	tr|F7B5C4|F7B5C4_HORSE	K.VELQELNDR.F	N	29.77	1114.5618	1.3	558.2889	2	20.21	F3:5555	3	2	10
30	37	tr|F7B5C4|F7B5C4_HORSE	R.EYQDLLNVK.M	N	29.67	1120.5764	0.3	561.2957	2	23.58	F4:6922	1	277	285
30	37	tr|F7B5C4|F7B5C4_HORSE	R.EME(+57.02)ENFAVEAANYQDTIGR.L	Y	27.43	2242.98	-1.9	748.6658	3	23.33	F4:6839	1	241	259	Carbamidomethylation (DHKE X@N-term)
30	37	tr|F7B5C4|F7B5C4_HORSE	K.LQEEMVQR.E	Y	27.41	1031.507	1.8	516.7617	2	17.13	F3:4488	1	84	91
30	37	tr|F7B5C4|F7B5C4_HORSE	K.LLEGEESR.I	N	26.36	931.4611	0.5	466.738	2	16.27	F3:4178	3	298	305
30	37	tr|F7B5C4|F7B5C4_HORSE	K.QESNEYRR.Q	Y	24.73	1080.4948	0.1	361.1722	3	12.06	F4:2783	3	209	216
30	37	tr|F7B5C4|F7B5C4_HORSE	K.GTNESLER.Q	N	23.49	904.425	1.9	453.2206	2	14.05	F4:3472	1	230	237
30	37	tr|F7B5C4|F7B5C4_HORSE	R.Q(sub K)LLEGEESR.I	N	22.12	1059.5197	-0.4	530.7669	2	17.76	F4:4827	3	297	305	Mutation
30	37	tr|F7B5C4|F7B5C4_HORSE	R.LDLER.K	N	20.56	644.3493	0.1	323.1819	2	17.76	F2:4691	4	113	117
30	37	tr|F7B5C4|F7B5C4_HORSE	K.Q(-17.03)ESNEYRR.Q	Y	20.13	1063.4683	1.7	532.7423	2	14.28	F4:3554	3	209	216	Pyro-glu from Q
30	37	tr|F7B5C4|F7B5C4_HORSE	R.Q(-17.03)VDQLTNDK.A	Y	20.12	1042.493	1.3	522.2545	2	22.1	F3:6155	2	56	64	Pyro-glu from Q
30	37	tr|F7B5C4|F7B5C4_HORSE	I.MRLEK.L	N	18.88	675.3738	0.4	338.6943	2	13.86	F1:3333	4	79	83
30	37	tr|F7B5C4|F7B5C4_HORSE	R.KLLEGEESR.I	N	15.26	1059.556	4.6	530.7877	2	15.75	F1:3963	1	297	305
30	37	tr|F7B5C4|F7B5C4_HORSE	I.M(+15.99)RLEK.L	N	14.3	691.3687	-0.2	346.6915	2	12.18	F2:2766	4	79	83	Oxidation (M)
30	37	tr|F7B5C4|F7B5C4_HORSE	R.VEVERDNLAEDIM(+15.99)R.L	Y	13.32	1703.8148	1.2	568.9462	3	20.33	F3:5596	1	67	80	Oxidation (M)
69	26	tr|F6V1T9|F6V1T9_HORSE	K.ILVNQLSVDDVNVLTC(+57.02)ATGTLSNLTC(+57.02)NNSK.N	Y	68.88	3262.6174	1.5	1088.5481	3	32.29	F4:9560	2	395	424	Carbamidomethylation
69	26	tr|F6V1T9|F6V1T9_HORSE	K.SAIVHLINYQDDAELATR.A	Y	66.72	2028.0276	-0.7	677.016	3	24.48	F4:7225	2	125	142
69	26	tr|F6V1T9|F6V1T9_HORSE	K.TLVTQNSGVEALIHAILR.A	Y	54.82	1934.0948	-0.7	645.7051	3	31.45	F4:9336	1	427	444
69	26	tr|F6V1T9|F6V1T9_HORSE	R.ALM(+15.99)GSPQLVAAVVR.T	Y	49.72	1426.7966	-0.6	714.4052	2	24.45	F4:7214	2	178	191	Oxidation (M)
69	26	tr|F6V1T9|F6V1T9_HORSE	R.HVAAGTQQPYTDGVR.M	Y	48.41	1598.78	0.6	533.9343	3	16.31	F4:4286	1	541	555
69	26	tr|F6V1T9|F6V1T9_HORSE	R.MEEIVEGC(+57.02)TGALHILAR.D	Y	47.2	1897.939	1.1	633.6543	3	24.84	F4:7345	1	556	572	Carbamidomethylation
69	26	tr|F6V1T9|F6V1T9_HORSE	H.NEGTATYAAAVLFR.I	Y	46.49	1482.7467	0.5	742.381	2	26.62	F4:7937	3	638	651
69	26	tr|F6V1T9|F6V1T9_HORSE	R.M(+15.99)EEIVEGC(+57.02)TGALHILAR.D	Y	46.25	1913.9338	0.1	638.9853	3	23.93	F4:7045	1	556	572	Oxidation (M); Carbamidomethylation
69	26	tr|F6V1T9|F6V1T9_HORSE	R.LNTIPLFVQLLYSSVENIQR.V	Y	44.66	2346.2947	-0.4	783.1052	3	38.21	F4:10991	1	583	602
69	26	tr|F6V1T9|F6V1T9_HORSE	R.VSVELTNSLFK.H	Y	42.58	1235.6761	-0.2	618.8452	2	25.93	F4:7709	1	664	674
69	26	tr|F6V1T9|F6V1T9_HORSE	R.NLSDVATKQEGLESVLK.I	Y	42.21	1829.9734	3.1	611.0003	3	23.68	F4:6957	1	378	394
69	26	tr|F6V1T9|F6V1T9_HORSE	K.LLNDEDPVVVTK.A	Y	41.52	1340.7188	0.8	671.3672	2	22.16	F4:6428	4	150	161
69	26	tr|F6V1T9|F6V1T9_HORSE	R.TMQNTSDLDTAR.C	Y	41.14	1351.6038	-0.7	676.8087	2	17.03	F4:4558	1	192	203
69	26	tr|F6V1T9|F6V1T9_HORSE	R.ALMGSPQLVAAVVR.T	Y	40.33	1410.8016	-2	706.4067	2	26.44	F4:7873	2	178	191
69	26	tr|F6V1T9|F6V1T9_HORSE	K.AAMIVNQLSK.K	Y	35.31	1073.5903	1.5	537.8032	2	20.87	F4:5964	1	162	171
69	26	tr|F6V1T9|F6V1T9_HORSE	R.LAEPSQLLK.S	Y	34.32	997.5807	-0.1	499.7976	2	21.74	F4:6278	4	116	124
69	26	tr|F6V1T9|F6V1T9_HORSE	R.ISEDKNPDYR.K	Y	28.32	1235.5781	0.3	412.8668	3	14.19	F4:3521	1	652	661
69	26	tr|F6V1T9|F6V1T9_HORSE	K.QEGLESVLK.I	Y	27.47	1001.5393	0.7	501.7773	2	22.15	F4:6422	1	386	394
69	26	tr|F6V1T9|F6V1T9_HORSE	K.LLWTTSR.V	Y	24.38	875.4865	0.9	438.7509	2	22.67	F4:6611	1	327	333
69	26	tr|F6V1T9|F6V1T9_HORSE	R.ALPELTK.L	Y	24.15	770.4538	0.4	386.2343	2	19.61	F4:5503	2	143	149
69	26	tr|F6V1T9|F6V1T9_HORSE	R.LVQLLVK.A	Y	19.25	811.5531	0.3	406.7839	2	22.71	F4:6624	1	527	533
69	26	tr|F6V1T9|F6V1T9_HORSE	K.HLTSNSPR.L	Y	19.19	910.462	-0.3	456.2382	2	12.47	F3:2866	1	360	367
10	46	tr|F6W7V0|F6W7V0_HORSE	K.QC(+57.02)ANLQNAIADAEQR.G	Y	48.93	1700.79	0.9	567.9378	3	22.94	F4:6702	3	405	419	Carbamidomethylation
10	46	tr|F6W7V0|F6W7V0_HORSE	R.TTAENEFVMLKK.D	Y	48.6	1409.7224	0.4	470.9149	3	20.55	F4:5843	3	265	276
10	46	tr|F6W7V0|F6W7V0_HORSE	R.QNLEPLFEQYINNLR.R	N	48.33	1889.9635	0.6	630.9955	3	31.37	F4:9314	3	212	226
10	46	tr|F6W7V0|F6W7V0_HORSE	R.QNLEPLFEQYINNLRR.Q	N	47.54	2046.0646	-1.5	683.0278	3	28.9	F4:8629	2	212	227
10	46	tr|F6W7V0|F6W7V0_HORSE	R.SRTEAESWYQTK.Y	Y	46.57	1484.6896	0	495.9038	3	17.9	F4:4876	3	352	363
10	46	tr|F6W7V0|F6W7V0_HORSE	K.DVDAAYMNKVELEAK.V	N	45.13	1694.8185	1.1	565.9474	3	22.55	F4:6564	1	277	291
10	46	tr|F6W7V0|F6W7V0_HORSE	R.NTKHEISEMNR.M	Y	44.31	1357.6409	0.1	453.5543	3	14.49	F4:3630	2	380	390
10	46	tr|F6W7V0|F6W7V0_HORSE	K.Q(-17.03)C(+57.02)ANLQNAIADAEQR.G	Y	42.42	1683.7634	1.4	842.8902	2	27.63	F4:8248	2	405	419	Pyro-glu from Q; Carbamidomethylation
10	46	tr|F6W7V0|F6W7V0_HORSE	K.VDALMDEINFMK.M	Y	42.36	1424.668	0	713.3412	2	29.54	F4:8820	4	292	303
10	46	tr|F6W7V0|F6W7V0_HORSE	K.LALDVEIATYR.K	N	41.5	1262.687	-0.2	632.3506	2	26.41	F4:7861	8	460	470
10	46	tr|F6W7V0|F6W7V0_HORSE	K.YEELQQTAGR.H	Y	40.83	1193.5676	0.2	597.7912	2	16.94	F4:4520	4	364	373
10	46	tr|F6W7V0|F6W7V0_HORSE	R.SLDLDSIIAEVK.A	N	40.64	1301.7078	-0.8	651.8607	2	27.44	F4:8189	25	331	342
10	46	tr|F6W7V0|F6W7V0_HORSE	R.Q(-17.03)NLEPLFEQYINNLR.R	N	40.59	1872.937	-1.3	937.4745	2	37.57	F4:10840	1	212	226	Pyro-glu from Q
10	46	tr|F6W7V0|F6W7V0_HORSE	R.KLLEGEEC(+57.02)R.L	N	40.29	1132.5546	0	378.5255	3	15.82	F4:4104	4	471	479	Carbamidomethylation
10	46	tr|F6W7V0|F6W7V0_HORSE	R.TTAENEFVM(+15.99)LKK.D	Y	40.29	1425.7173	1.3	476.247	3	19.15	F4:5335	4	265	276	Oxidation (M)
10	46	tr|F6W7V0|F6W7V0_HORSE	R.TTAENEFVMLK.K	Y	39.99	1281.6274	0.6	641.8214	2	23.88	F4:7028	3	265	275
10	46	tr|F6W7V0|F6W7V0_HORSE	R.NMQDLVEDFK.N	N	39.93	1237.5648	0.6	619.79	2	26.88	F2:7499	3	245	254
10	46	tr|F6W7V0|F6W7V0_HORSE	K.DVDAAYMNK.V	N	39.42	1025.4487	1	513.7322	2	18.83	F4:5218	4	277	285
10	46	tr|F6W7V0|F6W7V0_HORSE	K.LALDVEIATYRK.L	N	38.93	1390.782	0.4	464.6015	3	23.23	F4:6805	3	460	471
10	46	tr|F6W7V0|F6W7V0_HORSE	K.VDALMDEINFM(+15.99)K.M	Y	38.79	1440.6628	-0.6	721.3383	2	26.91	F4:8033	2	292	303	Oxidation (M)
10	46	tr|F6W7V0|F6W7V0_HORSE	R.TEAESWYQTK.Y	Y	38.3	1241.5564	0.6	621.7858	2	19.89	F2:5419	3	354	363
10	46	tr|F6W7V0|F6W7V0_HORSE	K.QC(+57.02)ANLQNAIADAEQRGELALK.D	Y	38.23	2312.1543	0.8	771.726	3	26.36	F4:7845	1	405	425	Carbamidomethylation
10	46	tr|F6W7V0|F6W7V0_HORSE	K.VDALM(+15.99)DEINFM(+15.99)K.M	Y	38.15	1456.6578	-0.4	729.3359	2	24.41	F4:7202	1	292	303	Oxidation (M)
10	46	tr|F6W7V0|F6W7V0_HORSE	K.NKYEDEINK.R	N	38.05	1151.5458	-0.1	576.7801	2	15.5	F4:3992	2	255	263
10	46	tr|F6W7V0|F6W7V0_HORSE	R.TTAENEFVM(+15.99)LK.K	Y	38	1297.6224	0.1	649.8185	2	22.02	F2:6131	3	265	275	Oxidation (M)
10	46	tr|F6W7V0|F6W7V0_HORSE	K.AQYEEIANR.S	Y	37.06	1092.5199	0.4	547.2675	2	17.39	F4:4689	4	343	351
10	46	tr|F6W7V0|F6W7V0_HORSE	K.L(+57.02)ALDVEIATYR.K	N	34.42	1319.7085	-0.6	660.8611	2	26.86	F4:8017	3	460	470	Carbamidomethylation (DHKE X@N-term)
10	46	tr|F6W7V0|F6W7V0_HORSE	K.VDALM(+15.99)DEINFMK.M	Y	34.28	1440.6628	-1.6	721.3375	2	27.26	F4:8138	1	292	303	Oxidation (M)
10	46	tr|F6W7V0|F6W7V0_HORSE	K.YEDEINKR.T	N	33.57	1065.509	0.9	533.7623	2	14.19	F3:3452	8	257	264
10	46	tr|F6W7V0|F6W7V0_HORSE	K.LAELED(+14.02)ALQK.A	Y	33.34	1142.6183	-0.2	572.3163	2	22.77	F4:6645	4	431	440	Methyl ester
10	46	tr|F6W7V0|F6W7V0_HORSE	R.NMQDLVEDFKNK.Y	Y	33.11	1479.7028	-0.6	494.2412	3	24.08	F4:7093	1	245	256
10	46	tr|F6W7V0|F6W7V0_HORSE	K.HEISEMNR.M	Y	33.01	1014.4553	2	508.2359	2	14.28	F4:3552	3	383	390
10	46	tr|F6W7V0|F6W7V0_HORSE	R.SLDLDSIIAEVK(+57.02).A	N	33	1358.7292	-1	680.3712	2	30.88	F4:9186	3	331	342	Carbamidomethylation (DHKE X@N-term)
10	46	tr|F6W7V0|F6W7V0_HORSE	R.S(+57.02)LDLDSIIAEVK.A	N	32.76	1358.7292	0.6	680.3723	2	31.7	F4:9401	4	331	342	Carbamidomethylation (DHKE X@N-term)
10	46	tr|F6W7V0|F6W7V0_HORSE	K.FASFIDKVR.F	N	32.62	1081.592	-0.7	361.5377	3	21.67	F4:6251	1	178	186
10	46	tr|F6W7V0|F6W7V0_HORSE	K.VDALMDEINFMK(+15.99).M	Y	32.49	1440.6628	-0.2	721.3386	2	26.97	F3:7463	1	292	303	Hydroxylation
10	46	tr|F6W7V0|F6W7V0_HORSE	R.LRAEIDNVK.K	Y	32.37	1056.5928	-1	353.2045	3	16.47	F4:4348	1	395	403
10	46	tr|F6W7V0|F6W7V0_HORSE	R.E(+43.01)YQELMNTK.L	N	32.29	1197.5336	-0.3	599.7739	2	22.73	F4:6630	2	451	459	Carbamylation
10	46	tr|F6W7V0|F6W7V0_HORSE	R.HGDDLR.N	N	31.88	711.33	0.2	356.6723	2	12.21	F3:2780	4	374	379
10	46	tr|F6W7V0|F6W7V0_HORSE	R.EYQELMNTK.L	N	31.41	1154.5277	0.1	578.2712	2	19.53	F4:5476	1	451	459
10	46	tr|F6W7V0|F6W7V0_HORSE	R.TEEREQIK.T	N	31.4	1031.5247	1.4	516.7703	2	12.52	F4:2936	8	165	172
10	46	tr|F6W7V0|F6W7V0_HORSE	K.LLEGEEC(+57.02)R.L	N	31.03	1004.4597	-0.8	503.2367	2	16.74	F4:4449	4	472	479	Carbamidomethylation
10	46	tr|F6W7V0|F6W7V0_HORSE	K.DVDAAYM(+15.99)NK.V	N	31.01	1041.4437	0.6	521.7294	2	16.28	F4:4278	1	277	285	Oxidation (M)
10	46	tr|F6W7V0|F6W7V0_HORSE	R.NTKHEISEM(+15.99)NR.M	Y	30.99	1373.6357	-0.4	458.8857	3	12.68	F4:2992	1	380	390	Oxidation (M)
10	46	tr|F6W7V0|F6W7V0_HORSE	S.LDLDSIIAEVK.A	N	30.62	1214.6758	-1.2	608.3444	2	31.23	F4:9277	2	332	342
10	46	tr|F6W7V0|F6W7V0_HORSE	R.SLYNLGGSK.R	N	30.32	937.4869	-0.7	469.7504	2	20.21	F4:5720	3	63	71
10	46	tr|F6W7V0|F6W7V0_HORSE	R.GRLDSELR.N	N	30.13	944.5039	0.5	473.2595	2	16.64	F4:4412	4	237	244
10	46	tr|F6W7V0|F6W7V0_HORSE	K.D(+57.02)VDAAYMNK.V	N	29.87	1082.4702	1.3	542.2431	2	19.71	F4:5539	1	277	285	Carbamidomethylation (DHKE X@N-term)
10	46	tr|F6W7V0|F6W7V0_HORSE	K.A(+57.02)QYEEIANR.S	Y	29.67	1149.5414	0.7	575.7784	2	17.52	F4:4737	1	343	351	Carbamidomethylation (DHKE X@N-term)
10	46	tr|F6W7V0|F6W7V0_HORSE	R.TSFTSVSR.S	Y	29.14	883.4399	-0.4	442.7271	2	17.03	F4:4555	1	30	37
10	46	tr|F6W7V0|F6W7V0_HORSE	R.S(+57.02)GGGGGGFGR.V	Y	29.08	864.3838	0.9	433.1996	2	14.47	F3:3549	4	38	47	Carbamidomethylation (DHKE X@N-term)
10	46	tr|F6W7V0|F6W7V0_HORSE	R.S(+27.99)LDLDSIIAEVK.A	N	28.48	1329.7028	-0.2	665.8585	2	33.47	F4:9857	3	331	342	Formylation
10	46	tr|F6W7V0|F6W7V0_HORSE	R.NKLAELED(+14.02)ALQK.A	Y	28.34	1384.7561	0.5	462.5929	3	24.8	F4:7332	1	429	440	Methyl ester
10	46	tr|F6W7V0|F6W7V0_HORSE	R.SLDLD(+21.98)SIIAEVK.A	N	28.23	1323.6897	-3.3	662.8499	2	31	F4:9218	4	331	342	Sodium adduct
10	46	tr|F6W7V0|F6W7V0_HORSE	R.K(+57.02)LLEGEEC(+57.02)R.L	N	28.03	1189.576	1	595.7959	2	15.95	F4:4152	2	471	479	Carbamidomethylation (DHKE X@N-term); Carbamidomethylation
10	46	tr|F6W7V0|F6W7V0_HORSE	R.SLD(+57.02)LDSIIAEVK.A	N	27.32	1358.7292	0.9	453.9174	3	31.8	F4:9427	1	331	342	Carbamidomethylation (DHKE X@N-term)
10	46	tr|F6W7V0|F6W7V0_HORSE	R.LLRD(sub E)YQELMNTK.L	Y	27.09	1522.7814	-0.2	508.601	3	22.77	F3:6351	5	448	459	Mutation
10	46	tr|F6W7V0|F6W7V0_HORSE	K.FASFIDK.V	N	27.09	826.4225	0.3	414.2187	2	22.12	F1:5981	3	178	184
10	46	tr|F6W7V0|F6W7V0_HORSE	R.QSSVSFR.S	Y	27.01	809.4031	0	405.7089	2	16.47	F4:4347	3	4	10
10	46	tr|F6W7V0|F6W7V0_HORSE	R.NMQDLVEDL(sub F)K.N	N	26.51	1203.5806	-0.1	602.7975	2	26.42	F4:7865	3	245	254	Mutation
10	46	tr|F6W7V0|F6W7V0_HORSE	K.L(+57.02)LEGEEC(+57.02)R.L	N	26.38	1061.4811	0.7	531.7482	2	17.27	F4:4644	3	472	479	Carbamidomethylation (DHKE X@N-term); Carbamidomethylation
10	46	tr|F6W7V0|F6W7V0_HORSE	R.EYQELM(+15.99)NTK.L	N	25.92	1170.5227	1	586.2692	2	16.41	F3:4230	3	451	459	Oxidation (M)
10	46	tr|F6W7V0|F6W7V0_HORSE	R.S(+57.02)LDLD(+21.98)SIIAEVK.A	N	25.36	1380.7112	-0.2	691.3627	2	31.78	F4:9422	1	331	342	Carbamidomethylation (DHKE X@N-term); Sodium adduct
10	46	tr|F6W7V0|F6W7V0_HORSE	R.D(sub E)YQELMNTK.L	N	25.12	1140.5121	0.8	571.2638	2	21.91	F3:6099	1	451	459	Mutation
10	46	tr|F6W7V0|F6W7V0_HORSE	R.N(sub S)LDLDSIIAEVK.A	N	25.07	1328.7188	-0.6	665.3663	2	30.94	F4:9200	8	331	342	Mutation
10	46	tr|F6W7V0|F6W7V0_HORSE	R.SLDLD(+37.95)SIIAEVK.A	N	24.78	1339.6548	-1.6	447.5581	3	31	F4:9217	5	331	342	Replacement of 2 protons by calcium
10	46	tr|F6W7V0|F6W7V0_HORSE	R.AEIDNVKK.Q	Y	24.13	915.5025	0.8	458.7589	2	13.29	F4:3212	2	397	404
10	46	tr|F6W7V0|F6W7V0_HORSE	K.L(+57.02)ALDVEIATYRK.L	N	23.72	1447.8035	1.7	483.6093	3	23.66	F4:6948	1	460	471	Carbamidomethylation (DHKE X@N-term)
10	46	tr|F6W7V0|F6W7V0_HORSE	R.ISISTSGGS(sub G)FR.N	Y	23.58	1110.5669	1.1	556.2913	2	20.74	F3:5728	3	73	83	Mutation
10	46	tr|F6W7V0|F6W7V0_HORSE	R.LSGEGVGPVNIS.V	Y	23.11	1127.5823	1.2	564.7991	2	24.82	F4:7340	1	480	491
10	46	tr|F6W7V0|F6W7V0_HORSE	R.LDSELR.N	N	22.93	731.3813	-0.3	366.6978	2	16.41	F4:4326	3	239	244
10	46	tr|F6W7V0|F6W7V0_HORSE	R.LR(+15.99)AEIDNVK.K	Y	22.83	1072.5876	-0.4	537.3009	2	15.71	F4:4065	3	395	403	Hydroxylation
10	46	tr|F6W7V0|F6W7V0_HORSE	R.LV(sub L)REYQELMNTK.L	Y	22.63	1522.7814	0.7	508.6014	3	23	F2:6430	1	448	459	Mutation
10	46	tr|F6W7V0|F6W7V0_HORSE	R.F(+57.02)LEQQNK.V	N	22.57	962.4821	-0.6	482.248	2	17.82	F4:4849	1	187	193	Carbamidomethylation (DHKE X@N-term)
10	46	tr|F6W7V0|F6W7V0_HORSE	K.HEISEM(+15.99)NR.M	Y	22.44	1030.4502	-0.5	516.2321	2	12.3	F4:2860	4	383	390	Oxidation (M)
10	46	tr|F6W7V0|F6W7V0_HORSE	R.N(+57.02)MQDLVEDFK.N	N	22.38	1294.5863	-1.4	648.2995	2	28.05	F4:8379	1	245	254	Carbamidomethylation (DHKE X@N-term)
10	46	tr|F6W7V0|F6W7V0_HORSE	R.FLEQQNK.V	N	21.94	905.4606	-0.4	453.7374	2	15.91	F4:4138	4	187	193
10	46	tr|F6W7V0|F6W7V0_HORSE	K.HEISE(+57.02)MNR.M	Y	21.7	1071.4767	-0.3	358.166	3	11.95	F4:2747	2	383	390	Carbamidomethylation (DHKE X@N-term)
[truncated: 1,703 more rows]
