# Supplementary material for: Anatomical heterogeneity of tendon: Fascicular and interfascicular tendon compartments have distinct proteomic composition
Source: Sci Rep. 2016 Feb 4;6:20455. doi: 10.1038/srep20455 (PMC4740843; doi:10.1038/srep20455)
Supplement: Supplementary Tables [file srep20455-s2.zip › srep20455-s3.csv]

Protein Group	Protein ID	Protein Accession	Peptide	Unique	-10lgP	Mass	ppm	m/z	z	RT	Scan	#Spec	Start	End	PTM
6	3	tr|F6RTL6|F6RTL6_HORSE	R.GAP(+15.99)GAVGAP(+15.99)GPAGANGDRGEAGAAGPAGPAGPR.G	Y	97	2739.3071	-0.2	914.1094	3	17.38	F10:4544	9	674	706	Hydroxylation
6	3	tr|F6RTL6|F6RTL6_HORSE	K.GPK(+15.99)GENGPVGPTGPVGAAGPSGPNGPP(+15.99)GPAGSR.G	Y	94.42	2878.3958	1.3	960.4738	3	19.02	F12:5204	5	743	775	Hydroxylation
6	3	tr|F6RTL6|F6RTL6_HORSE	R.GEVGPAGPNGFAGPAGAAGQP(+15.99)GAK(+15.99)GER.G	Y	89.88	2408.1467	1.5	803.7241	3	18.92	F12:5166	5	713	739	Hydroxylation
6	3	tr|F6RTL6|F6RTL6_HORSE	R.GPSGPP(+15.99)GPDGNKGEPGVLGAP(+15.99)GTAGPSGPSGLP(+15.99)GER.G	Y	87.79	3224.5332	-1	1075.8506	3	20.7	F11:5795	2	608	643	Hydroxylation
6	3	tr|F6RTL6|F6RTL6_HORSE	R.GPSGPP(+15.99)GPDGNKGEPGVLGAP(+15.99)GTAGPSGPSGLPGER.G	Y	87.13	3208.5383	0.8	1070.5209	3	21.4	F11:6048	2	608	643	Hydroxylation
6	3	tr|F6RTL6|F6RTL6_HORSE	K.GPK(+15.99)GE(+57.02)NGPVGPTGPVGAAGPSGPNGPP(+15.99)GPAGSR.G	Y	85.38	2935.4172	-0.3	979.4794	3	19.17	F11:5250	2	743	775	Hydroxylation; Carbamidomethylation (DHKE X@N-term)
6	3	tr|F6RTL6|F6RTL6_HORSE	K.GPK(+15.99)GENGPVGPTGPVGAAGPSGPNGP(+15.99)P(+15.99)GPAGSR.G	Y	85.37	2894.3906	1.4	965.8055	3	18.65	F12:5067	3	743	775	Hydroxylation
6	3	tr|F6RTL6|F6RTL6_HORSE	R.GPSGPP(+15.99)GPDGNK(+15.99)GEPGVLGAP(+15.99)GTAGPSGPSGLPGER.G	Y	84	3224.5332	1.1	1075.8529	3	21.35	F12:6043	6	608	643	Hydroxylation
6	3	tr|F6RTL6|F6RTL6_HORSE	R.GERGPP(+15.99)GESGAAGPAGPIGSR.G	Y	83.6	1891.9136	0.1	946.9641	2	16.66	F11:4348	10	587	607	Hydroxylation
6	3	tr|F6RTL6|F6RTL6_HORSE	R.GPSGPP(+15.99)GPDGNKGEP(+15.99)GVLGAP(+15.99)GTAGPSGPSGLPGER.G	Y	81.45	3224.5332	1	1075.8528	3	21	F10:5798	5	608	643	Hydroxylation
6	3	tr|F6RTL6|F6RTL6_HORSE	R.GLP(+15.99)GVAGSLGEP(+15.99)GPLGIAGPP(+15.99)GAR.G	Y	80.13	2144.1226	1.9	1073.0706	2	26.46	F9:7619	16	881	904	Hydroxylation
6	3	tr|F6RTL6|F6RTL6_HORSE	R.GEVGPAGPN(+.98)GFAGPAGAAGQP(+15.99)GAK(+15.99)GER.G	Y	79.55	2409.1309	2.7	804.0531	3	19.7	F9:5402	4	713	739	Deamidation (NQ); Hydroxylation
6	3	tr|F6RTL6|F6RTL6_HORSE	K.GESGNKGEPGAAGPQGPP(+15.99)GPSGEEGK.R	Y	79.5	2363.0625	-0.6	788.6943	3	15.03	F12:3768	4	353	378	Hydroxylation
6	3	tr|F6RTL6|F6RTL6_HORSE	R.GEVGPAGPNGFAGPAGAAGQPGAK(+15.99)GER.G	Y	78.87	2392.1519	-1.1	798.3903	3	19.37	F11:5320	4	713	739	Hydroxylation
6	3	tr|F6RTL6|F6RTL6_HORSE	R.GERGPPGESGAAGPAGPIGSR.G	Y	78.18	1875.9187	-0.7	626.313	3	17.4	F10:4550	3	587	607
6	3	tr|F6RTL6|F6RTL6_HORSE	K.GESGNK(+15.99)GEPGAAGPQGPP(+15.99)GPSGEEGK.R	Y	78.18	2379.0574	-0.4	794.0261	3	14.95	F12:3744	2	353	378	Hydroxylation
6	3	tr|F6RTL6|F6RTL6_HORSE	K.GPSGEPGTAGP(+15.99)PGTPGPQGLLGAP(+15.99)GILGLP(+15.99)GSR.G	Y	78.15	2966.5098	1.1	989.8449	3	28.31	F12:8238	2	845	877	Hydroxylation
6	3	tr|F6RTL6|F6RTL6_HORSE	K.GENGPVGPTGPVGAAGPSGPNGPP(+15.99)GPAGSR.G	Y	78.03	2580.2317	-0.1	861.0844	3	20.49	F12:5732	3	746	775	Hydroxylation
6	3	tr|F6RTL6|F6RTL6_HORSE	R.GPP(+15.99)GESGAAGPAGPIGSR.G	Y	77.19	1549.7484	0.3	775.8817	2	17.77	F12:4752	16	590	607	Hydroxylation
6	3	tr|F6RTL6|F6RTL6_HORSE	R.GLP(+15.99)GVAGSLGEPGPLGIAGPP(+15.99)GAR.G	Y	77.17	2128.1277	0.6	1065.0718	2	26.87	F12:7830	20	881	904	Hydroxylation
6	3	tr|F6RTL6|F6RTL6_HORSE	K.GESGNKGEP(+15.99)GAAGPQGPP(+15.99)GPSGEEGK.R	Y	77.03	2379.0574	1	794.0272	3	14.32	F9:3475	4	353	378	Hydroxylation
6	3	tr|F6RTL6|F6RTL6_HORSE	R.GYP(+15.99)GNAGPVGAVGAP(+15.99)GPHGPVGPTGK.H	Y	76.95	2299.1345	0.9	1150.5756	2	19.13	F12:5244	18	947	972	Hydroxylation
6	3	tr|F6RTL6|F6RTL6_HORSE	R.GERGPP(+15.99)GESGAAGP(+15.99)AGPIGSR.G	Y	76.54	1907.9084	0.3	636.9769	3	15.9	F12:4070	4	587	607	Hydroxylation
6	3	tr|F6RTL6|F6RTL6_HORSE	R.GP(+15.99)P(+15.99)GESGAAGPAGPIGSR.G	Y	75.78	1565.7433	0.9	783.8796	2	17.28	F9:4532	3	590	607	Hydroxylation
6	3	tr|F6RTL6|F6RTL6_HORSE	K.GEQGPAGPP(+15.99)GFQGLP(+15.99)GPAGTAGEVGKP(+15.99)GER.G	Y	75.11	2819.3474	-0.1	940.7896	3	21.18	F12:5981	3	542	571	Hydroxylation
6	3	tr|F6RTL6|F6RTL6_HORSE	K.GHNGLQGLP(+15.99)GLAGQHGDQGAP(+15.99)GSVGPAGPR.G	Y	74.84	2790.3545	2	698.5973	4	21.16	F12:5973	3	1022	1051	Hydroxylation
6	3	tr|F6RTL6|F6RTL6_HORSE	R.GPPGESGAAGPAGPIGSR.G	Y	73.96	1533.7535	0.7	512.2588	3	18.41	F9:4938	9	590	607
6	3	tr|F6RTL6|F6RTL6_HORSE	R.GPP(+15.99)GESGAAGP(+15.99)AGPIGSR.G	Y	73.88	1565.7433	1.2	783.8798	2	16.62	F9:4293	4	590	607	Hydroxylation
6	3	tr|F6RTL6|F6RTL6_HORSE	R.GAP(+15.99)GAVGAP(+15.99)GPAGAN(+.98)GDRGEAGAAGPAGPAGPR.G	Y	71.56	2740.2913	1.1	686.0808	4	17.98	F9:4785	9	674	706	Hydroxylation; Deamidation (NQ)
6	3	tr|F6RTL6|F6RTL6_HORSE	R.GPP(+15.99)GAVGAP(+15.99)GVNGAP(+15.99)GEAGR.D	Y	71.13	1734.8285	0	868.4215	2	16.84	F12:4413	4	905	924	Hydroxylation
6	3	tr|F6RTL6|F6RTL6_HORSE	R.GSDGSVGPVGPAGPIGSAGPP(+15.99)GFPGAP(+15.99)GPK(+15.99).G	Y	71.12	2588.2505	0.9	863.7582	3	25.11	F12:7291	4	233	262	Hydroxylation
6	3	tr|F6RTL6|F6RTL6_HORSE	R.TGPP(+15.99)GPSGISGPP(+15.99)GPP(+15.99)GAAGK.E	Y	70.69	1802.8798	1.1	902.4482	2	18.1	F9:4831	6	793	813	Hydroxylation
6	3	tr|F6RTL6|F6RTL6_HORSE	K.GPK(+15.99)GEN(+.98)GPVGPTGPVGAAGPSGPNGPP(+15.99)GPAGSR.G	Y	70.21	2879.3796	1	960.8015	3	19.37	F12:5327	2	743	775	Hydroxylation; Deamidation (NQ)
6	3	tr|F6RTL6|F6RTL6_HORSE	R.GP(+15.99)PGASGAP(+15.99)GPQGFQGPAGEP(+15.99)GEPGQTGPAGAR.G	Y	70.18	2958.3491	-1.3	987.1224	3	20.09	F11:5578	4	98	130	Hydroxylation
6	3	tr|F6RTL6|F6RTL6_HORSE	K.GELGPVGNP(+15.99)GPAGPAGPR.G	Y	70.05	1614.8114	1.2	808.4139	2	20.03	F9:5518	7	263	280	Hydroxylation
6	3	tr|F6RTL6|F6RTL6_HORSE	R.GPNGEPGSTGPAGPP(+15.99)GLR.G	Y	69.88	1632.7855	2	817.4017	2	18.5	F12:5012	4	380	397	Hydroxylation
6	3	tr|F6RTL6|F6RTL6_HORSE	R.GEVGPAGPN(+.98)GFAGPAGAAGQPGAK(+15.99)GER.G	Y	69.47	2393.136	0.6	798.7198	3	19.97	F10:5443	3	713	739	Deamidation (NQ); Hydroxylation
6	3	tr|F6RTL6|F6RTL6_HORSE	K.RGPNGEP(+15.99)GSTGPAGPP(+15.99)GLR.G	Y	69.35	1804.8816	-0.1	602.6344	3	16.8	F10:4336	8	379	397	Hydroxylation
6	3	tr|F6RTL6|F6RTL6_HORSE	K.RGPNGEPGSTGPAGPP(+15.99)GLR.G	Y	69.2	1788.8866	0.6	597.3032	3	17.63	F9:4658	3	379	397	Hydroxylation
6	3	tr|F6RTL6|F6RTL6_HORSE	R.GAPGP(+15.99)DGNNGAQGPP(+15.99)GPQGVQGGK.G	Y	68.35	2144.9834	1	716.0024	3	16.12	F9:4103	4	518	541	Hydroxylation
6	3	tr|F6RTL6|F6RTL6_HORSE	K.EGPVGLP(+15.99)GIDGRPGPIGPAGAR.G	Y	68.34	2055.0859	0.5	686.0363	3	23.52	F10:6598	18	463	484	Hydroxylation
6	3	tr|F6RTL6|F6RTL6_HORSE	K.GEP(+15.99)GAAGPQGPP(+15.99)GPSGEEGK.R	Y	68.15	1806.802	1.3	904.4095	2	15.56	F9:3906	5	359	378	Hydroxylation
6	3	tr|F6RTL6|F6RTL6_HORSE	R.G(+57.02)ERGPP(+15.99)GESGAAGPAGPIGSR.G	Y	68.04	1948.9351	-0.3	650.6521	3	16.81	F12:4405	3	587	607	Carbamidomethylation (DHKE X@N-term); Hydroxylation
6	3	tr|F6RTL6|F6RTL6_HORSE	K.GELGPVGNPGPAGPAGPR.G	Y	67.82	1598.8164	3.5	800.4183	2	20.78	F9:5786	4	263	280
6	3	tr|F6RTL6|F6RTL6_HORSE	R.GDGGPP(+15.99)GVTGFP(+15.99)GAAGR.T	Y	67.47	1500.6957	0.9	751.3558	2	21.24	F12:6003	21	776	792	Hydroxylation
6	3	tr|F6RTL6|F6RTL6_HORSE	R.GAP(+15.99)GAVGAPGPAGAN(+.98)GDRGEAGAAGPAGPAGPR.G	Y	67.43	2724.2964	2.3	909.1082	3	18.56	F11:5034	1	674	706	Hydroxylation; Deamidation (NQ)
6	3	tr|F6RTL6|F6RTL6_HORSE	R.GEVGPAGPNGFAGPAGAAGQP(+15.99)GAK(+15.99).G	Y	67.3	2065.9817	1.4	689.6688	3	20.61	F9:5725	8	713	736	Hydroxylation
6	3	tr|F6RTL6|F6RTL6_HORSE	R.GEPGPVGSVGPVGAVGPR.G	Y	66.34	1587.8368	1.8	794.9271	2	22.12	F9:6252	16	977	994
6	3	tr|F6RTL6|F6RTL6_HORSE	R.GLP(+15.99)GVAGSLGEPGPLGIAGP(+15.99)PGAR.G	Y	66.25	2128.1277	2	1065.0732	2	27.03	F9:7781	4	881	904	Hydroxylation
6	3	tr|F6RTL6|F6RTL6_HORSE	N.GPVGPTGPVGAAGPSGPNGPP(+15.99)GPAGSR.G	Y	65.86	2280.1245	0.9	761.0494	3	20.3	F12:5663	2	749	775	Hydroxylation
6	3	tr|F6RTL6|F6RTL6_HORSE	R.GP(+15.99)PGAVGAP(+15.99)GVNGAP(+15.99)GEAGR.D	Y	65.2	1734.8285	-0.2	579.2833	3	16.75	F10:4320	4	905	924	Hydroxylation
6	3	tr|F6RTL6|F6RTL6_HORSE	R.G(+57.02)AP(+15.99)GAVGAP(+15.99)GPAGANGDRGEAGAAGPAGPAGPR.G	Y	64.9	2796.3286	-0.4	933.1165	3	17.49	F10:4583	4	674	706	Carbamidomethylation (DHKE X@N-term); Hydroxylation
6	3	tr|F6RTL6|F6RTL6_HORSE	K.RGPN(+.98)GEPGSTGPAGPP(+15.99)GLR.G	Y	64.77	1789.8706	1	597.6314	3	17.73	F12:4737	4	379	397	Deamidation (NQ); Hydroxylation
6	3	tr|F6RTL6|F6RTL6_HORSE	K.RGPN(+.98)GEP(+15.99)GSTGPAGPP(+15.99)GLR.G	Y	64.63	1805.8656	1.4	602.9633	3	17.15	F11:4527	7	379	397	Deamidation (NQ); Hydroxylation
6	3	tr|F6RTL6|F6RTL6_HORSE	K.GPSGEPGKPGDKGHAGLAGAR.G	Y	64.5	1914.9659	3	479.7502	4	16.03	F12:4116	2	497	517
6	3	tr|F6RTL6|F6RTL6_HORSE	R.GYP(+15.99)GN(+.98)AGPVGAVGAP(+15.99)GPHGPVGPTGK.H	Y	64.36	2300.1184	1	767.7142	3	20.02	F12:5563	2	947	972	Hydroxylation; Deamidation (NQ)
6	3	tr|F6RTL6|F6RTL6_HORSE	K.GESGNK(+15.99)GEP(+15.99)GAAGPQGPP(+15.99)GPSGEEGK.R	Y	64.33	2395.0522	2.8	799.3602	3	14.23	F9:3446	1	353	378	Hydroxylation
6	3	tr|F6RTL6|F6RTL6_HORSE	R.GPPGAVGAP(+15.99)GVNGAP(+15.99)GEAGR.D	Y	64.17	1718.8335	0.2	573.9519	3	17.54	F12:4666	8	905	924	Hydroxylation
6	3	tr|F6RTL6|F6RTL6_HORSE	K.GPK(+15.99)GENGPVGPTGPVGAAGPSGPN(+.98)GPP(+15.99)GPAGSR.G	Y	64.13	2879.3796	-0.6	960.7999	3	19.36	F11:5316	1	743	775	Hydroxylation; Deamidation (NQ)
6	3	tr|F6RTL6|F6RTL6_HORSE	R.GDGGPPGVTGFP(+15.99)GAAGR.T	Y	63.73	1484.7007	1.4	743.3586	2	21.24	F10:5877	4	776	792	Hydroxylation
6	3	tr|F6RTL6|F6RTL6_HORSE	K.GEP(+15.99)GAP(+15.99)GENGTP(+15.99)GQAGAR.G	Y	63.7	1669.7291	0.6	835.8724	2	13.37	F10:3178	4	197	214	Hydroxylation
6	3	tr|F6RTL6|F6RTL6_HORSE	R.GPNGDSGRP(+15.99)GEP(+15.99)GLMGPR.G	Y	62.99	1781.8114	-0.2	891.9128	2	16.75	F11:4380	4	431	448	Hydroxylation
6	3	tr|F6RTL6|F6RTL6_HORSE	K.GEPGAAGPQGPP(+15.99)GPSGEEGK.R	Y	62.65	1790.807	0.3	896.4111	2	16.13	F11:4148	4	359	378	Hydroxylation
6	3	tr|F6RTL6|F6RTL6_HORSE	K.EGPVGLP(+15.99)GIDGRP(+15.99)GPIGPAGAR.G	Y	62.59	2071.0811	1	691.3683	3	22.78	F11:6524	21	463	484	Hydroxylation
6	3	tr|F6RTL6|F6RTL6_HORSE	R.GAP(+15.99)GAVGAP(+15.99)GPAGANGDR.G	Y	62.56	1522.7124	0.3	762.3637	2	15.15	F9:3759	4	674	691	Hydroxylation
6	3	tr|F6RTL6|F6RTL6_HORSE	K.GPSGEPGKP(+15.99)GDKGHAGLAGAR.G	Y	62.24	1930.9608	-0.9	644.6603	3	14.87	F12:3719	12	497	517	Hydroxylation
6	3	tr|F6RTL6|F6RTL6_HORSE	K.GPSGEPGKPGDK(+15.99)GHAGLAGAR.G	Y	62.15	1930.9608	1.9	483.7484	4	15.98	F12:4099	2	497	517	Hydroxylation
6	3	tr|F6RTL6|F6RTL6_HORSE	R.GE(+57.02)RGPP(+15.99)GESGAAGPAGPIGSR.G	Y	62.11	1948.9351	1.3	650.6531	3	16.83	F10:4348	1	587	607	Carbamidomethylation (DHKE X@N-term); Hydroxylation
6	3	tr|F6RTL6|F6RTL6_HORSE	H.RGEP(+15.99)GPVGSVGPVGAVGPR.G	Y	62.01	1759.9329	3.3	587.6535	3	19.75	F12:5465	2	976	994	Hydroxylation
6	3	tr|F6RTL6|F6RTL6_HORSE	R.GPNGEP(+15.99)GSTGPAGPP(+15.99)GLR.G	Y	62	1648.7804	1.3	825.3986	2	17.82	F9:4727	7	380	397	Hydroxylation
6	3	tr|F6RTL6|F6RTL6_HORSE	R.GEVGPAGPN(+.98)GFAGPAGAAGQP(+15.99)GAK(+15.99).G	Y	61.91	2066.9656	0.5	1034.4906	2	21.24	F11:5986	7	713	736	Deamidation (NQ); Hydroxylation
6	3	tr|F6RTL6|F6RTL6_HORSE	K.R(+57.02)GPNGEP(+15.99)GSTGPAGPP(+15.99)GLR.G	Y	60.78	1861.9031	1.1	621.6423	3	16.87	F12:4422	2	379	397	Carbamidomethylation (DHKE X@N-term); Hydroxylation
6	3	tr|F6RTL6|F6RTL6_HORSE	R.G(+57.02)PP(+15.99)GESGAAGPAGPIGSR.G	Y	60.31	1606.7699	-0.1	804.3922	2	17.78	F10:4686	7	590	607	Carbamidomethylation (DHKE X@N-term); Hydroxylation
6	3	tr|F6RTL6|F6RTL6_HORSE	K.GPSGEPGKP(+15.99)GDK(+15.99)GHAGLAGAR.G	Y	60.24	1946.9558	-0.9	649.9919	3	14.58	F11:3612	5	497	517	Hydroxylation
6	3	tr|F6RTL6|F6RTL6_HORSE	R.GPNGDSGRP(+15.99)GEPGLMGPR.G	Y	60.19	1765.8165	-0.2	883.9153	2	17.68	F11:4717	2	431	448	Hydroxylation
6	3	tr|F6RTL6|F6RTL6_HORSE	N.GDRGEAGAAGPAGPAGPR.G	Y	60.12	1562.7549	-0.1	521.9255	3	14.98	F11:3746	3	689	706
6	3	tr|F6RTL6|F6RTL6_HORSE	K.GPSGEP(+15.99)GKP(+15.99)GDKGHAGLAGAR.G	Y	59.96	1946.9558	0	487.7462	4	14.68	F12:3650	2	497	517	Hydroxylation
6	3	tr|F6RTL6|F6RTL6_HORSE	N.GLQGLP(+15.99)GLAGQHGDQGAP(+15.99)GSVGPAGPR.G	Y	59.57	2482.2312	0.1	828.4177	3	21.52	F11:6090	2	1025	1051	Hydroxylation
6	3	tr|F6RTL6|F6RTL6_HORSE	K.GPSGEPGTAGPP(+15.99)GTPGPQGLLGAP(+15.99)GILGLP(+15.99)GSR.G	Y	59.38	2966.5098	0.6	989.8445	3	28.39	F10:7882	1	845	877	Hydroxylation
6	3	tr|F6RTL6|F6RTL6_HORSE	K.GEPGAP(+15.99)GENGTP(+15.99)GQAGAR.G	Y	59.33	1653.7343	0.9	827.8751	2	14.16	F12:3464	4	197	214	Hydroxylation
6	3	tr|F6RTL6|F6RTL6_HORSE	R.GLVGEP(+15.99)GPAGSK(+15.99)GESGNK.G	Y	59.29	1671.8063	0.9	558.2766	3	15.04	F9:3720	4	341	358	Hydroxylation
6	3	tr|F6RTL6|F6RTL6_HORSE	R.G(+57.02)EVGPAGPNGFAGPAGAAGQP(+15.99)GAK(+15.99)GER.G	Y	58.54	2465.1682	-0.9	822.7292	3	19	F11:5191	1	713	739	Carbamidomethylation (DHKE X@N-term); Hydroxylation
6	3	tr|F6RTL6|F6RTL6_HORSE	R.GASGPAGVRGPNGDSGRP(+15.99)GEPGLMGPR.G	Y	58.44	2518.2095	0.2	630.5598	4	18.72	F12:5095	2	422	448	Hydroxylation
6	3	tr|F6RTL6|F6RTL6_HORSE	K.GEPGVLGAP(+15.99)GTAGPSGPSGLPGER.G	Y	58.38	2132.0498	0.7	711.691	3	22.79	F12:6538	3	620	643	Hydroxylation
6	3	tr|F6RTL6|F6RTL6_HORSE	R.GEP(+15.99)GPVGSVGPVGAVGPR.G	Y	58.32	1603.8318	0.4	802.9235	2	21.53	F10:5976	16	977	994	Hydroxylation
6	3	tr|F6RTL6|F6RTL6_HORSE	R.GPSGPP(+15.99)GPDGN(+15.99)KGEPGVLGAP(+15.99)GTAGPSGPSGLPGER.G	Y	58.26	3224.5332	2.6	807.1426	4	21.4	F10:5935	1	608	643	Hydroxylation
6	3	tr|F6RTL6|F6RTL6_HORSE	K.GENGPVGPTGPVGAAGPSGPN(+.98)GPP(+15.99)GPAGSR.G	Y	58.25	2581.2156	1.9	861.4141	3	21.04	F12:5930	2	746	775	Deamidation (NQ); Hydroxylation
6	3	tr|F6RTL6|F6RTL6_HORSE	R.GDGGP(+15.99)P(+15.99)GVTGFP(+15.99)GAAGR.T	Y	58.11	1516.6906	0.1	759.3526	2	19.43	F12:5352	7	776	792	Hydroxylation
6	3	tr|F6RTL6|F6RTL6_HORSE	R.GERGP(+15.99)P(+15.99)GESGAAGPAGPIGSR.G	Y	57.86	1907.9084	2.7	636.9785	3	16.26	F12:4201	1	587	607	Hydroxylation
6	3	tr|F6RTL6|F6RTL6_HORSE	K.GPSGEP(+15.99)GKPGD(+15.99)KGHAGLAGAR.G	Y	57.45	1946.9558	-0.1	649.9925	3	14.72	F12:3664	1	497	517	Hydroxylation
6	3	tr|F6RTL6|F6RTL6_HORSE	R.G(+57.02)LP(+15.99)GVAGSLGEPGPLGIAGPP(+15.99)GAR.G	Y	57.29	2185.1489	0.3	1093.582	2	26.7	F12:7781	6	881	904	Carbamidomethylation (DHKE X@N-term); Hydroxylation
6	3	tr|F6RTL6|F6RTL6_HORSE	R.GE(+57.02)VGPAGPNGFAGPAGAAGQP(+15.99)GAK(+15.99)GER.G	Y	57.09	2465.1682	5.1	822.7342	3	19.01	F12:5200	1	713	739	Carbamidomethylation (DHKE X@N-term); Hydroxylation
6	3	tr|F6RTL6|F6RTL6_HORSE	R.GASGPAGVRGPN(+.98)GDSGRP(+15.99)GEP(+15.99)GLMGPR.G	Y	56.97	2535.1885	0.2	634.8045	4	18.44	F12:4990	2	422	448	Deamidation (NQ); Hydroxylation
6	3	tr|F6RTL6|F6RTL6_HORSE	R.GASGPAGVRGPNGDSGRP(+15.99)GEP(+15.99)GLMGPR.G	Y	56.95	2534.2043	-0.9	634.5578	4	18.07	F12:4861	1	422	448	Hydroxylation
6	3	tr|F6RTL6|F6RTL6_HORSE	R.GAPGAVGAP(+15.99)GPAGAN(+.98)GDRGEAGAAGPAGPAGPR.G	Y	56.73	2724.2964	1.8	909.1077	3	18.44	F12:4993	1	674	706	Hydroxylation; Deamidation (NQ)
6	3	tr|F6RTL6|F6RTL6_HORSE	K.GAAGLP(+15.99)GVAGAP(+15.99)GLP(+15.99)GPR.G	Y	56.62	1561.8212	1.5	521.6151	3	21.6	F12:6131	14	308	325	Hydroxylation
6	3	tr|F6RTL6|F6RTL6_HORSE	R.GPN(+.98)GEP(+15.99)GSTGPAGPP(+15.99)GLR.G	Y	56.36	1649.7644	2.1	825.8912	2	18.41	F12:4981	8	380	397	Deamidation (NQ); Hydroxylation
6	3	tr|F6RTL6|F6RTL6_HORSE	R.G(+57.02)PP(+15.99)GESGAAGP(+15.99)AGPIGSR.G	Y	56.2	1622.7648	0.5	812.3901	2	16.68	F9:4316	1	590	607	Carbamidomethylation (DHKE X@N-term); Hydroxylation
6	3	tr|F6RTL6|F6RTL6_HORSE	K.GEP(+15.99)GVLGAP(+15.99)GTAGPSGPSGLP(+15.99)GER.G	Y	55.54	2164.0396	-0.3	1083.0267	2	21.41	F11:6051	5	620	643	Hydroxylation
6	3	tr|F6RTL6|F6RTL6_HORSE	R.GPN(+.98)GEPGSTGPAGPP(+15.99)GLR.G	Y	55.5	1633.7695	1.2	817.893	2	19.55	F12:5392	8	380	397	Deamidation (NQ); Hydroxylation
6	3	tr|F6RTL6|F6RTL6_HORSE	K.AGEDGHP(+15.99)GKPGRP(+15.99)GER.G	Y	55.49	1647.7712	0.5	550.2646	3	11.76	F12:2669	24	139	154	Hydroxylation
6	3	tr|F6RTL6|F6RTL6_HORSE	R.GSPGER(+15.99)GEVGPAGPNGFAGPAGAAGQP(+15.99)GAK(+15.99).G	Y	55.33	2665.248	2.6	889.4256	3	19.01	F10:5115	1	707	736	Hydroxylation
6	3	tr|F6RTL6|F6RTL6_HORSE	R.GLPGEFGLP(+15.99)GPAGAR.G	Y	55.09	1410.7255	1.3	706.3709	2	24.9	F9:7146	13	572	586	Hydroxylation
6	3	tr|F6RTL6|F6RTL6_HORSE	R.GAP(+15.99)GAVGAP(+15.99)GPAGAN(+.98)GDR.G	Y	55.03	1523.6964	0.5	762.8559	2	15.73	F12:4012	6	674	691	Hydroxylation; Deamidation (NQ)
6	3	tr|F6RTL6|F6RTL6_HORSE	R.GE(+57.02)P(+15.99)GPVGSVGPVGAVGPR.G	Y	55.01	1660.8533	-0.4	554.6248	3	21.57	F12:6119	6	977	994	Carbamidomethylation (DHKE X@N-term); Hydroxylation
6	3	tr|F6RTL6|F6RTL6_HORSE	R.G(+57.02)EP(+15.99)GPVGSVGPVGAVGPR.G	Y	54.92	1660.8533	1.2	554.6257	3	21.64	F9:6089	4	977	994	Carbamidomethylation (DHKE X@N-term); Hydroxylation
6	3	tr|F6RTL6|F6RTL6_HORSE	R.GYP(+15.99)GNAGPVGAVGAP(+15.99)GPH(+57.02)GPVGPTGK.H	Y	54.22	2356.156	1.5	786.3938	3	19.04	F12:5211	2	947	972	Hydroxylation; Carbamidomethylation (DHKE X@N-term)
6	3	tr|F6RTL6|F6RTL6_HORSE	G.Q(+42.01)HGDQGAP(+15.99)GSVGPAGPR.G	Y	54.04	1644.7604	2.1	823.3892	2	16.12	F9:4105	1	1035	1051	Acetylation (N-term); Hydroxylation
6	3	tr|F6RTL6|F6RTL6_HORSE	K.E(-18.01)GPVGLP(+15.99)GIDGRPGPIGPAGAR.G	Y	53.68	2037.0754	0.8	680.033	3	25.99	F11:7574	1	463	484	Pyro-glu from E; Hydroxylation
6	3	tr|F6RTL6|F6RTL6_HORSE	K.HGHRGEP(+15.99)GPVGSVGPVGAVGPR.G	Y	53.67	2091.0723	3.9	523.7774	4	22.2	F12:6337	4	973	994	Hydroxylation
6	3	tr|F6RTL6|F6RTL6_HORSE	K.GEPGAPGENGTP(+15.99)GQAGAR.G	Y	53.55	1637.7393	1.4	819.8781	2	14.87	F9:3662	1	197	214	Hydroxylation
6	3	tr|F6RTL6|F6RTL6_HORSE	K.G(+57.02)ENGPVGPTGPVGAAGPSGPNGPP(+15.99)GPAGSR.G	Y	53.47	2637.2532	3.1	880.0944	3	20.67	F9:5747	1	746	775	Carbamidomethylation (DHKE X@N-term); Hydroxylation
6	3	tr|F6RTL6|F6RTL6_HORSE	K.GEP(+15.99)GVLGAP(+15.99)GTAGPSGPSGLPGER.G	Y	53.4	2148.0447	4.1	1075.0341	2	22.28	F11:6356	3	620	643	Hydroxylation
6	3	tr|F6RTL6|F6RTL6_HORSE	R.G(+57.02)DGGPP(+15.99)GVTGFP(+15.99)GAAGR.T	Y	53.33	1557.7172	1.3	779.8669	2	20.63	F9:5732	8	776	792	Carbamidomethylation (DHKE X@N-term); Hydroxylation
6	3	tr|F6RTL6|F6RTL6_HORSE	R.G(+57.02)EPGPVGSVGPVGAVGPR.G	Y	53.33	1644.8583	1.2	549.294	3	22.13	F12:6313	4	977	994	Carbamidomethylation (DHKE X@N-term)
6	3	tr|F6RTL6|F6RTL6_HORSE	F.QGPAGEP(+15.99)GEP(+15.99)GQTGPAGAR.G	Y	53.26	1764.8026	0.1	883.4086	2	14.99	F9:3706	5	112	130	Hydroxylation
6	3	tr|F6RTL6|F6RTL6_HORSE	R.GPN(+.98)GDSGRP(+15.99)GEPGLMGPR.G	Y	52.84	1766.8005	0.6	589.9412	3	18.13	F12:4882	7	431	448	Deamidation (NQ); Hydroxylation
6	3	tr|F6RTL6|F6RTL6_HORSE	R.GPPGAVGAP(+15.99)GVN(+.98)GAP(+15.99)GEAGR.D	Y	52.72	1719.8175	2.6	860.9183	2	18.03	F9:4805	7	905	924	Hydroxylation; Deamidation (NQ)
6	3	tr|F6RTL6|F6RTL6_HORSE	K.AGEDGHPGKPGRP(+15.99)GER.G	Y	52.39	1631.7764	0.7	544.9331	3	12.88	F12:3039	4	139	154	Hydroxylation
6	3	tr|F6RTL6|F6RTL6_HORSE	K.AGEDGHP(+15.99)GKP(+15.99)GRP(+15.99)GER.G	Y	52.3	1663.7662	0.5	555.5963	3	11.45	F11:2571	15	139	154	Hydroxylation
6	3	tr|F6RTL6|F6RTL6_HORSE	R.GEPGP(+15.99)VGSVGPVGAVGPR.G	Y	52.24	1603.8318	1.2	535.6185	3	21.5	F12:6097	3	977	994	Hydroxylation
6	3	tr|F6RTL6|F6RTL6_HORSE	N.AGPVGAVGAP(+15.99)GPHGPVGPTGK.H	Y	52.19	1794.9376	-0.1	599.3198	3	18.2	F12:4908	3	952	972	Hydroxylation
6	3	tr|F6RTL6|F6RTL6_HORSE	K.GE(+57.02)LGPVGNP(+15.99)GPAGPAGPR.G	Y	52.13	1671.8328	0.7	836.9243	2	20.08	F11:5574	2	263	280	Carbamidomethylation (DHKE X@N-term); Hydroxylation
6	3	tr|F6RTL6|F6RTL6_HORSE	K.RGPN(+.98)GEPGSTGPAGP(+15.99)PGLR.G	Y	51.99	1789.8706	0.1	895.9426	2	17.85	F12:4782	1	379	397	Deamidation (NQ); Hydroxylation
6	3	tr|F6RTL6|F6RTL6_HORSE	N.GDSGRP(+15.99)GEP(+15.99)GLMGPR.G	Y	51.69	1513.6943	1.6	505.5728	3	16.37	F11:4240	2	434	448	Hydroxylation
6	3	tr|F6RTL6|F6RTL6_HORSE	K.G(+57.02)ELGPVGNP(+15.99)GPAGPAGPR.G	Y	51.24	1671.8328	0.2	836.9238	2	20.13	F9:5558	1	263	280	Carbamidomethylation (DHKE X@N-term); Hydroxylation
6	3	tr|F6RTL6|F6RTL6_HORSE	R.G(+57.02)YP(+15.99)GNAGPVGAVGAP(+15.99)GPHGPVGPTGK.H	Y	51.04	2356.156	1.6	786.3939	3	19.43	F12:5350	2	947	972	Carbamidomethylation (DHKE X@N-term); Hydroxylation
6	3	tr|F6RTL6|F6RTL6_HORSE	K.GEPGVLGAP(+15.99)GTAGPSGPSGLP(+15.99)GER.G	Y	50.99	2148.0447	4.1	717.0251	3	21.88	F12:6229	2	620	643	Hydroxylation
6	3	tr|F6RTL6|F6RTL6_HORSE	K.GETGLRGEIGNP(+15.99)GR.D	Y	50.93	1427.7117	1.1	476.9117	3	16.69	F12:4358	7	656	669	Hydroxylation
6	3	tr|F6RTL6|F6RTL6_HORSE	K.GPSGEP(+15.99)GKP(+15.99)GDK(+15.99)GHAGLAGAR.G	Y	50.87	1962.9507	0.5	491.7452	4	14.74	F12:3672	1	497	517	Hydroxylation
6	3	tr|F6RTL6|F6RTL6_HORSE	K.AGEDGHP(+15.99)GKPGR(+15.99)P(+15.99)GER.G	Y	50.53	1663.7662	-0.5	555.5958	3	11.33	F12:2540	1	139	154	Hydroxylation
6	3	tr|F6RTL6|F6RTL6_HORSE	R.GAPGP(+15.99)DGNNGAQGPP(+15.99)GPQGVQGGK(+15.99).G	Y	50.52	2160.9783	-0.2	721.3332	3	16.06	F12:4129	1	518	541	Hydroxylation
6	3	tr|F6RTL6|F6RTL6_HORSE	K.GEPGAAGPQGPPGPSGEEGK.R	Y	50.48	1774.8121	-0.2	888.4131	2	16.8	F9:4357	1	359	378
6	3	tr|F6RTL6|F6RTL6_HORSE	R.GEAGAAGPAGPAGPR.G	Y	50.32	1234.6053	0.4	618.3102	2	15.6	F10:3917	4	692	706
6	3	tr|F6RTL6|F6RTL6_HORSE	N.GDSGRP(+15.99)GEPGLMGPR.G	Y	50.24	1497.6993	-0.1	500.2403	3	17.34	F11:4596	1	434	448	Hydroxylation
6	3	tr|F6RTL6|F6RTL6_HORSE	R.GPAGPTGPVGKDGR.S	Y	50.21	1264.6523	0.9	422.5584	3	14.68	F12:3649	6	1052	1065
6	3	tr|F6RTL6|F6RTL6_HORSE	R.GE(+57.02)PGPVGSVGPVGAVGPR.G	Y	49.79	1644.8583	1.2	549.294	3	22.15	F11:6308	5	977	994	Carbamidomethylation (DHKE X@N-term)
6	3	tr|F6RTL6|F6RTL6_HORSE	R.GLP(+15.99)GVAGSLGEP(+15.99)GPLGIAGP(+15.99)PGAR.G	Y	49.57	2144.1226	-2.1	1073.0663	2	26.69	F10:7461	3	881	904	Hydroxylation
6	3	tr|F6RTL6|F6RTL6_HORSE	R.GLPGEFGLP(+15.99)GPAGARGER.G	Y	49.31	1752.8906	3.3	585.3061	3	22.51	F12:6450	2	572	589	Hydroxylation
6	3	tr|F6RTL6|F6RTL6_HORSE	R.GYP(+15.99)GNAGPVGAVGAPGPHGPVGPTGK.H	Y	49.24	2283.1396	2.7	762.0559	3	19.84	F12:5497	1	947	972	Hydroxylation
6	3	tr|F6RTL6|F6RTL6_HORSE	R.SGQPGTVGPAGVR.G	Y	49.2	1181.6152	1.8	394.8797	3	16.82	F12:4406	12	1066	1078
6	3	tr|F6RTL6|F6RTL6_HORSE	R.G(+57.02)PNGEP(+15.99)GSTGPAGPP(+15.99)GLR.G	Y	49.11	1705.8019	0.4	853.9086	2	17.99	F12:4830	4	380	397	Carbamidomethylation (DHKE X@N-term); Hydroxylation
6	3	tr|F6RTL6|F6RTL6_HORSE	R.GPP(+15.99)GE(+57.02)SGAAGPAGPIGSR.G	Y	48.96	1606.7699	0.3	536.5974	3	17.82	F10:4698	1	590	607	Hydroxylation; Carbamidomethylation (DHKE X@N-term)
6	3	tr|F6RTL6|F6RTL6_HORSE	R.G(+57.02)P(+15.99)P(+15.99)GESGAAGPAGPIGSR.G	Y	48.87	1622.7648	2.5	812.3917	2	17.33	F9:4551	1	590	607	Carbamidomethylation (DHKE X@N-term); Hydroxylation
6	3	tr|F6RTL6|F6RTL6_HORSE	R.GAP(+15.99)GPDGNNGAQGPP(+15.99)GPQGVQGGK(+15.99).G	Y	48.2	2160.9783	-2.9	721.3313	3	16.03	F11:4111	1	518	541	Hydroxylation
6	3	tr|F6RTL6|F6RTL6_HORSE	R.GPP(+15.99)GASGAP(+15.99)GPQGFQGPAGEP(+15.99)GEPGQTGPAGAR.G	Y	47.92	2958.3491	-1.3	740.5936	4	20.18	F11:5610	1	98	130	Hydroxylation
6	3	tr|F6RTL6|F6RTL6_HORSE	R.A(+57.02)GETGASGPP(+15.99)GFAGEK.G	Y	47.87	1504.6793	1.4	753.348	2	17.68	F12:4719	4	829	844	Carbamidomethylation (DHKE X@N-term); Hydroxylation
6	3	tr|F6RTL6|F6RTL6_HORSE	R.GLVGEP(+15.99)GPAGSKGESGNK.G	Y	47.64	1655.8114	-0.4	552.9442	3	15.27	F9:3798	1	341	358	Hydroxylation
6	3	tr|F6RTL6|F6RTL6_HORSE	R.G(+57.02)PPGESGAAGPAGPIGSR.G	Y	47.32	1590.7749	0.2	796.3949	2	18.5	F12:5013	3	590	607	Carbamidomethylation (DHKE X@N-term)
6	3	tr|F6RTL6|F6RTL6_HORSE	R.GPN(+.98)GDSGRP(+15.99)GEP(+15.99)GLMGPR.G	Y	47.18	1782.7954	1.6	595.2734	3	17.29	F12:4578	7	431	448	Deamidation (NQ); Hydroxylation
6	3	tr|F6RTL6|F6RTL6_HORSE	F.QGPAGEP(+15.99)GEPGQTGPAGAR.G	Y	47.09	1748.8077	-0.2	875.4109	2	15.99	F12:4103	4	112	130	Hydroxylation
6	3	tr|F6RTL6|F6RTL6_HORSE	R.GRVGAP(+15.99)GPAGAR.G	Y	47.08	1080.5787	1.8	541.2976	2	13.38	F12:3214	6	221	232	Hydroxylation
6	3	tr|F6RTL6|F6RTL6_HORSE	R.GPNGDSGRP(+15.99)GEPGLM(+15.99)GPR.G	Y	47.01	1781.8114	1.6	594.9454	3	16.2	F10:4122	5	431	448	Hydroxylation; Oxidation (M)
6	3	tr|F6RTL6|F6RTL6_HORSE	R.AGETGASGPP(+15.99)GFAGEK.G	Y	46.9	1447.6578	-0.5	724.8358	2	17.58	F11:4681	5	829	844	Hydroxylation
6	3	tr|F6RTL6|F6RTL6_HORSE	R.GLP(+15.99)GEFGLP(+15.99)GPAGAR.G	Y	46.69	1426.7205	2	714.3689	2	23.64	F11:6804	25	572	586	Hydroxylation
6	3	tr|F6RTL6|F6RTL6_HORSE	K.G(+57.02)PSGEPGKP(+15.99)GDK(+15.99)GHAGLAGAR.G	Y	46.67	2003.9772	0.9	502.002	4	15.54	F12:3947	1	497	517	Carbamidomethylation (DHKE X@N-term); Hydroxylation
6	3	tr|F6RTL6|F6RTL6_HORSE	R.GASGPAGVRGPN(+.98)GDSGRP(+15.99)GEPGLMGPR.G	Y	46.62	2519.1934	0.1	630.8057	4	19.09	F11:5222	2	422	448	Deamidation (NQ); Hydroxylation
6	3	tr|F6RTL6|F6RTL6_HORSE	R.G(+57.02)E(+57.02)P(+15.99)GPVGSVGPVGAVGPR.G	Y	46.26	1717.8746	2.2	573.6334	3	25.05	F12:7273	6	977	994	Carbamidomethylation (DHKE X@N-term); Hydroxylation
6	3	tr|F6RTL6|F6RTL6_HORSE	R.G(+57.02)PP(+15.99)GE(+57.02)SGAAGPAGPIGSR.G	Y	46.23	1663.7914	1.9	555.6055	3	20.83	F12:5855	5	590	607	Carbamidomethylation (DHKE X@N-term); Hydroxylation
6	3	tr|F6RTL6|F6RTL6_HORSE	R.GFP(+15.99)GSP(+15.99)GNIGPAGK.E	Y	46.2	1286.6255	0.6	644.3204	2	18.58	F11:5042	17	449	462	Hydroxylation
6	3	tr|F6RTL6|F6RTL6_HORSE	R.G(+57.02)LVGEP(+15.99)GPAGSK(+15.99)GESGNK.G	Y	46.14	1728.8278	-1.4	577.2824	3	15.23	F12:3842	2	341	358	Carbamidomethylation (DHKE X@N-term); Hydroxylation
6	3	tr|F6RTL6|F6RTL6_HORSE	R.G(+57.02)E(+57.02)PGPVGSVGPVGAVGPR.G	Y	46.02	1701.8798	1.5	568.3014	3	25.77	F12:7500	6	977	994	Carbamidomethylation (DHKE X@N-term)
6	3	tr|F6RTL6|F6RTL6_HORSE	R.SGQP(+15.99)GTVGPAGVR.G	Y	45.92	1197.6101	0.4	400.2108	3	16.04	F11:4114	19	1066	1078	Hydroxylation
6	3	tr|F6RTL6|F6RTL6_HORSE	R.DGNPGSDGPP(+15.99)GR.D	Y	45.85	1140.4795	2.1	571.2482	2	13.48	F12:3247	4	925	936	Hydroxylation
6	3	tr|F6RTL6|F6RTL6_HORSE	K.GPSGE(+57.02)PGKP(+15.99)GDK(+15.99)GHAGLAGAR.G	Y	45.84	2003.9772	0.2	502.0017	4	15.5	F11:3924	3	497	517	Carbamidomethylation (DHKE X@N-term); Hydroxylation
6	3	tr|F6RTL6|F6RTL6_HORSE	K.G(+57.02)ETGLRGEIGNP(+15.99)GR.D	Y	45.8	1484.7332	0.1	495.9184	3	16.77	F12:4390	4	656	669	Carbamidomethylation (DHKE X@N-term); Hydroxylation
6	3	tr|F6RTL6|F6RTL6_HORSE	R.G(+57.02)PPGAVGAP(+15.99)GVNGAP(+15.99)GEAGR.D	Y	45.79	1775.855	0.4	888.9351	2	17.58	F12:4683	3	905	924	Carbamidomethylation (DHKE X@N-term); Hydroxylation
6	3	tr|F6RTL6|F6RTL6_HORSE	K.GPSGE(+57.02)PGKP(+15.99)GDKGHAGLAGAR.G	Y	45.01	1987.9823	0.6	663.6685	3	15.53	F11:3933	1	497	517	Carbamidomethylation (DHKE X@N-term); Hydroxylation
6	3	tr|F6RTL6|F6RTL6_HORSE	K.GPSGE(+57.02)P(+15.99)GKP(+15.99)GDKGHAGLAGAR.G	Y	44.86	2003.9772	0.8	502.002	4	14.75	F12:3673	1	497	517	Carbamidomethylation (DHKE X@N-term); Hydroxylation
6	3	tr|F6RTL6|F6RTL6_HORSE	K.GEPGAAGPQGPP(+15.99)GPSGEEGKR.G	Y	44.73	1946.9081	0.1	649.9767	3	15.05	F9:3725	1	359	379	Hydroxylation
6	3	tr|F6RTL6|F6RTL6_HORSE	R.G(+57.02)AP(+15.99)GAVGAP(+15.99)GPAGANGDR.G	Y	44.71	1579.7339	-0.7	790.8737	2	15.25	F11:3842	4	674	691	Carbamidomethylation (DHKE X@N-term); Hydroxylation
6	3	tr|F6RTL6|F6RTL6_HORSE	R.GIP(+15.99)GPAGAAGATGAR.G	Y	44.71	1238.6367	1.2	413.8867	3	17.29	F12:4581	17	326	340	Hydroxylation
6	3	tr|F6RTL6|F6RTL6_HORSE	K.G(+57.02)E(+57.02)LGPVGNP(+15.99)GPAGPAGPR.G	Y	44.59	1728.8542	1.9	865.436	2	23.36	F9:6673	1	263	280	Carbamidomethylation (DHKE X@N-term); Hydroxylation
6	3	tr|F6RTL6|F6RTL6_HORSE	R.DGNP(+15.99)GSDGPP(+15.99)GRDGQP(+15.99)GHK.G	Y	44.53	1891.8044	-0.5	631.6085	3	11.79	F11:2681	2	925	943	Hydroxylation
6	3	tr|F6RTL6|F6RTL6_HORSE	K.GPSGE(+57.02)PGKPGDKGHAGLAGAR.G	Y	44.28	1971.9874	1.5	494.0049	4	16.24	F12:4193	1	497	517	Carbamidomethylation (DHKE X@N-term)
6	3	tr|F6RTL6|F6RTL6_HORSE	H.R(-15.01)GEPGPVGSVGPVGAVGPR.G	Y	44.26	1728.927	4	577.3186	3	22.58	F12:6471	2	976	994	ISD (z+2)-series
6	3	tr|F6RTL6|F6RTL6_HORSE	R.G(+57.02)PNGDSGRP(+15.99)GEP(+15.99)GLMGPR.G	Y	44.09	1838.8329	0.8	613.9521	3	16.96	F12:4457	4	431	448	Carbamidomethylation (DHKE X@N-term); Hydroxylation
6	3	tr|F6RTL6|F6RTL6_HORSE	K.GESGN(+15.99)KGEP(+15.99)GAAGPQGPP(+15.99)GPSGEEGK.R	Y	44.03	2395.0522	1.2	799.3589	3	14.32	F10:3490	1	353	378	Hydroxylation
6	3	tr|F6RTL6|F6RTL6_HORSE	K.GPSGEPGKPGDK.G	Y	43.99	1124.5461	0.7	563.2808	2	12.4	F12:2868	7	497	508
6	3	tr|F6RTL6|F6RTL6_HORSE	R.GEVGLP(+15.99)GLSGPVGPP(+15.99)GNPGANGLTGAK(+15.99).G	Y	43.81	2417.2185	0.4	806.7471	3	25.15	F10:7044	1	281	307	Hydroxylation
6	3	tr|F6RTL6|F6RTL6_HORSE	R.GEAGAAGP(+15.99)AGPAGPR.G	Y	43.55	1250.6003	-0.6	626.3071	2	14.47	F9:3530	2	692	706	Hydroxylation
6	3	tr|F6RTL6|F6RTL6_HORSE	G.E(-15.01)PGPVGSVGPVGAVGPR.G	Y	43.39	1515.8044	0.6	758.91	2	27.47	F11:8009	3	978	994	ISD (z+2)-series
6	3	tr|F6RTL6|F6RTL6_HORSE	R.GPP(+15.99)GASGAPGPQGFQGP(+15.99)AGEP(+15.99)GEPGQTGPAGAR.G	Y	43.33	2958.3491	2.5	1480.1855	2	20.2	F12:5629	1	98	130	Hydroxylation
6	3	tr|F6RTL6|F6RTL6_HORSE	R.DGNP(+15.99)GSDGPP(+15.99)GR.D	Y	43.33	1156.4745	0.1	579.2446	2	12.56	F10:2897	1	925	936	Hydroxylation
6	3	tr|F6RTL6|F6RTL6_HORSE	R.G(+57.02)PNGEPGSTGPAGPP(+15.99)GLR.G	Y	43.16	1689.807	3.1	845.9134	2	18.64	F9:5026	1	380	397	Carbamidomethylation (DHKE X@N-term); Hydroxylation
6	3	tr|F6RTL6|F6RTL6_HORSE	K.E(+57.02)GPVGLP(+15.99)GIDGRPGPIGPAGAR.G	Y	43.15	2112.1074	1.7	705.0443	3	23.67	F10:6639	3	463	484	Carbamidomethylation (DHKE X@N-term); Hydroxylation
6	3	tr|F6RTL6|F6RTL6_HORSE	G.LPGLAGQ(+.98)HGDQGAP(+15.99)GSVGPAGPR.G	Y	42.91	2112.0347	1.1	705.0196	3	25.1	F11:7287	3	1029	1051	Deamidation (NQ); Hydroxylation
6	3	tr|F6RTL6|F6RTL6_HORSE	R.G(+57.02)PN(+.98)GEPGSTGPAGPP(+15.99)GLR.G	Y	42.86	1690.791	0.6	846.4033	2	19.46	F12:5361	3	380	397	Carbamidomethylation (DHKE X@N-term); Deamidation (NQ); Hydroxylation
6	3	tr|F6RTL6|F6RTL6_HORSE	G.LQ(+.98)GLPGLAGQHGDQGAP(+15.99)GSVGPAGPR.G	Y	42.77	2410.199	1.2	804.4079	3	26.63	F12:7761	2	1026	1051	Deamidation (NQ); Hydroxylation
6	3	tr|F6RTL6|F6RTL6_HORSE	G.V(+42.01)AGSLGEPGPLGIAGPP(+15.99)GAR.G	Y	42.76	1829.9635	2.6	915.9914	2	30.42	F11:8808	3	885	904	Acetylation (N-term); Hydroxylation
6	3	tr|F6RTL6|F6RTL6_HORSE	R.AGETGASGPP(+15.99)GFAGEK(+15.99).G	Y	42.69	1463.6528	-0.2	732.8336	2	17.46	F10:4572	3	829	844	Hydroxylation
6	3	tr|F6RTL6|F6RTL6_HORSE	R.TGP(+15.99)PGPSGISGPP(+15.99)GPP(+15.99)GAAGK.E	Y	42.65	1802.8798	-1.1	601.9666	3	18.21	F11:4907	1	793	813	Hydroxylation
6	3	tr|F6RTL6|F6RTL6_HORSE	R.G(+57.02)PNGDSGRP(+15.99)GEPGLMGPR.G	Y	42.55	1822.838	0.5	608.6202	3	18.01	F9:4795	1	431	448	Carbamidomethylation (DHKE X@N-term); Hydroxylation
6	3	tr|F6RTL6|F6RTL6_HORSE	R.GPAGPTGPVGK.D	Y	42.33	936.5028	-0.3	469.2585	2	15.36	F12:3886	18	1052	1062
6	3	tr|F6RTL6|F6RTL6_HORSE	G.D(+42.01)QGAP(+15.99)GSVGPAGPR.G	Y	42.16	1322.6215	1.5	662.319	2	19.05	F12:5213	4	1038	1051	Acetylation (N-term); Hydroxylation
6	3	tr|F6RTL6|F6RTL6_HORSE	K.GELGPVGN(+.98)P(+15.99)GPAGPAGPR.G	Y	42.13	1615.7954	3.2	808.9075	2	20.71	F9:5761	1	263	280	Deamidation (NQ); Hydroxylation
6	3	tr|F6RTL6|F6RTL6_HORSE	K.GAAGLP(+15.99)GVAGAP(+15.99)GLPGP(+15.99)R.G	Y	41.73	1561.8212	0.4	781.9182	2	21.53	F11:6092	3	308	325	Hydroxylation
6	3	tr|F6RTL6|F6RTL6_HORSE	K.AGEDGH(+57.02)P(+15.99)GKPGRP(+15.99)GER.G	Y	41.63	1704.7927	1.7	569.2725	3	11.76	F12:2671	7	139	154	Carbamidomethylation (DHKE X@N-term); Hydroxylation
6	3	tr|F6RTL6|F6RTL6_HORSE	K.GEP(+15.99)GAAGPQGPP(+15.99)GPSGEEGKR.G	Y	41.55	1962.9031	-0.2	655.3082	3	14.53	F9:3547	2	359	379	Hydroxylation
6	3	tr|F6RTL6|F6RTL6_HORSE	K.GPSGEP(+15.99)GKPGDK(+15.99)GHAGLAGAR.G	Y	41.48	1946.9558	-0.5	487.746	4	15.53	F10:3891	1	497	517	Hydroxylation
6	3	tr|F6RTL6|F6RTL6_HORSE	R.G(+57.02)IP(+15.99)GPAGAAGATGAR.G	Y	41.47	1295.6582	2.8	432.8945	3	17.31	F9:4542	13	326	340	Carbamidomethylation (DHKE X@N-term); Hydroxylation
6	3	tr|F6RTL6|F6RTL6_HORSE	R.S(+57.02)GQP(+15.99)GTVGPAGVR.G	Y	41.44	1254.6316	1.5	628.324	2	16.08	F9:4092	4	1066	1078	Carbamidomethylation (DHKE X@N-term); Hydroxylation
6	3	tr|F6RTL6|F6RTL6_HORSE	R.GLVGEP(+15.99)GPAGSK.G	Y	41.37	1083.556	0.5	542.7856	2	16.62	F11:4331	4	341	352	Hydroxylation
6	3	tr|F6RTL6|F6RTL6_HORSE	R.GLVGEPGPAGSK.G	Y	41.36	1067.561	2	534.7889	2	17.82	F12:4771	3	341	352
6	3	tr|F6RTL6|F6RTL6_HORSE	N.GEP(+15.99)GSTGPAGPP(+15.99)GLR.G	Y	41.28	1380.6633	0.2	691.3391	2	17.51	F11:4659	1	383	397	Hydroxylation
6	3	tr|F6RTL6|F6RTL6_HORSE	R.GFP(+15.99)GTPGLP(+15.99)GFK(+15.99)GIR.G	Y	41.25	1547.8096	1	516.9443	3	23.25	F11:6681	1	164	178	Hydroxylation
6	3	tr|F6RTL6|F6RTL6_HORSE	K.RGPNGEP(+15.99)GSTGPAGP(+15.99)PGLR.G	Y	41.13	1804.8816	0.7	903.4487	2	16.85	F9:4376	2	379	397	Hydroxylation
6	3	tr|F6RTL6|F6RTL6_HORSE	R.G(+57.02)LPGEFGLP(+15.99)GPAGAR.G	Y	41.11	1467.7469	1.1	734.8815	2	24.79	F12:7189	8	572	586	Carbamidomethylation (DHKE X@N-term); Hydroxylation
6	3	tr|F6RTL6|F6RTL6_HORSE	K.GPSGEP(+15.99)GK(+57.02)P(+15.99)GDKGHAGLAGAR.G	Y	40.96	2003.9772	-0.3	502.0014	4	14.58	F11:3613	1	497	517	Hydroxylation; Carbamidomethylation (DHKE X@N-term)
6	3	tr|F6RTL6|F6RTL6_HORSE	K.G(+27.99)GGPGPMGLMGPR.G	Y	40.78	1210.5587	1.1	606.2873	2	27.94	F12:8134	1	85	97	Formylation
6	3	tr|F6RTL6|F6RTL6_HORSE	K.G(+57.02)PSGEPGKPGDK.G	Y	40.62	1181.5676	0.1	591.7911	2	12.48	F12:2898	4	497	508	Carbamidomethylation (DHKE X@N-term)
6	3	tr|F6RTL6|F6RTL6_HORSE	R.GLP(+15.99)GEFGLP(+15.99)GP(+15.99)AGAR.G	Y	40.45	1442.7153	3.4	722.3674	2	22.54	F9:6404	4	572	586	Hydroxylation
6	3	tr|F6RTL6|F6RTL6_HORSE	K.G(+57.02)PSGEPGKP(+15.99)GDKGHAGLAGAR.G	Y	40.35	1987.9823	0.4	498.0031	4	15.69	F12:3998	2	497	517	Carbamidomethylation (DHKE X@N-term); Hydroxylation
6	3	tr|F6RTL6|F6RTL6_HORSE	P.GFQGLP(+15.99)GPAGTAGEVGKP(+15.99)GER.G	Y	40.2	2012.9915	0.4	672.0047	3	19.77	F11:5459	1	551	571	Hydroxylation
6	3	tr|F6RTL6|F6RTL6_HORSE	R.SGQ(+.98)PGTVGPAGVR.G	Y	39.92	1182.5992	1.5	592.3078	2	17.45	F12:4634	4	1066	1078	Deamidation (NQ)
6	3	tr|F6RTL6|F6RTL6_HORSE	R.G(+57.02)PN(+.98)GDSGRP(+15.99)GEPGLMGPR.G	Y	39.75	1823.822	0.7	608.9484	3	18.5	F11:5012	3	431	448	Carbamidomethylation (DHKE X@N-term); Deamidation (NQ); Hydroxylation
6	3	tr|F6RTL6|F6RTL6_HORSE	G.PVGSVGPVGAVGPR.G	Y	39.59	1247.6986	-0.2	624.8564	2	20.59	F12:5769	2	981	994
6	3	tr|F6RTL6|F6RTL6_HORSE	R.G(+57.02)LP(+15.99)GEFGLP(+15.99)GPAGAR.G	Y	39.53	1483.7418	0.6	495.5882	3	23.45	F12:6761	12	572	586	Carbamidomethylation (DHKE X@N-term); Hydroxylation
6	3	tr|F6RTL6|F6RTL6_HORSE	K.GENGPVGPTGPVGAAGPSGPNGP(+15.99)P(+15.99)GPAGSR.G	Y	39.27	2596.2266	0.6	866.4166	3	20.23	F9:5593	1	746	775	Hydroxylation
6	3	tr|F6RTL6|F6RTL6_HORSE	K.GAAGLP(+15.99)GVAGAP(+15.99)GLPGPR(+15.99).G	Y	39.18	1561.8212	0.9	781.9186	2	22.26	F10:6215	1	308	325	Hydroxylation
6	3	tr|F6RTL6|F6RTL6_HORSE	R.GIP(+15.99)GP(+15.99)AGAAGATGAR.G	Y	39.05	1254.6316	1.2	628.3239	2	15.53	F11:3935	3	326	340	Hydroxylation
6	3	tr|F6RTL6|F6RTL6_HORSE	R.GD(+57.02)GGPP(+15.99)GVTGFP(+15.99)GAAGR.T	Y	38.72	1557.7172	1.1	779.8667	2	21.33	F11:6023	2	776	792	Carbamidomethylation (DHKE X@N-term); Hydroxylation
6	3	tr|F6RTL6|F6RTL6_HORSE	R.GLVGEP(+15.99)GPAGSK(+15.99).G	Y	38.65	1099.5509	2.4	550.7841	2	16.48	F9:4238	4	341	352	Hydroxylation
6	3	tr|F6RTL6|F6RTL6_HORSE	R.GPRGDQGPVGR.A	Y	38.63	1094.5581	0.4	365.8601	3	13.85	F12:3365	1	818	828
6	3	tr|F6RTL6|F6RTL6_HORSE	D.GGPP(+15.99)GVTGFP(+15.99)GAAGR.T	Y	38.62	1328.6472	3.2	665.333	2	19.87	F9:5461	4	778	792	Hydroxylation
6	3	tr|F6RTL6|F6RTL6_HORSE	N.GAP(+15.99)GEAGRDGNP(+15.99)GSDGPP(+15.99)GR.D	Y	38.37	1867.8044	0.3	623.6089	3	12.96	F11:3063	2	917	936	Hydroxylation
6	3	tr|F6RTL6|F6RTL6_HORSE	R.G(+57.02)EAGAAGPAGPAGPR.G	Y	38.23	1291.6268	-0.2	646.8206	2	15.74	F12:4018	4	692	706	Carbamidomethylation (DHKE X@N-term)
6	3	tr|F6RTL6|F6RTL6_HORSE	K.GEPGAP(+15.99)GEN(+.98)GTP(+15.99)GQAGAR.G	Y	38.22	1654.7183	1.8	828.3679	2	14.32	F9:3476	1	197	214	Hydroxylation; Deamidation (NQ)
6	3	tr|F6RTL6|F6RTL6_HORSE	F.AGPAGAAGQP(+15.99)GAK(+15.99)GER.G	Y	38.2	1425.696	1.5	476.24	3	12.63	F11:2945	4	724	739	Hydroxylation
6	3	tr|F6RTL6|F6RTL6_HORSE	R.GPSGPP(+15.99)GPDGNK.G	Y	38.19	1094.4991	0.8	548.2573	2	13.35	F12:3201	4	608	619	Hydroxylation
6	3	tr|F6RTL6|F6RTL6_HORSE	R.GEPGNIGFP(+15.99)GPK.G	Y	38.17	1184.5825	0.4	593.2988	2	20.22	F11:5625	5	485	496	Hydroxylation
6	3	tr|F6RTL6|F6RTL6_HORSE	K.G(+27.99)GGP(+15.99)GPMGLMGPR.G	Y	37.99	1226.5536	-0.6	614.2837	2	27.08	F11:7894	1	85	97	Formylation; Hydroxylation
6	3	tr|F6RTL6|F6RTL6_HORSE	R.GPNGDSGRP(+15.99)GEP(+15.99)GLM(+15.99)GPR.G	Y	37.96	1797.8064	-0.7	600.2756	3	15.33	F10:3827	4	431	448	Hydroxylation; Oxidation (M)
6	3	tr|F6RTL6|F6RTL6_HORSE	R.GPAGPTGPVGK(+43.01)DGR.S	Y	37.74	1307.6582	0.7	654.8369	2	17.04	F11:4485	5	1052	1065	Carbamylation
6	3	tr|F6RTL6|F6RTL6_HORSE	G.P(+42.01)(+15.99)GPMGLMGPR.G	Y	37.72	1069.5049	1.6	535.7606	2	27.94	F11:8149	4	88	97	Acetylation (N-term); Hydroxylation
6	3	tr|F6RTL6|F6RTL6_HORSE	R.GP(+15.99)PGASGAP(+15.99)GPQGF.Q	Y	37.72	1227.552	1.5	614.7842	2	21.36	F12:6048	4	98	111	Hydroxylation
6	3	tr|F6RTL6|F6RTL6_HORSE	G.PQGLLGAP(+15.99)GILGLP(+15.99)GSR.G	Y	37.68	1633.915	0.4	817.9651	2	27.57	F11:8039	3	861	877	Hydroxylation
6	3	tr|F6RTL6|F6RTL6_HORSE	R.GP(+15.99)AGPTGPVGK.D	Y	37.61	952.4977	1.9	477.257	2	14.6	F9:3573	3	1052	1062	Hydroxylation
6	3	tr|F6RTL6|F6RTL6_HORSE	R.G(+42.01)APGAVGAPGPAGAN(+203.08)GDR.G	Y	37.52	1735.8125	0.8	868.9142	2	17.26	F12:4567	14	674	691	Acetylation (N-term); HexNAcylation (N)
6	3	tr|F6RTL6|F6RTL6_HORSE	R.G(+57.02)PAGPTGPVGKDGR.S	Y	37.48	1321.6738	0.5	441.5655	3	14.96	F10:3697	2	1052	1065	Carbamidomethylation (DHKE X@N-term)
6	3	tr|F6RTL6|F6RTL6_HORSE	R.AGVMGPAGSR.G	Y	37.44	901.444	2.2	451.7303	2	16.02	F12:4113	8	412	421
6	3	tr|F6RTL6|F6RTL6_HORSE	R.GPP(+15.99)GE(+21.98)SGAAGPAGPIGSR.G	Y	37.4	1571.7303	-1.1	524.9168	3	17.84	F12:4777	6	590	607	Hydroxylation; Sodium adduct
6	3	tr|F6RTL6|F6RTL6_HORSE	R.GLP(+15.99)GVAGSLGEP(+15.99)GPLGIAGPPGAR(+15.99).G	Y	37.28	2144.1226	1.3	1073.0699	2	26.9	F9:7745	1	881	904	Hydroxylation
6	3	tr|F6RTL6|F6RTL6_HORSE	K.AGEDGHP(+15.99)GKPGR.P	Y	37.26	1192.5585	0.5	398.527	3	11.32	F12:2536	3	139	150	Hydroxylation
6	3	tr|F6RTL6|F6RTL6_HORSE	R.G(+57.02)P(+15.99)PGE(+57.02)SGAAGPAGPIGSR.G	Y	37.26	1663.7914	-0.7	832.9023	2	20.81	F11:5832	1	590	607	Carbamidomethylation (DHKE X@N-term); Hydroxylation
6	3	tr|F6RTL6|F6RTL6_HORSE	H.R(+.98)GEPGPVGSVGPVGAVGPR.G	Y	37.23	1744.922	2.6	582.6495	3	22.02	F12:6274	1	976	994	Deamidation (R)
6	3	tr|F6RTL6|F6RTL6_HORSE	K.GH(+57.02)AGLAGAR.G	Y	37.22	865.4518	0.5	433.7334	2	12.93	F11:3052	1	509	517	Carbamidomethylation (DHKE X@N-term)
6	3	tr|F6RTL6|F6RTL6_HORSE	K.RGPN(+.98)GEP(+15.99)GSTGPAGP(+15.99)PGLR.G	Y	37.11	1805.8656	0.1	903.9402	2	17.17	F10:4467	1	379	397	Deamidation (NQ); Hydroxylation
6	3	tr|F6RTL6|F6RTL6_HORSE	K.GHAGLAGAR.G	Y	37.04	808.4304	0.9	405.2228	2	13.12	F12:3122	6	509	517
6	3	tr|F6RTL6|F6RTL6_HORSE	P.R(+.98)GIPGPAGAAGATGAR.G	Y	36.83	1379.7269	0.1	690.8708	2	18.45	F9:4955	3	325	340	Deamidation (R)
6	3	tr|F6RTL6|F6RTL6_HORSE	K.G(+57.02)ELGPVGNPGPAGPAGPR.G	Y	36.8	1655.8379	2.9	828.9286	2	20.87	F11:5855	1	263	280	Carbamidomethylation (DHKE X@N-term)
6	3	tr|F6RTL6|F6RTL6_HORSE	R.GDGGP(+15.99)PGVTGFP(+15.99)GAAGR.T	Y	36.8	1500.6957	1.8	501.2401	3	20.51	F10:5632	1	776	792	Hydroxylation
6	3	tr|F6RTL6|F6RTL6_HORSE	R.GEP(+15.99)GNIGFP(+15.99)GPK.G	Y	36.72	1200.5774	1.5	601.2969	2	19.6	F12:5409	12	485	496	Hydroxylation
6	3	tr|F6RTL6|F6RTL6_HORSE	H.GDQGAP(+15.99)GSVGPAGPR.G	Y	36.71	1337.6323	-0.1	669.8234	2	15.69	F11:3992	1	1037	1051	Hydroxylation
6	3	tr|F6RTL6|F6RTL6_HORSE	R.G(+57.02)LVGEP(+15.99)GPAGSK.G	Y	36.63	1140.5774	1.6	571.2969	2	16.95	F12:4451	4	341	352	Carbamidomethylation (DHKE X@N-term); Hydroxylation
6	3	tr|F6RTL6|F6RTL6_HORSE	R.G(+57.02)DGGPPGVTGFP(+15.99)GAAGR.T	Y	36.63	1541.7222	2.3	771.8701	2	21.37	F9:5990	1	776	792	Carbamidomethylation (DHKE X@N-term); Hydroxylation
6	3	tr|F6RTL6|F6RTL6_HORSE	R.GASGPAGVRGPN(+.98)GDSGRP(+15.99)GEPGLM(+15.99)GPR.G	Y	36.48	2535.1885	0.5	634.8047	4	17.82	F11:4768	1	422	448	Deamidation (NQ); Hydroxylation; Oxidation (M)
6	3	tr|F6RTL6|F6RTL6_HORSE	R.GLVGEP(+15.99)GPAGSK(+15.99)GE(+57.02)SGNK.G	Y	36.18	1728.8278	1.9	577.2843	3	15.19	F9:3772	1	341	358	Hydroxylation; Carbamidomethylation (DHKE X@N-term)
6	3	tr|F6RTL6|F6RTL6_HORSE	R.AGVM(+15.99)GPAGSR.G	Y	36.13	917.4389	0.5	459.727	2	13.92	F12:3389	8	412	421	Oxidation (M)
6	3	tr|F6RTL6|F6RTL6_HORSE	G.P(+42.01)LGIAGPP(+15.99)GAR.G	Y	36.12	1062.5822	1.1	532.299	2	26.99	F12:7864	4	894	904	Acetylation (N-term); Hydroxylation
6	3	tr|F6RTL6|F6RTL6_HORSE	R.GPAGPTGPVGK(+57.02)DGR.S	Y	35.99	1321.6738	0.2	441.5653	3	14.79	F12:3688	3	1052	1065	Carbamidomethylation (DHKE X@N-term)
6	3	tr|F6RTL6|F6RTL6_HORSE	R.S(+57.02)GQPGTVGPAGVR.G	Y	35.96	1238.6367	0.8	620.3261	2	16.86	F9:4378	3	1066	1078	Carbamidomethylation (DHKE X@N-term)
6	3	tr|F6RTL6|F6RTL6_HORSE	P.GPQGLLGAP(+15.99)GILGLP(+15.99)GSR.G	Y	35.92	1690.9365	1.9	846.4772	2	27.61	F12:8042	2	860	877	Hydroxylation
6	3	tr|F6RTL6|F6RTL6_HORSE	G.E(+42.01)LGPVGNP(+15.99)GPAGPAGPR.G	Y	35.89	1599.8004	-0.5	800.907	2	24.63	F9:7061	1	264	280	Acetylation (N-term); Hydroxylation
6	3	tr|F6RTL6|F6RTL6_HORSE	R.GDQGPVGR.A	Y	35.66	784.3828	1.1	393.1991	2	13.39	F12:3216	5	821	828
6	3	tr|F6RTL6|F6RTL6_HORSE	R.S(+57.02)GQ(+.98)P(+15.99)GTVGPAGVR.G	Y	35.48	1255.6156	2.7	628.8168	2	16.54	F9:4264	4	1066	1078	Carbamidomethylation (DHKE X@N-term); Deamidation (NQ); Hydroxylation
6	3	tr|F6RTL6|F6RTL6_HORSE	R.GD(+57.02)GGPPGVTGFP(+15.99)GAAGR.T	Y	35.4	1541.7222	1.6	771.8696	2	21.31	F10:5902	1	776	792	Carbamidomethylation (DHKE X@N-term); Hydroxylation
6	3	tr|F6RTL6|F6RTL6_HORSE	R.A(+57.02)GVMGPAGSR.G	Y	35.05	958.4655	1.4	480.2407	2	16.18	F12:4171	15	412	421	Carbamidomethylation (DHKE X@N-term)
6	3	tr|F6RTL6|F6RTL6_HORSE	G.P(+42.01)VGSVGPVGAVGPR.G	Y	35.02	1289.7091	1.4	645.8627	2	26.69	F11:7782	4	981	994	Acetylation (N-term)
6	3	tr|F6RTL6|F6RTL6_HORSE	R.GPSGPQGVR.G	Y	35.01	853.4406	0.7	427.7278	2	13.89	F12:3380	7	995	1003
6	3	tr|F6RTL6|F6RTL6_HORSE	R.GY(+69.94)PGNAGPVGAVGAPGPHGPVGPTGK.H	Y	34.93	2337.0823	0.2	585.278	4	19.15	F12:5249	2	947	972	Dichlorination of tyrosine residues
6	3	tr|F6RTL6|F6RTL6_HORSE	R.GEP(+15.99)GNIGFP(+15.99)GPK(+15.99).G	Y	34.67	1216.5724	2.6	609.295	2	19.31	F12:5305	5	485	496	Hydroxylation
6	3	tr|F6RTL6|F6RTL6_HORSE	R.GFP(+15.99)GSP(+15.99)GN(+.98)IGPAGK.E	Y	34.67	1287.6095	1.2	644.8128	2	19.86	F10:5404	6	449	462	Hydroxylation; Deamidation (NQ)
6	3	tr|F6RTL6|F6RTL6_HORSE	R.GP(+15.99)SGPQGVR.G	Y	34.54	869.4355	0.5	435.7252	2	13.17	F11:3137	4	995	1003	Hydroxylation
6	3	tr|F6RTL6|F6RTL6_HORSE	R.GHNGLDGLK(+15.99).G	Y	34.49	925.4617	0.8	309.4948	3	15.66	F12:3989	5	179	187	Hydroxylation
6	3	tr|F6RTL6|F6RTL6_HORSE	K.GGGP(+15.99)GPMGLMGPR.G	Y	34.09	1198.5587	1.6	600.2876	2	22.27	F12:6365	2	85	97	Hydroxylation
6	3	tr|F6RTL6|F6RTL6_HORSE	G.E(+42.01)P(+15.99)GPVGSVGPVGAVGPR.G	Y	34.05	1588.8208	4.3	795.4211	2	25.8	F9:7420	2	978	994	Acetylation (N-term); Hydroxylation
6	3	tr|F6RTL6|F6RTL6_HORSE	R.G(+57.02)EPGNIGFP(+15.99)GPK.G	Y	34.04	1241.604	1.2	621.81	2	20.66	F9:5743	1	485	496	Carbamidomethylation (DHKE X@N-term); Hydroxylation
6	3	tr|F6RTL6|F6RTL6_HORSE	R.GHN(+.98)GLDGLK(+15.99).G	Y	33.97	926.4457	1.6	464.2309	2	16.55	F9:4266	3	179	187	Deamidation (NQ); Hydroxylation
6	3	tr|F6RTL6|F6RTL6_HORSE	G.FQ(+.98)GLPGPAGTAGEVGKP(+15.99)GER.G	Y	33.9	1940.9591	1.8	647.9948	3	24.58	F10:6882	8	552	571	Deamidation (NQ); Hydroxylation
6	3	tr|F6RTL6|F6RTL6_HORSE	R.A(+57.02)GVM(+15.99)GPAGSR.G	Y	33.85	974.4603	-0.2	488.2373	2	14.04	F12:3425	3	412	421	Carbamidomethylation (DHKE X@N-term); Oxidation (M)
6	3	tr|F6RTL6|F6RTL6_HORSE	R.AGVMGP(+15.99)AGSR.G	Y	33.8	917.4389	-0.5	459.7265	2	14.75	F10:3631	2	412	421	Hydroxylation
6	3	tr|F6RTL6|F6RTL6_HORSE	K.EGPVGLP(+15.99)GIDGR.P	Y	33.7	1181.604	1.9	591.8104	2	22.76	F12:6530	10	463	474	Hydroxylation
6	3	tr|F6RTL6|F6RTL6_HORSE	G.S(+42.01)LGEPGPLGIAGPP(+15.99)GAR.G	Y	33.64	1602.8365	-0.1	802.4255	2	29.01	F11:8438	2	888	904	Acetylation (N-term); Hydroxylation
6	3	tr|F6RTL6|F6RTL6_HORSE	R.GLP(+15.99)GE(+57.02)FGLP(+15.99)GPAGAR.G	Y	33.55	1483.7418	1.1	742.879	2	23.34	F9:6667	1	572	586	Hydroxylation; Carbamidomethylation (DHKE X@N-term)
6	3	tr|F6RTL6|F6RTL6_HORSE	R.GPAGPTGPVGK(+57.02).D	Y	33.44	993.5243	1.2	497.77	2	15.39	F10:3844	3	1052	1062	Carbamidomethylation (DHKE X@N-term)
6	3	tr|F6RTL6|F6RTL6_HORSE	R.GAS(-18.01)GPAGVR.G	Y	33.44	752.3929	1.4	377.2043	2	13.5	F9:3209	2	422	430	Dehydration
6	3	tr|F6RTL6|F6RTL6_HORSE	K.A(+57.02)GEDGHP(+15.99)GKPGRP(+15.99)GER.G	Y	33.36	1704.7927	2.3	569.2728	3	12.49	F12:2902	3	139	154	Carbamidomethylation (DHKE X@N-term); Hydroxylation
6	3	tr|F6RTL6|F6RTL6_HORSE	R.G(+57.02)FP(+15.99)GSP(+15.99)GNIGPAGK.E	Y	33.29	1343.647	1.9	672.832	2	18.59	F9:5006	8	449	462	Carbamidomethylation (DHKE X@N-term); Hydroxylation
6	3	tr|F6RTL6|F6RTL6_HORSE	G.T(+42.01)AGEVGKP(+15.99)GER.G	Y	33.25	1157.5676	2	579.7922	2	14.46	F12:3570	2	561	571	Acetylation (N-term); Hydroxylation
6	3	tr|F6RTL6|F6RTL6_HORSE	K.G(+57.02)HAGLAGAR.G	Y	33.23	865.4518	0.7	433.7335	2	13.28	F11:3178	1	509	517	Carbamidomethylation (DHKE X@N-term)
6	3	tr|F6RTL6|F6RTL6_HORSE	R.G(+57.02)RVGAP(+15.99)GPAGAR.G	Y	33.2	1137.6002	0.6	380.2076	3	13.43	F11:3231	1	221	232	Carbamidomethylation (DHKE X@N-term); Hydroxylation
6	3	tr|F6RTL6|F6RTL6_HORSE	R.G(+57.02)EP(+15.99)GNIGFP(+15.99)GPK.G	Y	33.15	1257.5989	1.5	629.8077	2	19.51	F9:5340	2	485	496	Carbamidomethylation (DHKE X@N-term); Hydroxylation
6	3	tr|F6RTL6|F6RTL6_HORSE	N.GFAGPAGAAGQP(+15.99)GAK(+15.99)GER.G	Y	33.12	1629.7859	-0.8	544.2688	3	15.81	F11:4032	1	722	739	Hydroxylation
6	3	tr|F6RTL6|F6RTL6_HORSE	G.P(+42.01)GPM(+15.99)GLMGPR.G	Y	33.07	1069.5049	0.7	535.7601	2	25.42	F12:7387	1	88	97	Acetylation (N-term); Oxidation (M)
6	3	tr|F6RTL6|F6RTL6_HORSE	G.P(+42.01)AGTAGEVGKP(+15.99)GER.G	Y	32.88	1382.679	-1.4	692.3458	2	16.62	F11:4332	2	558	571	Acetylation (N-term); Hydroxylation
6	3	tr|F6RTL6|F6RTL6_HORSE	R.G(+57.02)PAGPTGPVGK(+57.02).D	Y	32.85	1050.5458	1.4	526.2809	2	15.47	F9:3873	4	1052	1062	Carbamidomethylation (DHKE X@N-term)
6	3	tr|F6RTL6|F6RTL6_HORSE	R.GLP(+15.99)GEFGLPGP(+15.99)AGAR.G	Y	32.84	1426.7205	0.9	714.3682	2	24.32	F10:6812	1	572	586	Hydroxylation
6	3	tr|F6RTL6|F6RTL6_HORSE	R.GEP(+15.99)GN(+.98)IGFP(+15.99)GPK.G	Y	32.57	1201.5614	0	601.788	2	20.16	F11:5603	4	485	496	Hydroxylation; Deamidation (NQ)
6	3	tr|F6RTL6|F6RTL6_HORSE	R.GE(+57.02)PGNIGFP(+15.99)GPK.G	Y	32.42	1241.604	1.5	621.8102	2	20.36	F11:5673	3	485	496	Carbamidomethylation (DHKE X@N-term); Hydroxylation
6	3	tr|F6RTL6|F6RTL6_HORSE	R.GEIGNP(+15.99)GRDGAR.G	Y	32.4	1213.58	1.2	405.5344	3	12.85	F11:3023	7	662	673	Hydroxylation
6	3	tr|F6RTL6|F6RTL6_HORSE	R.GSQGSQGPAGP(+15.99)P(+15.99)GP(+15.99)PGPPGPPGPSGGGYDFGYDGDFYR.A	Y	32.15	3650.561	0	1217.861	3	27.33	F12:7960	1	1079	1116	Hydroxylation
6	3	tr|F6RTL6|F6RTL6_HORSE	R.GASGPAGVR.G	Y	32.1	770.4034	1.3	386.2095	2	14.19	F12:3472	13	422	430
6	3	tr|F6RTL6|F6RTL6_HORSE	L.Q(+.98)GLPGLAGQHGDQGAP(+15.99)GSVGPAGPR.G	Y	31.98	2297.1147	1.9	766.7136	3	22.25	F11:6344	1	1027	1051	Deamidation (NQ); Hydroxylation
6	3	tr|F6RTL6|F6RTL6_HORSE	R.GVVGPQGAR.G	Y	31.97	839.4613	-0.1	420.7379	2	15.13	F10:3759	10	155	163
6	3	tr|F6RTL6|F6RTL6_HORSE	A.GSLGEPGPLGIAGP(+15.99)PGAR.G	Y	31.92	1617.8474	2.8	809.9332	2	23.69	F12:6837	1	887	904	Hydroxylation
6	3	tr|F6RTL6|F6RTL6_HORSE	R.GSDGSVGPVGPAGPIGS(-.98).A	Y	31.89	1408.6946	0.4	705.3549	2	23.57	F9:6738	1	233	249	Amidation
6	3	tr|F6RTL6|F6RTL6_HORSE	R.P(+57.02)(+15.99)GPIGPAGAR.G	Y	31.69	964.509	1.2	483.2623	2	17.04	F12:4486	4	475	484	Carbamidomethylation (DHKE X@N-term); Hydroxylation
6	3	tr|F6RTL6|F6RTL6_HORSE	R.GLPGE(+21.98)FGLP(+15.99)GPAGAR.G	Y	31.54	1432.7074	-0.1	478.5764	3	24.61	F11:7123	6	572	586	Sodium adduct; Hydroxylation
6	3	tr|F6RTL6|F6RTL6_HORSE	R.GAAGIP(+15.99)GGKGEK.G	Y	31.52	1056.5563	0.3	529.2856	2	12.79	F12:3007	8	644	655	Hydroxylation
6	3	tr|F6RTL6|F6RTL6_HORSE	R.GPSGPQGVRGDK(+15.99).G	Y	31.32	1169.5789	2	585.7979	2	12.94	F12:3060	1	995	1006	Hydroxylation
6	3	tr|F6RTL6|F6RTL6_HORSE	P.GPAGAAGATGAR.G	Y	31.31	955.4835	1.4	478.7497	2	13.43	F11:3232	1	329	340
6	3	tr|F6RTL6|F6RTL6_HORSE	R.GAAGIP(+15.99)GGKGEK(+15.99).G	Y	31.3	1072.5513	1.9	537.2839	2	12.59	F12:2940	8	644	655	Hydroxylation
6	3	tr|F6RTL6|F6RTL6_HORSE	R.VGAP(+15.99)GPAGAR.G	Y	31.25	867.4562	0.3	434.7355	2	13.9	F12:3383	18	223	232	Hydroxylation
6	3	tr|F6RTL6|F6RTL6_HORSE	R.G(+57.02)PAGPTGPVGK.D	Y	31.23	993.5243	2.1	497.7705	2	15.78	F9:3980	2	1052	1062	Carbamidomethylation (DHKE X@N-term)
6	3	tr|F6RTL6|F6RTL6_HORSE	P.GPVGSVGPVGAVGPR.G	Y	31.12	1304.72	1.3	653.3681	2	21.18	F9:5926	1	980	994
6	3	tr|F6RTL6|F6RTL6_HORSE	R.G(+57.02)PSGPQGVR.G	Y	30.91	910.462	0.6	456.2386	2	13.98	F12:3408	7	995	1003	Carbamidomethylation (DHKE X@N-term)
6	3	tr|F6RTL6|F6RTL6_HORSE	G.E(-18.01)PGPVGSVGPVGAVGPR.G	Y	30.9	1512.8048	-2.8	757.4076	2	26.33	F12:7673	4	978	994	Pyro-glu from E
6	3	tr|F6RTL6|F6RTL6_HORSE	G.G(+42.01)GPGPMGLMGPR.G	Y	30.72	1167.5529	1.2	584.7844	2	28.49	F11:8304	1	86	97	Acetylation (N-term)
6	3	tr|F6RTL6|F6RTL6_HORSE	R.GAAGIP(+15.99)GGK(+15.99)GEK(+15.99).G	Y	30.54	1088.5461	0.9	545.2808	2	12.42	F12:2877	3	644	655	Hydroxylation
6	3	tr|F6RTL6|F6RTL6_HORSE	K.GPSGE(+57.02)PGKPGDK(+15.99)GHAGLAGAR.G	Y	30.52	1987.9823	1	498.0034	4	16.19	F12:4175	1	497	517	Carbamidomethylation (DHKE X@N-term); Hydroxylation
6	3	tr|F6RTL6|F6RTL6_HORSE	R.GEP(+15.99)GNIGFP(+15.99)GP(+15.99)K.G	Y	30.48	1216.5724	0.2	609.2936	2	19.24	F10:5190	1	485	496	Hydroxylation
6	3	tr|F6RTL6|F6RTL6_HORSE	L.GPVGNP(+15.99)GPAGPAGPR.G	Y	30.37	1315.6632	0.5	658.8392	2	16.56	F10:4253	1	266	280	Hydroxylation
6	3	tr|F6RTL6|F6RTL6_HORSE	L.LGAP(+15.99)GILGLP(+15.99)GSR.G	Y	30.31	1238.6982	0.3	620.3566	2	24.1	F12:6968	4	865	877	Hydroxylation
6	3	tr|F6RTL6|F6RTL6_HORSE	G.S(+42.01)LGEPGPLGIAGP(+15.99)PGAR.G	Y	30.21	1602.8365	-1.4	802.4244	2	28.96	F12:8404	2	888	904	Acetylation (N-term); Hydroxylation
6	3	tr|F6RTL6|F6RTL6_HORSE	R.GSQGSQGP(+15.99)AGPP(+15.99)GP(+15.99)PGPPGPPGPSGGGYDFGYDGDFYR.A	Y	30.17	3650.561	-0.9	1217.8599	3	26.53	F12:7732	1	1079	1116	Hydroxylation
6	3	tr|F6RTL6|F6RTL6_HORSE	K.EGPVGLP(-27.99)GIDGRPGPIGPAGAR.G	Y	30.11	2011.0962	1.7	671.3738	3	22.87	F12:6565	2	463	484	Pyrrolidone from Proline
6	3	tr|F6RTL6|F6RTL6_HORSE	R.G(+57.02)DQGPVGR.A	Y	29.99	841.4042	0.9	421.7097	2	13.47	F12:3244	4	821	828	Carbamidomethylation (DHKE X@N-term)
6	3	tr|F6RTL6|F6RTL6_HORSE	R.G(+57.02)P(+15.99)AGPTGPVGK.D	Y	29.98	1009.5192	2.2	505.768	2	14.63	F9:3584	1	1052	1062	Carbamidomethylation (DHKE X@N-term); Hydroxylation
6	3	tr|F6RTL6|F6RTL6_HORSE	G.P(+42.01)GPMGLMGPR.G	Y	29.89	1053.5099	0.6	527.7625	2	29.58	F11:8582	3	88	97	Acetylation (N-term)
6	3	tr|F6RTL6|F6RTL6_HORSE	R.G(+57.02)LP(+15.99)GVAGSLGEPGPLGIAGP(+15.99)PGAR.G	Y	29.76	2185.1489	3.8	729.393	3	26.72	F9:7695	1	881	904	Carbamidomethylation (DHKE X@N-term); Hydroxylation
6	3	tr|F6RTL6|F6RTL6_HORSE	R.G(+57.02)AAGIP(+15.99)GGKGEK.G	Y	29.74	1113.5778	0.9	557.7966	2	12.91	F12:3051	2	644	655	Carbamidomethylation (DHKE X@N-term); Hydroxylation
6	3	tr|F6RTL6|F6RTL6_HORSE	R.G(+57.02)PSGPP(+15.99)GPDGNK.G	Y	29.53	1151.5206	-0.7	576.7672	2	13.23	F9:3117	1	608	619	Carbamidomethylation (DHKE X@N-term); Hydroxylation
6	3	tr|F6RTL6|F6RTL6_HORSE	P.GPMGLMGPR.G	Y	29.26	914.4466	2.2	458.2316	2	21.93	F11:6234	3	89	97
6	3	tr|F6RTL6|F6RTL6_HORSE	R.G(+57.02)VVGPQGAR.G	Y	29.01	896.4828	0.4	449.2489	2	15.05	F12:3778	4	155	163	Carbamidomethylation (DHKE X@N-term)
6	3	tr|F6RTL6|F6RTL6_HORSE	R.GE(+57.02)P(+15.99)GNIGFP(+15.99)GPK.G	Y	28.91	1257.5989	1.7	629.8078	2	19.37	F12:5326	5	485	496	Carbamidomethylation (DHKE X@N-term); Hydroxylation
6	3	tr|F6RTL6|F6RTL6_HORSE	K.AGEDGHP(+31.99)GKPGRP(+15.99)GER.G	Y	28.86	1663.7662	0.7	416.9491	4	12.45	F11:2882	1	139	154	Dihydroxy; Hydroxylation
6	3	tr|F6RTL6|F6RTL6_HORSE	R.GEIGNPGR.D	Y	28.86	798.3984	1.3	400.207	2	14.25	F10:3465	4	662	669
6	3	tr|F6RTL6|F6RTL6_HORSE	R.A(+57.02)GETGASGPP(+15.99)GFAGEK(+15.99).G	Y	28.76	1520.6742	1.3	761.3454	2	17.43	F9:4585	1	829	844	Carbamidomethylation (DHKE X@N-term); Hydroxylation
6	3	tr|F6RTL6|F6RTL6_HORSE	K.G(+57.02)EK(+15.99)GETGLR.G	Y	28.72	1018.5043	0.6	510.2597	2	12.62	F11:2943	2	653	661	Carbamidomethylation (DHKE X@N-term); Hydroxylation
6	3	tr|F6RTL6|F6RTL6_HORSE	R.V(+57.02)GAP(+15.99)GPAGAR.G	Y	28.69	924.4777	-0.1	463.2461	2	13.77	F12:3337	4	223	232	Carbamidomethylation (DHKE X@N-term); Hydroxylation
6	3	tr|F6RTL6|F6RTL6_HORSE	R.GPAGPTGPVGK(+42.01)DGR.S	Y	28.63	1306.663	0.5	654.3391	2	17.71	F12:4731	2	1052	1065	Acetylation (K)
6	3	tr|F6RTL6|F6RTL6_HORSE	A.GLP(+15.99)GVAGAP(+15.99)GLP(+15.99)GPR.G	Y	28.56	1362.7255	1.3	682.3709	2	21.2	F11:5973	2	311	325	Hydroxylation
6	3	tr|F6RTL6|F6RTL6_HORSE	R.GVVGPQ(+.98)GAR.G	Y	28.47	840.4453	1.5	421.2306	2	15.49	F10:3877	3	155	163	Deamidation (NQ)
6	3	tr|F6RTL6|F6RTL6_HORSE	Q.GLLGAP(+15.99)GILGLP(+15.99)GSR.G	Y	28.35	1408.8037	2.2	705.4107	2	27.62	F12:8046	2	863	877	Hydroxylation
6	3	tr|F6RTL6|F6RTL6_HORSE	R.GSQGSQGPAGP(+15.99)P(+15.99)GPPGP(+15.99)PGPPGPSGGGYDFGYDGDFYRA.D	Y	28.34	3721.5981	-1	1241.5387	3	27.52	F12:8014	2	1079	1117	Hydroxylation
6	3	tr|F6RTL6|F6RTL6_HORSE	G.E(+42.01)PGPLGIAGP(+15.99)PGAR.G	Y	28.06	1345.699	0.9	673.8574	2	26.98	F11:7864	1	891	904	Acetylation (N-term); Hydroxylation
6	3	tr|F6RTL6|F6RTL6_HORSE	R.GEIGNP(+15.99)GR.D	Y	27.91	814.3933	0.6	408.2042	2	12.82	F10:2986	4	662	669	Hydroxylation
6	3	tr|F6RTL6|F6RTL6_HORSE	R.PGPIGPAGAR.G	Y	27.88	891.4926	0.9	446.754	2	16.87	F12:4423	4	475	484
6	3	tr|F6RTL6|F6RTL6_HORSE	G.GPP(+15.99)GVTGFP(+15.99)GAAGR.T	Y	27.88	1271.6257	1.1	636.8209	2	19.57	F12:5400	1	779	792	Hydroxylation
6	3	tr|F6RTL6|F6RTL6_HORSE	R.P(+15.99)GPIGPAGAR.G	Y	27.82	907.4875	2.1	454.752	2	16.22	F12:4183	8	475	484	Hydroxylation
6	3	tr|F6RTL6|F6RTL6_HORSE	R.AGETGASGPP(+15.99)GFAGE(+21.98)K.G	Y	27.79	1469.6398	-1	735.8264	2	17.64	F9:4661	1	829	844	Hydroxylation; Sodium adduct
6	3	tr|F6RTL6|F6RTL6_HORSE	G.GGPGPMGLMGPR.G	Y	27.54	1125.5422	-0.7	563.778	2	23.25	F11:6682	1	86	97
6	3	tr|F6RTL6|F6RTL6_HORSE	R.GLP(+15.99)GE(+57.02)FGLPGP(+15.99)AGAR.G	Y	27.44	1483.7418	1.7	742.8795	2	23.28	F12:6703	1	572	586	Hydroxylation; Carbamidomethylation (DHKE X@N-term)
6	3	tr|F6RTL6|F6RTL6_HORSE	R.GAAGIP(+15.99)GGK.G	Y	27.15	742.3973	-0.5	372.2057	2	13.75	F12:3332	4	644	652	Hydroxylation
6	3	tr|F6RTL6|F6RTL6_HORSE	K.G(-15.01)HAGLAGAR.G	Y	27.11	793.4194	-0.7	397.7167	2	15.42	F12:3906	2	509	517	ISD (z+2)-series
6	3	tr|F6RTL6|F6RTL6_HORSE	R.GE(+21.98)PGPVGSVGPVGAVGPR.G	Y	27.02	1609.8187	-0.2	805.9164	2	22.08	F12:6296	8	977	994	Sodium adduct
6	3	tr|F6RTL6|F6RTL6_HORSE	K.GPSGEPGKP(+15.99)GDK.G	Y	26.95	1140.541	-0.1	381.1876	3	11.35	F10:2533	4	497	508	Hydroxylation
6	3	tr|F6RTL6|F6RTL6_HORSE	F.Q(+.98)GLPGPAGTAGEVGKP(+15.99)GER.G	Y	26.83	1793.8907	0.9	897.9534	2	19.44	F12:5353	3	553	571	Deamidation (NQ); Hydroxylation
6	3	tr|F6RTL6|F6RTL6_HORSE	R.GSDGSVGPVGPAGPIG.S	Y	26.8	1322.6466	0.9	662.3312	2	25.16	F12:7307	4	233	248
6	3	tr|F6RTL6|F6RTL6_HORSE	R.G(+57.02)AAGIP(+15.99)GGK.G	Y	26.77	799.4188	-0.2	400.7166	2	13.77	F12:3338	4	644	652	Carbamidomethylation (DHKE X@N-term); Hydroxylation
6	3	tr|F6RTL6|F6RTL6_HORSE	R.G(+57.02)AAGIP(+15.99)GGKGEK(+15.99).G	Y	26.68	1129.5728	0.8	565.7941	2	12.68	F12:2972	4	644	655	Carbamidomethylation (DHKE X@N-term); Hydroxylation
6	3	tr|F6RTL6|F6RTL6_HORSE	R.GLVGEPGPAGSK(+15.99).G	Y	26.61	1083.556	3.7	542.7873	2	17.59	F9:4643	1	341	352	Hydroxylation
6	3	tr|F6RTL6|F6RTL6_HORSE	I.P(+15.99)GPAGAAGATGAR.G	Y	26.57	1068.5311	2.3	535.274	2	17.35	F12:4600	4	328	340	Hydroxylation
6	3	tr|F6RTL6|F6RTL6_HORSE	G.G(+27.99)PGPMGLMGPR.G	Y	26.53	1096.5157	2.8	549.2667	2	28.73	F11:8368	2	87	97	Formylation
6	3	tr|F6RTL6|F6RTL6_HORSE	K.E(+57.02)GPVGLP(+15.99)GIDGR.P	Y	26.45	1238.6255	3.2	620.322	2	23.41	F9:6688	4	463	474	Carbamidomethylation (DHKE X@N-term); Hydroxylation
6	3	tr|F6RTL6|F6RTL6_HORSE	R.G(+57.02)D(+57.02)QGPVGR.A	Y	26.39	898.4257	2.6	450.2213	2	16.38	F12:4244	3	821	828	Carbamidomethylation (DHKE X@N-term)
6	3	tr|F6RTL6|F6RTL6_HORSE	G.V(+42.01)TGFP(+15.99)GAAGR.T	Y	26.33	989.493	0.5	495.754	2	24.73	F11:7164	3	783	792	Acetylation (N-term); Hydroxylation
6	3	tr|F6RTL6|F6RTL6_HORSE	K.EGP(+15.99)VGLPGID(+21.98)GRPGPIGPAGAR.G	Y	26.25	2077.0679	-1.4	693.3622	3	23.39	F10:6559	1	463	484	Hydroxylation; Sodium adduct
6	3	tr|F6RTL6|F6RTL6_HORSE	R.GDQ(+.98)GPVGR.A	Y	26.22	785.3668	0.5	393.6909	2	14.13	F12:3453	2	821	828	Deamidation (NQ)
6	3	tr|F6RTL6|F6RTL6_HORSE	G.P(+42.01)GP(+15.99)MGLMGPR.G	Y	26.19	1069.5049	2.8	535.7612	2	25.59	F11:7437	1	88	97	Acetylation (N-term); Hydroxylation
6	3	tr|F6RTL6|F6RTL6_HORSE	G.N(+.98)PGPAGPAGPR.G	Y	26.17	990.4882	2.1	496.2524	2	17.39	F9:4573	2	270	280	Deamidation (NQ)
6	3	tr|F6RTL6|F6RTL6_HORSE	G.P(+42.01)MGLMGPR.G	Y	26.12	899.4357	1.5	450.7258	2	29.45	F11:8550	5	90	97	Acetylation (N-term)
6	3	tr|F6RTL6|F6RTL6_HORSE	K.G(+57.02)PSGE(+57.02)PGKP(+15.99)GDK.G	Y	26.08	1254.584	0.6	628.2996	2	12.92	F9:3007	2	497	508	Carbamidomethylation (DHKE X@N-term); Hydroxylation
6	3	tr|F6RTL6|F6RTL6_HORSE	K.EGPVGLPGID(+15.99)GRP(+15.99)GPIGPAGAR.G	Y	26.07	2071.0811	2.6	691.3694	3	25.08	F11:7279	1	463	484	Hydroxylation
6	3	tr|F6RTL6|F6RTL6_HORSE	R.GPSGPQ(+.98)GVR.G	Y	26.06	854.4246	-0.5	428.2194	2	14.39	F10:3512	4	995	1003	Deamidation (NQ)
6	3	tr|F6RTL6|F6RTL6_HORSE	R.GPAGPTGPVGK(+114.04).D	Y	25.99	1050.5458	2.3	526.2814	2	15.84	F9:4003	2	1052	1062	Ubiquitin
6	3	tr|F6RTL6|F6RTL6_HORSE	R.GE(+21.98)PGP(+15.99)VGSVGPVGAVGPR.G	Y	25.85	1625.8137	0.1	542.9453	3	21.55	F12:6113	5	977	994	Sodium adduct; Hydroxylation
6	3	tr|F6RTL6|F6RTL6_HORSE	G.E(+42.01)PGPVGSVGPVGAVGPR.G	Y	25.82	1572.8259	1.3	787.4213	2	26.66	F9:7678	4	978	994	Acetylation (N-term)
6	3	tr|F6RTL6|F6RTL6_HORSE	K.AGEDGHP(+15.99)GKP(+15.99)GRP(+15.99)GERG.V	Y	25.81	1720.7876	0.9	574.6036	3	11.47	F11:2576	5	139	155	Hydroxylation
6	3	tr|F6RTL6|F6RTL6_HORSE	R.GEVGLP(+15.99)GLSGPVGP(+15.99)PGNP(+15.99)GAN.G	Y	25.61	1889.9119	1.8	945.9649	2	26.99	F11:7867	2	281	301	Hydroxylation
6	3	tr|F6RTL6|F6RTL6_HORSE	G.P(+42.01)M(+15.99)GLMGPR.G	Y	25.39	915.4307	0.1	458.7227	2	25.4	F11:7381	2	90	97	Acetylation (N-term); Oxidation (M)
6	3	tr|F6RTL6|F6RTL6_HORSE	R.G(+57.02)PNGDSGRP(+15.99)GEPGLM(+15.99)GPR.G	Y	25.33	1838.8329	1	613.9522	3	16.36	F9:4194	1	431	448	Carbamidomethylation (DHKE X@N-term); Hydroxylation; Oxidation (M)
6	3	tr|F6RTL6|F6RTL6_HORSE	G.E(+42.01)PGPLGIAGPP(+15.99)GAR.G	Y	25.32	1345.699	0.3	673.857	2	26.97	F12:7858	3	891	904	Acetylation (N-term); Hydroxylation
6	3	tr|F6RTL6|F6RTL6_HORSE	R.P(+15.99)GEP(+15.99)GLMGPR.G	Y	25.29	1041.4913	0.7	521.7533	2	18.03	F11:4843	3	439	448	Hydroxylation
6	3	tr|F6RTL6|F6RTL6_HORSE	R.G(+57.02)ASGPAGVR.G	Y	25.21	827.4249	-0.3	414.7196	2	13.7	F12:3319	4	422	430	Carbamidomethylation (DHKE X@N-term)
6	3	tr|F6RTL6|F6RTL6_HORSE	R.GEVGLP(+15.99)GLSGPVGPP(+15.99)GN.P	Y	25.19	1534.7627	2.9	768.3909	2	27.66	F9:7954	3	281	297	Hydroxylation
6	3	tr|F6RTL6|F6RTL6_HORSE	R.GLP(+15.99)GADGR.A	Y	25.14	757.3718	0.6	379.6934	2	14.76	F12:3679	11	404	411	Hydroxylation
6	3	tr|F6RTL6|F6RTL6_HORSE	D.QGAP(+15.99)GSVGPAGPR.G	Y	25.11	1165.584	-0.3	583.7991	2	15.16	F9:3764	1	1039	1051	Hydroxylation
6	3	tr|F6RTL6|F6RTL6_HORSE	R.G(+57.02)DQ(+.98)GPVGR.A	Y	25.09	842.3882	1.7	422.2021	2	14.04	F9:3376	3	821	828	Carbamidomethylation (DHKE X@N-term); Deamidation (NQ)
6	3	tr|F6RTL6|F6RTL6_HORSE	R.GFP(+15.99)GTPGLP(+15.99)GFK(+15.99).G	Y	25.03	1221.6029	-1.3	611.8079	2	24.17	F9:6920	2	164	175	Hydroxylation
6	3	tr|F6RTL6|F6RTL6_HORSE	G.E(+42.01)VGKP(+15.99)GER.G	Y	24.99	928.4614	1	465.2384	2	13.28	F12:3177	4	564	571	Acetylation (N-term); Hydroxylation
6	3	tr|F6RTL6|F6RTL6_HORSE	A.A(+42.01)GPAGPAGPR.G	Y	24.99	891.4562	0.9	446.7358	2	14.52	F12:3591	2	697	706	Acetylation (N-term)
6	3	tr|F6RTL6|F6RTL6_HORSE	R.G(+57.02)PSGPQ(+.98)GVR.G	Y	24.87	911.446	0.4	456.7305	2	14.61	F12:3626	3	995	1003	Carbamidomethylation (DHKE X@N-term); Deamidation (NQ)
6	3	tr|F6RTL6|F6RTL6_HORSE	K.G(+57.02)H(+57.02)AGLAGAR.G	Y	24.84	922.4733	-1.2	462.2434	2	14.92	F11:3728	1	509	517	Carbamidomethylation (DHKE X@N-term)
6	3	tr|F6RTL6|F6RTL6_HORSE	R.GEVGPAGPNGF.A	Y	24.7	1000.4614	2	501.239	2	23.96	F11:6907	4	713	723
6	3	tr|F6RTL6|F6RTL6_HORSE	G.R(-15.01)AGVMGPAGSR.G	Y	24.63	1042.5342	0.4	522.2746	2	17.9	F12:4798	1	411	421	ISD (z+2)-series
6	3	tr|F6RTL6|F6RTL6_HORSE	K.GEK(+15.99)GE(+57.02)TGLR.G	Y	24.61	1018.5043	1	340.509	3	12.66	F9:2918	1	653	661	Hydroxylation; Carbamidomethylation (DHKE X@N-term)
6	3	tr|F6RTL6|F6RTL6_HORSE	V.GPTGDRGPR.G	Y	24.39	911.4573	2.3	456.737	2	12.16	F12:2800	1	33	41
6	3	tr|F6RTL6|F6RTL6_HORSE	G.G(+42.01)PGPMGLMGPR.G	Y	24.29	1110.5314	-0.2	556.2728	2	28.86	F10:7990	2	87	97	Acetylation (N-term)
6	3	tr|F6RTL6|F6RTL6_HORSE	S.R(-15.01)GASGPAGVR.G	Y	24.28	911.4937	1.4	456.7547	2	15.01	F10:3716	4	421	430	ISD (z+2)-series
6	3	tr|F6RTL6|F6RTL6_HORSE	G.SP(+15.99)GNIGPAGK.E	Y	24.25	912.4664	3.5	457.2421	2	14.3	F11:3514	1	453	462	Hydroxylation
6	3	tr|F6RTL6|F6RTL6_HORSE	R.P(sub A)GVMGPAGSR.G	Y	24.18	927.4596	1.7	464.7379	2	17.08	F11:4501	2	412	421	Mutation
6	3	tr|F6RTL6|F6RTL6_HORSE	K.G(+57.02)EPGAP(+15.99)GENGTP(+15.99)GQAGAR.G	Y	24.08	1710.7557	0.9	856.3859	2	14.05	F9:3381	1	197	214	Carbamidomethylation (DHKE X@N-term); Hydroxylation
6	3	tr|F6RTL6|F6RTL6_HORSE	K.GE(+57.02)K(+15.99)GETGLR.G	Y	23.99	1018.5043	0.4	340.5088	3	12.62	F11:2942	4	653	661	Carbamidomethylation (DHKE X@N-term); Hydroxylation
6	3	tr|F6RTL6|F6RTL6_HORSE	R.GAP(+15.99)GAVGAPGPAGAN(+15.99)GDRGEAGAAGP(+15.99)AGPAGPR.G	Y	23.98	2755.302	-7.4	919.4344	3	17.24	F11:4562	1	674	706	Hydroxylation
6	3	tr|F6RTL6|F6RTL6_HORSE	R.SD(sub G)QPGTVGPAGVR.G	Y	23.91	1239.6207	3.2	620.8196	2	19.19	F9:5223	1	1066	1078	Mutation
6	3	tr|F6RTL6|F6RTL6_HORSE	R.GSQGSQGPAGP(+15.99)P(+15.99)GPPGP(+15.99)PGPPGPSGGGYDFGYDGDFYR.A	Y	23.9	3650.561	2.9	1217.8645	3	26.57	F11:7745	1	1079	1116	Hydroxylation
6	3	tr|F6RTL6|F6RTL6_HORSE	P.GLAGQHGDQGAP(+15.99)GSVGPAGPR.G	Y	23.79	1900.9139	0.3	634.6454	3	16.6	F12:4327	2	1031	1051	Hydroxylation
6	3	tr|F6RTL6|F6RTL6_HORSE	G.I(+42.01)P(+15.99)GPAGAAGATGAR.G	Y	23.72	1223.6259	2.4	612.8217	2	22.45	F12:6427	4	327	340	Acetylation (N-term); Hydroxylation
6	3	tr|F6RTL6|F6RTL6_HORSE	G.PLGIAGP(+15.99)PGAR.G	Y	23.71	1020.5716	0.7	511.2934	2	20.13	F10:5503	1	894	904	Hydroxylation
6	3	tr|F6RTL6|F6RTL6_HORSE	R.G(+57.02)E(+21.98)PGPVGSVGPVGAVGPR.G	Y	23.65	1666.8402	1.4	556.6215	3	22.19	F11:6322	3	977	994	Carbamidomethylation (DHKE X@N-term); Sodium adduct
6	3	tr|F6RTL6|F6RTL6_HORSE	R.GEIGN(+.98)P(+15.99)GR.D	Y	23.61	815.3773	0.7	408.6962	2	13.59	F12:3287	2	662	669	Deamidation (NQ); Hydroxylation
6	3	tr|F6RTL6|F6RTL6_HORSE	G.P(+42.01)VGAVGPR.G	Y	23.54	793.4446	2.6	397.7306	2	22.32	F12:6383	4	987	994	Acetylation (N-term)
6	3	tr|F6RTL6|F6RTL6_HORSE	R.G(+57.02)E(+57.02)PGNIGFP(+15.99)GPK.G	Y	23.52	1298.6255	0.6	650.3204	2	24.36	F12:7049	2	485	496	Carbamidomethylation (DHKE X@N-term); Hydroxylation
6	3	tr|F6RTL6|F6RTL6_HORSE	E.R(-15.01)GVVGPQGAR.G	Y	23.51	980.5515	2.2	491.2841	2	16.63	F12:4338	4	154	163	ISD (z+2)-series
6	3	tr|F6RTL6|F6RTL6_HORSE	R.GSQGSQGP(+15.99)AGP(+15.99)PGPPGPPGPPGPSGGGY(+15.99)DFGYDGDFYRA.D	Y	23.31	3721.5981	-0.3	931.4065	4	27.71	F12:8071	1	1079	1117	Hydroxylation
6	3	tr|F6RTL6|F6RTL6_HORSE	P.V(+27.99)GSVGPVGAVGPR.G	Y	23.29	1178.6407	2.6	590.3292	2	25.69	F12:7474	4	982	994	Formylation
6	3	tr|F6RTL6|F6RTL6_HORSE	R.P(+57.02)GPIGPAGAR.G	Y	23.13	948.514	0.9	475.2647	2	17.01	F11:4475	4	475	484	Carbamidomethylation (DHKE X@N-term)
6	3	tr|F6RTL6|F6RTL6_HORSE	R.P(+15.99)GEPGLMGPR.G	Y	23.04	1025.4963	1	513.756	2	19.01	F9:5157	1	439	448	Hydroxylation
6	3	tr|F6RTL6|F6RTL6_HORSE	G.V(+42.01)MGPAGSR.G	Y	22.96	815.3959	0.4	408.7054	2	21.56	F11:6103	2	414	421	Acetylation (N-term)
6	3	tr|F6RTL6|F6RTL6_HORSE	R.G(+57.02)P(+15.99)SGPQGVR.G	Y	22.87	926.457	2.1	464.2367	2	13.26	F11:3170	1	995	1003	Carbamidomethylation (DHKE X@N-term); Hydroxylation
6	3	tr|F6RTL6|F6RTL6_HORSE	G.LLGAP(+15.99)GILGLP(+15.99)GSR.G	Y	22.87	1351.7823	-0.7	676.8979	2	26.72	F12:7787	4	864	877	Hydroxylation
6	3	tr|F6RTL6|F6RTL6_HORSE	N.PGPAGPAGPR.G	Y	22.84	875.4613	-1.4	438.7373	2	14.82	F11:3696	1	271	280
6	3	tr|F6RTL6|F6RTL6_HORSE	R.GEVGLPGLSGP(+15.99)VGP(+15.99)PGNP(+15.99)GAN.G	Y	22.77	1889.9119	0.6	945.9638	2	26.98	F9:7769	1	281	301	Hydroxylation
6	3	tr|F6RTL6|F6RTL6_HORSE	R.G(+57.02)EIGNP(+15.99)GR.D	Y	22.77	871.4148	0.9	436.7151	2	12.96	F10:3030	2	662	669	Carbamidomethylation (DHKE X@N-term); Hydroxylation
6	3	tr|F6RTL6|F6RTL6_HORSE	R.G(+57.02)LP(+15.99)GADGR.A	Y	22.72	814.3933	0	408.2039	2	14.91	F12:3733	4	404	411	Carbamidomethylation (DHKE X@N-term); Hydroxylation
6	3	tr|F6RTL6|F6RTL6_HORSE	R.G(+57.02)LVGE(+57.02)P(+15.99)GPAGSK.G	Y	22.66	1197.5989	1.6	599.8077	2	20.87	F12:5868	1	341	352	Carbamidomethylation (DHKE X@N-term); Hydroxylation
6	3	tr|F6RTL6|F6RTL6_HORSE	G.P(+42.01)GPMGLM(+15.99)GPR.G	Y	22.02	1069.5049	-0.1	535.7596	2	25.78	F12:7504	1	88	97	Acetylation (N-term); Oxidation (M)
6	3	tr|F6RTL6|F6RTL6_HORSE	K.GPSGEPGK(+57.02)PGDK.G	Y	21.97	1181.5676	2	394.8639	3	12.35	F9:2807	1	497	508	Carbamidomethylation (DHKE X@N-term)
6	3	tr|F6RTL6|F6RTL6_HORSE	K.EGLRGPR.G	Y	21.9	783.4351	-0.7	392.7246	2	13.77	F12:3336	4	814	820
6	3	tr|F6RTL6|F6RTL6_HORSE	G.V(+42.01)AGSLGEPGPLGIAGP(+15.99)PGAR.G	Y	21.85	1829.9635	2.9	915.9917	2	30.48	F10:8369	1	885	904	Acetylation (N-term); Hydroxylation
6	3	tr|F6RTL6|F6RTL6_HORSE	G.ES(+150.04)GAAGPAGPIGSR.G	Y	21.76	1375.6466	1.8	688.8318	2	24	F11:6920	1	594	607	S-guanylation-2
6	3	tr|F6RTL6|F6RTL6_HORSE	G.G(+42.01)P(+15.99)GPMGLMGPR.G	Y	21.72	1126.5264	2.3	564.2717	2	27.66	F12:8060	2	87	97	Acetylation (N-term); Hydroxylation
6	3	tr|F6RTL6|F6RTL6_HORSE	F.P(+15.99)GSP(+15.99)GNIGPAGK.E	Y	21.58	1082.5356	0.8	542.2755	2	18.39	F12:4976	3	451	462	Hydroxylation
6	3	tr|F6RTL6|F6RTL6_HORSE	G.A(+42.01)P(+15.99)GSVGPAGPR.G	Y	21.57	1022.5145	1.6	512.2653	2	18.96	F9:5138	2	1041	1051	Acetylation (N-term); Hydroxylation
6	3	tr|F6RTL6|F6RTL6_HORSE	K.AGEDGHT(sub P)GKPGRPGER.G	Y	21.55	1619.7764	1.5	540.9335	3	11.77	F12:2672	2	139	154	Mutation
6	3	tr|F6RTL6|F6RTL6_HORSE	K.GETGLR.G	N	21.54	631.3289	1	316.6721	2	13.44	F11:3234	4	656	661
6	3	tr|F6RTL6|F6RTL6_HORSE	K.GPSGEPGKL(sub P)GDKGHAGLAGAR.G	Y	21.51	1930.9972	-5.2	483.7541	4	14.64	F11:3634	1	497	517	Mutation
6	3	tr|F6RTL6|F6RTL6_HORSE	P.AGPTGPVGK.D	Y	21.51	782.4286	2.5	392.2225	2	14.31	F12:3516	2	1054	1062
6	3	tr|F6RTL6|F6RTL6_HORSE	L.GAP(+15.99)GILGLP(+15.99)GSR.G	Y	21.4	1125.6141	3	563.816	2	22.27	F12:6367	4	866	877	Hydroxylation
6	3	tr|F6RTL6|F6RTL6_HORSE	R.GSQGSQGPAGPP(+15.99)GPPGPPGP(+15.99)PGPSGGGYDFGYDGDFYRA.D	Y	20.95	3705.603	2.4	1236.2113	3	27.11	F11:7902	1	1079	1117	Hydroxylation
6	3	tr|F6RTL6|F6RTL6_HORSE	R.A(+42.01)GVM(+15.99)GPAGSR.G	Y	20.86	959.4495	0.2	480.7321	2	13.52	F11:3261	2	412	421	Acetylation (N-term); Oxidation (M)
6	3	tr|F6RTL6|F6RTL6_HORSE	G.I(+42.01)LGLP(+15.99)GSR.G	Y	20.77	869.497	1	435.7562	2	29.63	F11:8596	4	870	877	Acetylation (N-term); Hydroxylation
6	3	tr|F6RTL6|F6RTL6_HORSE	R.G(+57.02)PNGEPGSTGPAGP(+15.99)PGLR.G	Y	20.58	1689.807	4.2	845.9143	2	18.79	F10:5036	1	380	397	Carbamidomethylation (DHKE X@N-term); Hydroxylation
6	3	tr|F6RTL6|F6RTL6_HORSE	R.GPAGPTGPVGK(+21.98).D	Y	20.57	958.4848	0.5	480.2499	2	15.43	F12:3907	4	1052	1062	Sodium adduct
6	3	tr|F6RTL6|F6RTL6_HORSE	K.GHAGLAGAR(+21.98).G	Y	20.45	830.4123	1.7	416.2141	2	13.16	F12:3137	2	509	517	Sodium adduct
6	3	tr|F6RTL6|F6RTL6_HORSE	G.PSGPQGVR.G	Y	20.44	796.4191	1.8	399.2176	2	13.64	F12:3304	1	996	1003
6	3	tr|F6RTL6|F6RTL6_HORSE	G.GPGPMGLMGPR.G	Y	20.4	1068.5209	-1.6	535.2668	2	23.08	F12:6637	1	87	97
6	3	tr|F6RTL6|F6RTL6_HORSE	R.GPNGEPGSTGPAGP(+15.99)PGLR.G	Y	20.39	1632.7855	4	817.4033	2	18.85	F12:5139	1	380	397	Hydroxylation
6	3	tr|F6RTL6|F6RTL6_HORSE	R.G(-15.01)VVGPQGAR.G	Y	20.31	824.4504	0.7	413.2328	2	20.26	F11:5640	2	155	163	ISD (z+2)-series
6	3	tr|F6RTL6|F6RTL6_HORSE	R.GEIGN(+.98)P(+15.99)GRDGAR.G	Y	20.27	1214.564	3.9	608.2916	2	13.37	F12:3211	1	662	673	Deamidation (NQ); Hydroxylation
6	3	tr|F6RTL6|F6RTL6_HORSE	R.AGETGASGPPGFAGEK.G	Y	20.23	1431.663	6.6	716.8435	2	18.62	F9:5017	1	829	844
6	3	tr|F6RTL6|F6RTL6_HORSE	R.GLP(+15.99)GERGR.V	N	20.05	856.4515	0.5	429.2332	2	12.95	F12:3065	2	215	222	Hydroxylation
6	3	tr|F6RTL6|F6RTL6_HORSE	S.V(-15.01)GPVGAVGPR.G	Y	20.02	892.513	0.5	447.264	2	26.71	F12:7785	1	985	994	ISD (z+2)-series
6	3	tr|F6RTL6|F6RTL6_HORSE	P.V(-15.01)GSVGPVGAVGPR.G	Y	19.95	1135.6349	1.3	568.8254	2	27.55	F9:7924	4	982	994	ISD (z+2)-series
6	3	tr|F6RTL6|F6RTL6_HORSE	G.ASGPAGVR.G	Y	19.86	713.382	1.3	357.6988	2	13.49	F12:3253	1	423	430
6	3	tr|F6RTL6|F6RTL6_HORSE	G.VTGFP(+15.99)GAAGR.T	Y	19.48	947.4824	2.3	474.7496	2	17.64	F11:4701	1	783	792	Hydroxylation
6	3	tr|F6RTL6|F6RTL6_HORSE	G.P(+13.98)VGSVGPVGAVGPR.G	Y	19.47	1261.6779	-0.6	631.8458	2	25.47	F11:7399	3	981	994	Proline oxidation to pyroglutamic acid
6	3	tr|F6RTL6|F6RTL6_HORSE	R.GEVGPAGPN(+.98)GF.A	Y	19.41	1001.4454	1.9	501.7309	2	25.22	F9:7249	1	713	723	Deamidation (NQ)
6	3	tr|F6RTL6|F6RTL6_HORSE	G.P(+42.01)AGPIGSR.G	Y	19.41	795.4239	1.2	398.7197	2	21.19	F9:5927	2	600	607	Acetylation (N-term)
6	3	tr|F6RTL6|F6RTL6_HORSE	R.GSDGSVGPVGPAGPIGSA(-.98).G	Y	19.35	1479.7317	2.2	740.8748	2	23.91	F12:6910	1	233	250	Amidation
6	3	tr|F6RTL6|F6RTL6_HORSE	K.EGPVGL(+53.97)PGIDGRPGPIGPAGAR.G	Y	19.26	2093.0627	-0.7	698.6944	3	22.65	F12:6498	2	463	484	Trifluoroleucine
6	3	tr|F6RTL6|F6RTL6_HORSE	K.E(+57.02)GLRGPR.G	Y	19.07	840.4565	1.3	421.2361	2	14.12	F10:3420	2	814	820	Carbamidomethylation (DHKE X@N-term)
6	3	tr|F6RTL6|F6RTL6_HORSE	R.GSDGSVGPVGPAGPI(-.98).G	Y	19.03	1264.6411	1	633.3285	2	24.48	F12:7087	3	233	247	Amidation
6	3	tr|F6RTL6|F6RTL6_HORSE	R.GSDGSVGPVGPAGPIG(-.98).S	Y	19.02	1321.6626	1.7	661.8397	2	24.08	F11:6944	1	233	248	Amidation
6	3	tr|F6RTL6|F6RTL6_HORSE	R.GLP(+15.99)GER.G	N	18.98	643.3289	1.8	322.6723	2	14.4	F12:3550	10	215	220	Hydroxylation
6	3	tr|F6RTL6|F6RTL6_HORSE	R.GLPGER.G	N	18.88	627.334	0.1	314.6743	2	15.19	F10:3777	4	215	220
6	3	tr|F6RTL6|F6RTL6_HORSE	G.A(-15.01)AGPAGPIGSR.G	Y	18.85	937.4981	1.9	469.7572	2	22.25	F11:6345	3	597	607	ISD (z+2)-series
6	3	tr|F6RTL6|F6RTL6_HORSE	G.TP(+15.99)GPQGLLGAP(+15.99)GILGLP(+15.99)GSR.G	Y	18.74	1905.0319	0.1	953.5233	2	28.01	F10:7792	1	858	877	Hydroxylation
6	3	tr|F6RTL6|F6RTL6_HORSE	R.P(+15.99)GEP(+15.99)GLM(+15.99)GPR.G	Y	18.73	1057.4862	1.4	529.7511	2	16.11	F12:4144	1	439	448	Hydroxylation; Oxidation (M)
6	3	tr|F6RTL6|F6RTL6_HORSE	A.GPAGPIGSR.G	Y	18.5	810.4348	0.6	406.2249	2	15.58	F11:3952	4	599	607
6	3	tr|F6RTL6|F6RTL6_HORSE	G.AP(+15.99)GILGLP(+15.99)GSR.G	Y	18.37	1068.5928	2.6	535.3051	2	22.4	F12:6411	4	867	877	Hydroxylation
6	3	tr|F6RTL6|F6RTL6_HORSE	G.A(+42.01)SGPAGVR.G	Y	18.34	755.3926	1.7	378.7042	2	17.55	F9:4628	2	423	430	Acetylation (N-term)
6	3	tr|F6RTL6|F6RTL6_HORSE	G.PGPMGLMGPR.G	Y	18.32	1011.4994	4.2	506.7591	2	22.88	F12:6570	1	88	97
6	3	tr|F6RTL6|F6RTL6_HORSE	P.GFQ(+.98)GLPGPAGTAGEVGKP(+15.99)GER.G	Y	18.03	1997.9806	2.2	999.9998	2	23.77	F12:6865	1	551	571	Deamidation (NQ); Hydroxylation
6	3	tr|F6RTL6|F6RTL6_HORSE	A.GAP(+15.99)GLP(+15.99)GPR.G	Y	17.95	852.4453	1.3	427.2305	2	15.83	F11:4038	1	317	325	Hydroxylation
6	3	tr|F6RTL6|F6RTL6_HORSE	G.A(+42.01)AGPAGPIGSR.G	Y	17.82	994.5195	1.1	498.2676	2	21.34	F10:5912	1	597	607	Acetylation (N-term)
6	3	tr|F6RTL6|F6RTL6_HORSE	R.G(+57.02)E(+57.02)IGNP(+15.99)GR.D	Y	17.67	928.4362	1.9	465.2263	2	16.25	F9:4155	1	662	669	Carbamidomethylation (DHKE X@N-term); Hydroxylation
6	3	tr|F6RTL6|F6RTL6_HORSE	T.GFP(+15.99)GAAGR.T	N	17.64	747.3663	1.7	374.6911	2	15.6	F12:3968	2	785	792	Hydroxylation
6	3	tr|F6RTL6|F6RTL6_HORSE	G.F(+42.01)P(+15.99)GAAGR.T	N	17.33	732.3555	1.3	367.1855	2	21.97	F12:6258	4	786	792	Acetylation (N-term); Hydroxylation
6	3	tr|F6RTL6|F6RTL6_HORSE	G.P(+42.01)SGPSGLP(+15.99)GER.G	Y	17.32	1110.5305	3.1	556.2742	2	21.2	F12:5986	1	633	643	Acetylation (N-term); Hydroxylation
6	3	tr|F6RTL6|F6RTL6_HORSE	G.HAGLAGAR.G	Y	17.23	751.4089	0.3	376.7118	2	12.94	F11:3056	1	510	517
6	3	tr|F6RTL6|F6RTL6_HORSE	K.GPSGE(+57.02)PGKPGDK.G	Y	17.23	1181.5676	0.6	394.8634	3	12.33	F10:2815	1	497	508	Carbamidomethylation (DHKE X@N-term)
6	3	tr|F6RTL6|F6RTL6_HORSE	E.PGDKGPR.G	Y	17.15	725.382	0.1	363.6983	2	11.72	F12:2655	2	1009	1015
6	3	tr|F6RTL6|F6RTL6_HORSE	R.GPS(+114.04)GPQGVR.G	Y	16.84	967.4835	-0.2	484.749	2	16.72	F11:4369	4	995	1003	Ubiquitin
6	3	tr|F6RTL6|F6RTL6_HORSE	R.G(+57.02)LPGER.G	N	16.58	684.3555	0.2	343.1851	2	15.51	F12:3937	4	215	220	Carbamidomethylation (DHKE X@N-term)
6	3	tr|F6RTL6|F6RTL6_HORSE	R.GAS(+114.04)GPAGVR.G	Y	16.48	884.4464	1.2	443.231	2	16.85	F12:4416	2	422	430	Ubiquitin
6	3	tr|F6RTL6|F6RTL6_HORSE	R.GEVGLPGLSGP(+15.99)VGP(+15.99)PGNP(+15.99)GANGLTG.A	Y	16.43	2218.0864	2.8	1110.0536	2	28.63	F11:8341	1	281	305	Hydroxylation
6	3	tr|F6RTL6|F6RTL6_HORSE	R.GAAGIP(+15.99)GGKGE(+57.02)K(+15.99).G	Y	16.34	1129.5728	1.7	377.5322	3	12.62	F9:2901	3	644	655	Hydroxylation; Carbamidomethylation (DHKE X@N-term)
6	3	tr|F6RTL6|F6RTL6_HORSE	R.T(+57.02)GPPGPS(+79.97)GISGPPGPPGAAGK.E	Y	16.3	1891.8828	3.5	946.952	2	17.11	F11:4512	2	793	813	Carbamidomethylation (DHKE X@N-term); Phosphorylation (STY)
6	3	tr|F6RTL6|F6RTL6_HORSE	L.P(+15.99)GEFGLP(+15.99)GPAGAR.G	Y	16.23	1256.6149	1.4	629.3156	2	23.34	F12:6725	3	574	586	Hydroxylation
6	3	tr|F6RTL6|F6RTL6_HORSE	G.I(+42.01)AGPP(+15.99)GAR.G	Y	16.12	795.4239	0.1	398.7193	2	20.52	F10:5635	2	897	904	Acetylation (N-term); Hydroxylation
6	3	tr|F6RTL6|F6RTL6_HORSE	N.IGFP(+15.99)GPK.G	N	16.08	730.4013	3	366.209	2	18.66	F12:5073	1	490	496	Hydroxylation
6	3	tr|F6RTL6|F6RTL6_HORSE	T.G(+57.02)FP(+15.99)GAAGR.T	N	15.95	804.3878	1.1	403.2016	2	15.75	F11:4014	2	785	792	Carbamidomethylation (DHKE X@N-term); Hydroxylation
6	3	tr|F6RTL6|F6RTL6_HORSE	R.GP(+15.99)PGASGAP(+15.99)GPQGFQGPAGEP(+15.99)GEPGQTGPAGARG.P	Y	15.78	3015.3706	1.4	1006.1323	3	20.19	F9:5579	4	98	131	Hydroxylation
6	3	tr|F6RTL6|F6RTL6_HORSE	P.GLP(+15.99)GPR.G	N	15.73	611.3391	0	306.6768	2	14.55	F12:3604	3	320	325	Hydroxylation
6	3	tr|F6RTL6|F6RTL6_HORSE	K.GEK(+15.99)GET(-18.01)GLR.G	Y	15.57	943.4723	1.3	315.4984	3	12.52	F11:2905	2	653	661	Hydroxylation; Dehydration
6	3	tr|F6RTL6|F6RTL6_HORSE	R.GLP(+15.99)GIK(+15.99).G	N	15.32	615.3591	1.7	308.6874	2	17.12	F11:4514	3	1016	1021	Hydroxylation
6	3	tr|F6RTL6|F6RTL6_HORSE	R.G(+42.01)R(+15.99)VGAP(+15.99)GPAGAR.G	Y	15.3	1138.5842	0.7	380.5356	3	12.99	F9:3032	1	221	232	Acetylation (N-term); Hydroxylation
6	3	tr|F6RTL6|F6RTL6_HORSE	R.GLP(+15.99)GVAGSLGEP(+15.99)GPLGIAGPP(+15.99)GARG.P	Y	15.09	2201.144	-0.2	734.7218	3	26.45	F11:7712	2	881	905	Hydroxylation
6	3	tr|F6RTL6|F6RTL6_HORSE	G.E(+42.01)LGPVGNPGPAGPAGPR.G	Y	15.05	1583.8055	2	792.9116	2	25.51	F9:7331	1	264	280	Acetylation (N-term)
6	3	tr|F6RTL6|F6RTL6_HORSE	V.VGPQGAR.G	Y	15	683.3715	-0.5	342.6928	2	14.88	F10:3673	4	157	163
6	3	tr|F6RTL6|F6RTL6_HORSE	A.GEDGHP(+15.99)GKPGRP(+15.99)GER.G	Y	14.8	1576.7341	0.6	395.191	4	11.8	F12:2684	2	140	154	Hydroxylation
6	3	tr|F6RTL6|F6RTL6_HORSE	R.G(+57.02)LP(+15.99)GER.G	N	14.72	700.3503	1.7	351.183	2	14.06	F11:3430	5	215	220	Carbamidomethylation (DHKE X@N-term); Hydroxylation
6	3	tr|F6RTL6|F6RTL6_HORSE	R.GIPGP(+15.99)AGAAGATGAR.G	Y	14.62	1238.6367	2.3	620.3271	2	28.57	F11:8325	1	326	340	Hydroxylation
6	3	tr|F6RTL6|F6RTL6_HORSE	G.PAGPAGPR.G	Y	14.43	721.3871	0.5	361.701	2	13.25	F10:3135	1	273	280
6	3	tr|F6RTL6|F6RTL6_HORSE	R.GEVGLP(+15.99)GLSGPVGP(+15.99)PGNP(+15.99)GANGL.T	Y	14.33	2060.0173	0	1031.016	2	28.73	F9:8229	3	281	303	Hydroxylation
6	3	tr|F6RTL6|F6RTL6_HORSE	R.GE(+37.95)PGPVGSVGPVGAVGPR.G	Y	14.24	1625.7838	1.6	407.4539	4	22.15	F10:6179	4	977	994	Replacement of 2 protons by calcium
6	3	tr|F6RTL6|F6RTL6_HORSE	K.G(+57.02)E(+57.02)K(+15.99)GETGLR.G	Y	14.22	1075.5258	2.6	538.7715	2	14.26	F9:3455	2	653	661	Carbamidomethylation (DHKE X@N-term); Hydroxylation
6	3	tr|F6RTL6|F6RTL6_HORSE	R.GPAGPT(+114.04)GPVGK.D	Y	14.19	1050.5458	2	526.2812	2	18.62	F12:5057	3	1052	1062	Ubiquitin
6	3	tr|F6RTL6|F6RTL6_HORSE	R.GSDGSVGPVGPAGP(-.98).I	Y	14.15	1151.557	0.8	576.7863	2	20.47	F12:5726	2	233	246	Amidation
6	3	tr|F6RTL6|F6RTL6_HORSE	G.RDGN(+.98)PGSDGPP(+15.99)GR.D	Y	14.12	1297.5647	0.9	649.7902	2	13.51	F12:3261	1	924	936	Deamidation (NQ); Hydroxylation
6	3	tr|F6RTL6|F6RTL6_HORSE	P.A(+57.02)GPTGPVGK.D	Y	14.06	839.4501	2.2	420.7332	2	14.25	F9:3451	1	1054	1062	Carbamidomethylation (DHKE X@N-term)
6	3	tr|F6RTL6|F6RTL6_HORSE	R.GLP(+15.99)GVAGSLGEP(+15.99)GPLGIAGP(+15.99)PGARG.P	Y	13.71	2201.144	0.1	734.722	3	26.45	F10:7395	6	881	905	Hydroxylation
6	3	tr|F6RTL6|F6RTL6_HORSE	G.AP(+15.99)GLP(+15.99)GPR.G	Y	13.65	795.4238	2.5	398.7202	2	15.49	F9:3880	1	318	325	Hydroxylation
6	3	tr|F6RTL6|F6RTL6_HORSE	K.EGPVGLP(-27.99)GIDGR.P	Y	13.32	1137.6141	2.3	569.8157	2	22.12	F11:6299	6	463	474	Pyrrolidone from Proline
6	3	tr|F6RTL6|F6RTL6_HORSE	R.GE(+21.98)AGAAGPAGPAGPR.G	Y	13.24	1256.5873	1.6	629.3019	2	15.62	F9:3927	1	692	706	Sodium adduct
6	3	tr|F6RTL6|F6RTL6_HORSE	A.PGT(-2.02)AGPSGPSGLPGER.G	Y	13.09	1433.6898	-5	717.8486	2	22.32	F9:6327	1	628	643	2-amino-3-oxo-butanoic_acid
6	3	tr|F6RTL6|F6RTL6_HORSE	Q.GLPGLAGQHGDQGAP(+15.99)GSVGPAGPR.G	Y	13.02	2168.0723	-6.1	723.6936	3	23.31	F11:6702	1	1028	1051	Hydroxylation
6	3	tr|F6RTL6|F6RTL6_HORSE	R.GLPGEFGL(+53.97)PGPAGAR.G	Y	12.89	1448.7023	-0.8	483.9077	3	23.36	F12:6732	5	572	586	Trifluoroleucine
6	3	tr|F6RTL6|F6RTL6_HORSE	R.GEVGLP(+15.99)GLSGPVGP(+15.99)PGNP(+15.99)G.A	Y	12.81	1704.8318	2.5	853.4253	2	26.99	F9:7774	1	281	299	Hydroxylation
6	3	tr|F6RTL6|F6RTL6_HORSE	R.GLPGEFGLP(-27.99)GPAGAR.G	Y	12.74	1366.7357	1.3	684.376	2	25.65	F12:7461	2	572	586	Pyrrolidone from Proline
6	3	tr|F6RTL6|F6RTL6_HORSE	K.GEQGPAGPPGFQGLPGP(-.98).A	Y	12.68	1560.7684	-1	781.3907	2	19.29	F11:5293	2	542	558	Amidation
6	3	tr|F6RTL6|F6RTL6_HORSE	K.GEK(+15.99)GETGLR.G	Y	12.53	961.4828	1.9	321.5022	3	12.46	F11:2887	1	653	661	Hydroxylation
6	3	tr|F6RTL6|F6RTL6_HORSE	K.GENGPVGPTGPVGAAGPSGPNGP(+15.99)PGPAGSRG.D	Y	12.31	2637.2532	0.6	880.0922	3	20.58	F12:5766	1	746	776	Hydroxylation
3	12	tr|F7A3F7|F7A3F7_HORSE	R.GFSGLQGPPGPPGSP(+15.99)GEQGPSGASGPAGPR.G	N	97.03	2672.2578	1.5	891.7612	3	22.5	F12:6444	3	1103	1132	Hydroxylation
3	12	tr|F7A3F7|F7A3F7_HORSE	R.GLTGPIGPP(+15.99)GPAGAPGDK(+15.99)GETGPSGPAGPTGAR.G	N	95.75	2882.4158	0.6	961.8131	3	20.65	F10:5677	14	763	795	Hydroxylation
3	12	tr|F7A3F7|F7A3F7_HORSE	R.GLTGPIGPP(+15.99)GPAGAPGDKGETGPSGPAGPTGAR.G	N	94.68	2866.4209	0.9	956.4818	3	20.82	F9:5801	7	763	795	Hydroxylation
3	12	tr|F7A3F7|F7A3F7_HORSE	R.GFSGLQGPPGPP(+15.99)GSPGEQGPSGASGPAGPR.G	N	91.83	2672.2578	2.1	891.7618	3	22.3	F9:6320	6	1103	1132	Hydroxylation
3	12	tr|F7A3F7|F7A3F7_HORSE	R.GLTGPIGPP(+15.99)GPAGAP(+15.99)GDKGETGPSGPAGPTGAR.G	N	89.1	2882.4158	0.2	961.8127	3	20.15	F12:5612	5	763	795	Hydroxylation
3	12	tr|F7A3F7|F7A3F7_HORSE	R.GNDGATGAAGPP(+15.99)GPTGPAGPP(+15.99)GFPGAVGAK(+15.99)GEAGPQGAR.G	N	88.62	3370.5925	0.8	1124.5391	3	20.88	F11:5858	6	322	360	Hydroxylation
3	12	tr|F7A3F7|F7A3F7_HORSE	R.GFSGLQGPPGPPGSPGEQGPSGASGPAGPR.G	N	88.01	2656.2629	1.2	886.4293	3	22.84	F12:6554	4	1103	1132
3	12	tr|F7A3F7|F7A3F7_HORSE	R.GLTGPIGPP(+15.99)GPAGAP(+15.99)GDK(+15.99)GETGPSGPAGPTGAR.G	N	87.19	2898.4106	0.3	967.1444	3	20.33	F12:5674	6	763	795	Hydroxylation
3	12	tr|F7A3F7|F7A3F7_HORSE	R.GFSGLQGPP(+15.99)GPP(+15.99)GSPGEQGPSGASGPAGPR.G	N	86.73	2688.2527	1.5	1345.1356	2	21.71	F12:6168	13	1103	1132	Hydroxylation
3	12	tr|F7A3F7|F7A3F7_HORSE	R.G(+57.02)LTGPIGPP(+15.99)GPAGAPGDK(+15.99)GETGPSGPAGPTGAR.G	N	85.61	2939.4373	0.9	980.8206	3	20.65	F12:5791	4	763	795	Carbamidomethylation (DHKE X@N-term); Hydroxylation
3	12	tr|F7A3F7|F7A3F7_HORSE	R.GFSGLQGPP(+15.99)GPP(+15.99)GSP(+15.99)GEQGPSGASGPAGPR.G	N	84.58	2704.2476	0.4	902.4235	3	21.56	F9:6060	4	1103	1132	Hydroxylation
3	12	tr|F7A3F7|F7A3F7_HORSE	R.GLTGPIGP(+15.99)P(+15.99)GPAGAPGDK(+15.99)GETGPSGPAGPTGAR.G	N	84.27	2898.4106	-0.1	967.1441	3	19.98	F12:5547	3	763	795	Hydroxylation
3	12	tr|F7A3F7|F7A3F7_HORSE	R.GLTGPIGPP(+15.99)GPAGAPGD(+15.99)K(+15.99)GETGPSGPAGPTGAR.G	N	82	2898.4106	0.9	967.145	3	20.47	F10:5618	3	763	795	Hydroxylation
3	12	tr|F7A3F7|F7A3F7_HORSE	R.GFSGLQGPP(+15.99)GP(+15.99)PGSPGEQGPSGASGPAGPR.G	N	80.81	2688.2527	0.7	897.0922	3	21.96	F12:6256	2	1103	1132	Hydroxylation
3	12	tr|F7A3F7|F7A3F7_HORSE	R.GAPGD(+15.99)RGEPGPP(+15.99)GPAGFAGPP(+15.99)GADGQPGAK.G	N	80.2	2686.2371	1.5	896.421	3	19.07	F9:5179	1	796	825	Hydroxylation
3	12	tr|F7A3F7|F7A3F7_HORSE	R.GFSGLQGP(+15.99)P(+15.99)GPP(+15.99)GSPGEQGPSGASGPAGPR.G	N	79.29	2704.2476	0.2	902.4233	3	21.18	F11:5964	4	1103	1132	Hydroxylation
3	12	tr|F7A3F7|F7A3F7_HORSE	R.GNDGATGAAGPPGPTGPAGPP(+15.99)GFP(+15.99)GAVGAK(+15.99)GEAGPQGAR.G	N	78.94	3370.5925	1.5	1124.5398	3	20.52	F11:5730	4	322	360	Hydroxylation
3	12	tr|F7A3F7|F7A3F7_HORSE	R.GFSGLQGP(+15.99)P(+15.99)GPPGSP(+15.99)GEQGPSGASGPAGPR.G	N	78.55	2704.2476	1.7	1353.1333	2	21.21	F12:5991	1	1103	1132	Hydroxylation
3	12	tr|F7A3F7|F7A3F7_HORSE	R.GFSGLQGPP(+15.99)GPPGSP(+15.99)GEQGPSGASGPAGPR.G	N	76.45	2688.2527	1.8	897.0931	3	22.11	F9:6250	3	1103	1132	Hydroxylation
3	12	tr|F7A3F7|F7A3F7_HORSE	R.GAPGDR(+15.99)GEP(+15.99)GPPGPAGFAGPP(+15.99)GADGQPGAK.G	N	76.14	2686.2371	2.3	896.4217	3	19.3	F12:5301	1	796	825	Hydroxylation
3	12	tr|F7A3F7|F7A3F7_HORSE	K.GDAGPAGPKGEP(+15.99)GSP(+15.99)GENGAP(+15.99)GQMGPR.G	N	75.25	2492.0986	1.6	831.7081	3	15.86	F12:4056	3	277	303	Hydroxylation
3	12	tr|F7A3F7|F7A3F7_HORSE	R.GSEGPQGVRGEP(+15.99)GPP(+15.99)GPAGAAGPAGNP(+15.99)GADGQPGAK.G	N	74.49	3166.4663	1.7	1056.4978	3	17.16	F11:4528	6	361	396	Hydroxylation
3	12	tr|F7A3F7|F7A3F7_HORSE	R.GAPGDR(+15.99)GEPGPPGPAGFAGP(+15.99)PGADGQPGAK.G	N	74.09	2670.2422	2	891.0898	3	19.72	F11:5439	2	796	825	Hydroxylation
3	12	tr|F7A3F7|F7A3F7_HORSE	K.DGEAGAQGPPGPAGPAGER.G	N	73.95	1689.7706	1.1	845.8936	2	17.74	F9:4698	9	612	630
3	12	tr|F7A3F7|F7A3F7_HORSE	R.G(+57.02)LTGPIGPP(+15.99)GPAGAP(+15.99)GDKGETGPSGPAGPTGAR.G	N	73.94	2939.4373	0.7	980.8204	3	20.4	F11:5687	1	763	795	Carbamidomethylation (DHKE X@N-term); Hydroxylation
3	12	tr|F7A3F7|F7A3F7_HORSE	R.GAPGDRGEP(+15.99)GPP(+15.99)GPAGFAGPP(+15.99)GADGQPGAK.G	N	73.67	2686.2371	3.4	896.4227	3	18.93	F12:5169	3	796	825	Hydroxylation
3	12	tr|F7A3F7|F7A3F7_HORSE	R.GVP(+15.99)GPP(+15.99)GAVGPAGKDGEAGAQGPP(+15.99)GPAGPAGER.G	N	73.44	2879.3796	0.9	960.8014	3	18.26	F11:4924	1	598	630	Hydroxylation
3	12	tr|F7A3F7|F7A3F7_HORSE	K.GDAGPAGPKGEPGSPGENGAP(+15.99)GQMGPR.G	N	73.04	2460.1086	0.3	821.0437	3	16.99	F11:4468	2	277	303	Hydroxylation
3	12	tr|F7A3F7|F7A3F7_HORSE	K.GDAGPAGPKGEPGSP(+15.99)GENGAP(+15.99)GQMGPR.G	N	71.94	2476.1035	2.1	826.3768	3	16.45	F12:4269	3	277	303	Hydroxylation
3	12	tr|F7A3F7|F7A3F7_HORSE	K.GDTGAK(+15.99)GEPGPTGIQGPP(+15.99)GPAGEEGK.R	N	71.67	2392.1143	-0.5	798.3783	3	17.67	F12:4716	4	442	467	Hydroxylation
3	12	tr|F7A3F7|F7A3F7_HORSE	K.GDAGPAGPKGEPGSP(+15.99)GEN(+.98)GAP(+15.99)GQMGPR.G	N	71.37	2477.0876	0.6	826.7037	3	16.79	F12:4398	2	277	303	Hydroxylation; Deamidation (NQ)
3	12	tr|F7A3F7|F7A3F7_HORSE	R.GEP(+15.99)GPP(+15.99)GPAGAAGPAGNP(+15.99)GADGQPGAK.G	N	70.95	2299.0464	0.9	1150.5315	2	17.02	F12:4478	7	370	396	Hydroxylation
3	12	tr|F7A3F7|F7A3F7_HORSE	K.D(+57.02)GEAGAQGPPGPAGPAGER.G	N	70.87	1746.7921	0.1	874.4034	2	18.15	F9:4849	6	612	630	Carbamidomethylation (DHKE X@N-term)
3	12	tr|F7A3F7|F7A3F7_HORSE	K.GDTGAK(+15.99)GEP(+15.99)GPTGIQGPP(+15.99)GPAGEEGK.R	N	70.5	2408.1091	0.9	803.7111	3	17.06	F9:4455	3	442	467	Hydroxylation
3	12	tr|F7A3F7|F7A3F7_HORSE	K.GDAGPP(+15.99)GPAGPAGPPGPIGSVGAP(+15.99)GPK(+15.99).G	N	70.32	2279.1182	1.4	1140.568	2	21.82	F11:6196	6	835	861	Hydroxylation
3	12	tr|F7A3F7|F7A3F7_HORSE	R.GLTGPIGP(+15.99)P(+15.99)GPAGAPGDKGETGPSGPAGPTGAR.G	N	70.29	2882.4158	3	961.8154	3	20.12	F11:5589	1	763	795	Hydroxylation
3	12	tr|F7A3F7|F7A3F7_HORSE	K.D(+57.02)GEAGAQGPP(+15.99)GPAGPAGER.G	N	70.11	1762.787	1.4	882.402	2	17.41	F9:4576	4	612	630	Carbamidomethylation (DHKE X@N-term); Hydroxylation
3	12	tr|F7A3F7|F7A3F7_HORSE	K.GDAGPP(+15.99)GPAGPAGPPGPIGSVGAP(+15.99)GPK(+15.99)GAR.G	N	69.95	2563.2778	1.4	855.4344	3	20.01	F12:5558	1	835	864	Hydroxylation
3	12	tr|F7A3F7|F7A3F7_HORSE	R.GVP(+15.99)GPPGAVGPAGKDGEAGAQGPPGPAGPAGER.G	N	69.81	2847.3899	1.4	950.1386	3	19.39	F12:5334	1	598	630	Hydroxylation
3	12	tr|F7A3F7|F7A3F7_HORSE	R.G(+57.02)FSGLQGPP(+15.99)GPP(+15.99)GSPGEQGPSGASGPAGPR.G	N	69.58	2745.2742	-0.4	916.0983	3	21.8	F11:6186	2	1103	1132	Carbamidomethylation (DHKE X@N-term); Hydroxylation
3	12	tr|F7A3F7|F7A3F7_HORSE	K.DGEAGAQGPP(+15.99)GPAGPAGER.G	N	69.33	1705.7655	1.2	853.8911	2	16.99	F12:4467	13	612	630	Hydroxylation
3	12	tr|F7A3F7|F7A3F7_HORSE	K.GDAGPAGPK(+15.99)GEP(+15.99)GSPGENGAP(+15.99)GQMGPR.G	N	69.09	2492.0986	1.4	831.708	3	16.23	F9:4147	1	277	303	Hydroxylation
3	12	tr|F7A3F7|F7A3F7_HORSE	K.GDAGPP(+15.99)GPAGPAGPPGPIGSVGAP(+15.99)GPK.G	N	68.13	2263.1233	1.1	755.3826	3	21.88	F11:6215	3	835	861	Hydroxylation
3	12	tr|F7A3F7|F7A3F7_HORSE	R.GFSGLQGPP(+15.99)GP(+15.99)P(+15.99)GSPGEQGPSGASGPAGPR.G	N	68.03	2704.2476	-1.4	1353.1292	2	21.24	F11:5987	1	1103	1132	Hydroxylation
3	12	tr|F7A3F7|F7A3F7_HORSE	K.GEP(+15.99)GPTGIQGPP(+15.99)GPAGEEGK.R	N	67.12	1862.8645	-0.7	932.4388	2	18.49	F10:4929	6	448	467	Hydroxylation
3	12	tr|F7A3F7|F7A3F7_HORSE	K.GEPGPTGIQGPP(+15.99)GPAGEEGKR.G	N	66.7	2002.9707	0.5	1002.4932	2	17.51	F11:4658	9	448	468	Hydroxylation
3	12	tr|F7A3F7|F7A3F7_HORSE	K.GDAGPAGPKGEP(+15.99)GSPGENGAP(+15.99)GQMGPR.G	N	66.59	2476.1035	2.1	826.3768	3	16.32	F11:4218	1	277	303	Hydroxylation
3	12	tr|F7A3F7|F7A3F7_HORSE	K.GEP(+15.99)GPTGIQGPP(+15.99)GPAGEEGKR.G	N	66.35	2018.9657	0.2	1010.4904	2	17.15	F12:4529	11	448	468	Hydroxylation
3	12	tr|F7A3F7|F7A3F7_HORSE	K.GDAGPPGP(+15.99)AGPAGPPGPIGSVGAP(+15.99)GPK.G	N	66.23	2263.1233	0.7	755.3823	3	21.93	F10:6105	1	835	861	Hydroxylation
3	12	tr|F7A3F7|F7A3F7_HORSE	K.GEPGDAGAKGDAGPP(+15.99)GPAGPAGPP(+15.99)GPIGSVGAP(+15.99)GPK.G	N	66.05	3061.4739	2.2	1021.5009	3	19.9	F12:5517	2	826	861	Hydroxylation
3	12	tr|F7A3F7|F7A3F7_HORSE	K.NGDDGEAGKPGRP(+15.99)GERGPP(+15.99)GPQGAR.G	N	65.38	2460.1489	-0.7	616.0441	4	14	F12:3413	2	228	252	Hydroxylation
3	12	tr|F7A3F7|F7A3F7_HORSE	K.GEPGSPGENGAP(+15.99)GQMGPR.G	N	65.29	1709.7427	1	855.8795	2	16.54	F9:4263	3	286	303	Hydroxylation
3	12	tr|F7A3F7|F7A3F7_HORSE	R.GFSGLQGP(+15.99)PGPP(+15.99)GSPGEQGPSGASGPAGPR.G	N	65.26	2688.2527	1.7	897.093	3	22.39	F12:6405	2	1103	1132	Hydroxylation
3	12	tr|F7A3F7|F7A3F7_HORSE	R.GLTGPIGPP(+15.99)GPAGAPGD(+15.99)KGETGPSGPAGPTGAR.G	N	65.01	2882.4158	2.3	721.6129	4	20.36	F10:5581	1	763	795	Hydroxylation
3	12	tr|F7A3F7|F7A3F7_HORSE	R.GPSGPQGPSGPP(+15.99)GPK(+15.99)GNSGEPGAP(+15.99)GNK.G	N	64.85	2429.1206	0.9	810.7149	3	15.01	F12:3762	4	415	441	Hydroxylation
3	12	tr|F7A3F7|F7A3F7_HORSE	R.GVPGP(+15.99)P(+15.99)GAVGPAGKDGEAGAQGPPGPAGPAGER.G	N	64.72	2863.3848	0.2	955.4691	3	18.7	F11:5085	2	598	630	Hydroxylation
3	12	tr|F7A3F7|F7A3F7_HORSE	K.GEPGPTGIQGPP(+15.99)GPAGEEGK.R	N	64.49	1846.8696	0.8	924.4428	2	18.99	F11:5186	8	448	467	Hydroxylation
3	12	tr|F7A3F7|F7A3F7_HORSE	K.GNSGEPGAP(+15.99)GNK(+15.99)GDTGAK.G	N	64.48	1644.7339	-0.1	823.3741	2	11.86	F11:2700	1	430	447	Hydroxylation
3	12	tr|F7A3F7|F7A3F7_HORSE	R.GAP(+15.99)GDRGEPGP(+15.99)PGPAGFAGPP(+15.99)GADGQPGAK.G	N	63.8	2686.2371	1.7	896.4211	3	19.27	F11:5284	1	796	825	Hydroxylation
3	12	tr|F7A3F7|F7A3F7_HORSE	R.GAPGD(+15.99)RGEPGPPGPAGFAGP(+15.99)PGADGQPGAK.G	N	63.16	2670.2422	1.3	891.0892	3	19.81	F10:5391	1	796	825	Hydroxylation
3	12	tr|F7A3F7|F7A3F7_HORSE	R.GFSGLQGP(+15.99)PGPP(+15.99)GSP(+15.99)GEQGPSGASGPAGPR.G	N	62.92	2704.2476	2.9	1353.135	2	21.36	F10:5920	3	1103	1132	Hydroxylation
3	12	tr|F7A3F7|F7A3F7_HORSE	K.GNSGEPGAP(+15.99)GNKGDTGAK.G	N	62.8	1628.739	1.6	815.3781	2	11.92	F9:2676	4	430	447	Hydroxylation
3	12	tr|F7A3F7|F7A3F7_HORSE	K.GSPGEAGRP(+15.99)GEAGLP(+15.99)GAK.G	N	62.69	1638.7961	0.6	820.4058	2	15.08	F12:3788	8	520	537	Hydroxylation
3	12	tr|F7A3F7|F7A3F7_HORSE	K.GEPGSP(+15.99)GENGAP(+15.99)GQMGPR.G	N	62.62	1725.7375	0.5	863.8765	2	15.86	F12:4058	7	286	303	Hydroxylation
3	12	tr|F7A3F7|F7A3F7_HORSE	K.GEP(+15.99)GSP(+15.99)GENGAP(+15.99)GQMGPR.G	N	62.3	1741.7325	0.6	871.8741	2	15.27	F12:3856	5	286	303	Hydroxylation
3	12	tr|F7A3F7|F7A3F7_HORSE	R.GLTGPIGPP(+15.99)GPAGAPGDK.G	N	62.01	1573.8099	1.1	787.9131	2	21.15	F9:5914	4	763	780	Hydroxylation
3	12	tr|F7A3F7|F7A3F7_HORSE	K.G(+57.02)DAGPAGPKGEPGSP(+15.99)GENGAP(+15.99)GQMGPR.G	N	61.65	2533.125	0.4	845.3826	3	16.46	F11:4273	1	277	303	Carbamidomethylation (DHKE X@N-term); Hydroxylation
3	12	tr|F7A3F7|F7A3F7_HORSE	R.GPSGPQGPSGPP(+15.99)GPK.G	N	61.3	1331.647	0.5	666.8311	2	15.04	F9:3722	9	415	429	Hydroxylation
3	12	tr|F7A3F7|F7A3F7_HORSE	R.GNDGATGAAGPP(+15.99)GPTGPAGPP(+15.99)GFP(+15.99)GAVGAK.G	N	61.27	2547.199	1	850.0745	3	21.63	F9:6084	3	322	351	Hydroxylation
3	12	tr|F7A3F7|F7A3F7_HORSE	R.GARGEPGPTGLP(+15.99)GPP(+15.99)GER.G	N	61.27	1732.8491	1.1	578.6243	3	17.02	F12:4477	2	469	486	Hydroxylation
3	12	tr|F7A3F7|F7A3F7_HORSE	R.GPSGPQGPSGPP(+15.99)GPK(+15.99)GN.S	N	60.83	1518.7062	-0.5	760.36	2	15.16	F12:3816	4	415	431	Hydroxylation
3	12	tr|F7A3F7|F7A3F7_HORSE	R.GAPGDRGEPGPP(+15.99)GPAGFAGPP(+15.99)GADGQPGAK.G	N	60.54	2670.2422	1.9	891.0897	3	19.52	F9:5344	1	796	825	Hydroxylation
3	12	tr|F7A3F7|F7A3F7_HORSE	K.GDAGPP(+15.99)GPAGPAGPP(+15.99)GPIGSVGAPGPK(+15.99).G	N	60.53	2279.1182	0.1	760.7134	3	21.69	F9:6106	3	835	861	Hydroxylation
3	12	tr|F7A3F7|F7A3F7_HORSE	R.GPSGPQGPSGPP(+15.99)GP(+15.99)K.G	N	60.37	1347.6418	-1	674.8275	2	15.35	F12:3880	1	415	429	Hydroxylation
3	12	tr|F7A3F7|F7A3F7_HORSE	R.GFSGLDGAK(+15.99)GDAGPAGPK.G	N	60.29	1616.7794	0.4	809.3973	2	18.48	F12:5006	11	268	285	Hydroxylation
3	12	tr|F7A3F7|F7A3F7_HORSE	K.GDAGPP(+15.99)GPAGPAGPP(+15.99)GPIGSVGAP(+15.99)GPK.G	N	59.59	2279.1182	1.8	760.7147	3	21.03	F11:5911	4	835	861	Hydroxylation
3	12	tr|F7A3F7|F7A3F7_HORSE	R.GFP(+15.99)GADGVAGPK(+15.99)GPAGER.G	N	59.38	1670.8011	0.1	836.4079	2	18.26	F11:4925	9	493	510	Hydroxylation
3	12	tr|F7A3F7|F7A3F7_HORSE	R.GFSGLQGPPGP(+15.99)PGSPGEQGPSGASGPAGPR.G	N	59.35	2672.2578	1.5	669.0728	4	22.27	F11:6352	1	1103	1132	Hydroxylation
3	12	tr|F7A3F7|F7A3F7_HORSE	K.TGPP(+15.99)GPAGQDGRPGPPGPP(+15.99)GAR.G	N	58.77	2023.9823	0	675.668	3	16.43	F11:4261	3	552	573	Hydroxylation
3	12	tr|F7A3F7|F7A3F7_HORSE	R.GPSGPQGPSGP(+15.99)P(+15.99)GPK(+15.99).G	N	58.61	1363.6367	2	682.827	2	14.42	F12:3557	4	415	429	Hydroxylation
3	12	tr|F7A3F7|F7A3F7_HORSE	R.GPSGPQGPSGPP(+15.99)GPK(+15.99).G	N	58.48	1347.6418	-0.8	674.8276	2	15.14	F10:3763	4	415	429	Hydroxylation
3	12	tr|F7A3F7|F7A3F7_HORSE	R.GLTGPIGP(+15.99)PGPAGAPGDKGETGPSGPAGPTGAR.G	N	58.28	2866.4209	2.1	717.614	4	20.77	F10:5720	1	763	795	Hydroxylation
3	12	tr|F7A3F7|F7A3F7_HORSE	R.GP(+15.99)SGPQGPSGPP(+15.99)GPK(+15.99).G	N	58.14	1363.6367	0.4	682.8259	2	14.77	F12:3680	4	415	429	Hydroxylation
3	12	tr|F7A3F7|F7A3F7_HORSE	R.GFSGLQGP(+15.99)PGPPGSPGEQGPSGASGPAGPR.G	N	58.09	2672.2578	-0.3	891.7596	3	22.87	F11:6553	2	1103	1132	Hydroxylation
3	12	tr|F7A3F7|F7A3F7_HORSE	R.GEPGPPGP(+15.99)AGFAGPP(+15.99)GADGQPGAK.G	N	58.08	2116.9812	0.9	706.6683	3	20.51	F9:5690	1	802	825	Hydroxylation
3	12	tr|F7A3F7|F7A3F7_HORSE	R.GAPGD(+15.99)RGEP(+15.99)GPPGPAGFAGPP(+15.99)GADGQPGAK.G	N	57.87	2686.2371	0.6	896.4202	3	19.42	F10:5253	1	796	825	Hydroxylation
3	12	tr|F7A3F7|F7A3F7_HORSE	R.GVPGPP(+15.99)GAVGPAGKDGEAGAQGPPGPAGPAGER.G	N	57.83	2847.3899	1.2	950.1384	3	19.25	F11:5279	1	598	630	Hydroxylation
3	12	tr|F7A3F7|F7A3F7_HORSE	R.GARGEP(+15.99)GPTGLP(+15.99)GPP(+15.99)GER.G	N	57.66	1748.8441	0.7	583.9557	3	16.2	F11:4175	3	469	486	Hydroxylation
3	12	tr|F7A3F7|F7A3F7_HORSE	K.GDAGPAGPK(+15.99)GEPGSPGENGAP(+15.99)GQMGPR.G	N	57.59	2476.1035	1.4	826.3763	3	16.88	F9:4387	1	277	303	Hydroxylation
3	12	tr|F7A3F7|F7A3F7_HORSE	R.GPPGSAGAPGKDGLNGLP(+15.99)GPIGP(+15.99)P(+15.99)GPR.G	N	57.34	2437.2349	0.7	813.4195	3	20.8	F12:5841	3	1133	1159	Hydroxylation
3	12	tr|F7A3F7|F7A3F7_HORSE	R.GEPGP(+15.99)PGPAGFAGPP(+15.99)GADGQPGAK.G	N	57.09	2116.9812	1.2	1059.4991	2	20.53	F9:5699	4	802	825	Hydroxylation
3	12	tr|F7A3F7|F7A3F7_HORSE	K.NGDDGEAGKPGRP(+15.99)GER.G	N	56.91	1626.7345	1.7	543.2531	3	11.82	F12:2691	12	228	243	Hydroxylation
3	12	tr|F7A3F7|F7A3F7_HORSE	R.GLTGPIGPP(+15.99)GPAGAP(+15.99)GDK.G	N	56.5	1589.8048	1.2	795.9106	2	20.53	F11:5731	2	763	780	Hydroxylation
3	12	tr|F7A3F7|F7A3F7_HORSE	R.GFSGLQGPP(+15.99)GPPGSPGE(+21.98)QGPSGASGPAGPR.G	N	56.45	2694.2397	1.7	899.0887	3	22.37	F10:6251	1	1103	1132	Hydroxylation; Sodium adduct
3	12	tr|F7A3F7|F7A3F7_HORSE	R.GP(+15.99)SGPQGPSGPP(+15.99)GPK.G	N	56.35	1347.6418	-1.7	674.827	2	14.8	F10:3650	3	415	429	Hydroxylation
3	12	tr|F7A3F7|F7A3F7_HORSE	K.GANGAP(+15.99)GIAGAP(+15.99)GFP(+15.99)GAR.G	N	55.51	1584.7644	0.9	529.2626	3	20	F12:5556	10	397	414	Hydroxylation
3	12	tr|F7A3F7|F7A3F7_HORSE	R.GEPGPTGLP(+15.99)GPP(+15.99)GER.G	N	55.44	1448.6895	1.4	725.353	2	18.55	F12:5030	20	472	486	Hydroxylation
3	12	tr|F7A3F7|F7A3F7_HORSE	R.GFSGLQGPP(+15.99)GPPGSPGEQGPSGASGPAGPR.G	N	55.26	2672.2578	2.8	1337.1399	2	22.29	F11:6359	1	1103	1132	Hydroxylation
3	12	tr|F7A3F7|F7A3F7_HORSE	R.GEP(+15.99)GPTGLP(+15.99)GPP(+15.99)GER.G	N	55.23	1464.6844	0.1	733.3496	2	17.86	F11:4781	12	472	486	Hydroxylation
3	12	tr|F7A3F7|F7A3F7_HORSE	R.GPSGPQGP(+15.99)SGPP(+15.99)GPK.G	N	55.03	1347.6418	2.1	674.8296	2	14.31	F12:3518	3	415	429	Hydroxylation
3	12	tr|F7A3F7|F7A3F7_HORSE	K.D(-18.01)GEAGAQGPP(+15.99)GPAGPAGER.G	N	54.99	1687.7549	1.8	844.8862	2	16.23	F9:4149	2	612	630	Dehydration; Hydroxylation
3	12	tr|F7A3F7|F7A3F7_HORSE	R.GFSGL(+53.97)QGPPGPPGSPGEQGPSGASGPAGPR.G	N	54.79	2710.2346	-0.6	904.4183	3	21.76	F12:6187	3	1103	1132	Trifluoroleucine
3	12	tr|F7A3F7|F7A3F7_HORSE	K.GEPGSP(+15.99)GENGAP(+15.99)GQM(+15.99)GPR.G	N	54.46	1741.7325	1	871.8745	2	14.24	F12:3491	4	286	303	Hydroxylation; Oxidation (M)
3	12	tr|F7A3F7|F7A3F7_HORSE	K.GSP(+15.99)GEAGRP(+15.99)GEAGLP(+15.99)GAK.G	N	54.19	1654.791	-0.8	828.4022	2	14.52	F12:3594	11	520	537	Hydroxylation
3	12	tr|F7A3F7|F7A3F7_HORSE	K.GDAGPP(+15.99)GPAGPAGPPGPIGSVGAPGP(+15.99)K.G	N	53.97	2263.1233	2.5	755.3836	3	22.42	F12:6417	1	835	861	Hydroxylation
3	12	tr|F7A3F7|F7A3F7_HORSE	R.GNDGATGAAGPPGPTGPAGPP(+15.99)GFP(+15.99)GAVGAK(+15.99).G	N	53.91	2547.199	2.9	850.076	3	22.02	F12:6276	4	322	351	Hydroxylation
3	12	tr|F7A3F7|F7A3F7_HORSE	K.NGDDGEAGKPGR(+15.99)P(+15.99)GERGPP(+15.99)GPQGAR.G	N	53.88	2476.1438	-0.5	620.0429	4	13.68	F12:3313	1	228	252	Hydroxylation
3	12	tr|F7A3F7|F7A3F7_HORSE	R.GSAGPP(+15.99)GATGFP(+15.99)GAAGR.V	N	53.61	1458.6851	0.7	487.236	3	18.11	F11:4874	22	865	881	Hydroxylation
3	12	tr|F7A3F7|F7A3F7_HORSE	K.DGLNGLP(+15.99)GPIGP(+15.99)P(+15.99)GPR.G	N	53.42	1560.7896	1	521.271	3	23.41	F9:6689	16	1144	1159	Hydroxylation
3	12	tr|F7A3F7|F7A3F7_HORSE	R.GNDGATGAAGPP(+15.99)GPTGPAGPP(+15.99)GFPGAVGAK.G	N	53.02	2531.2039	1.6	844.7432	3	22.57	F11:6458	4	322	351	Hydroxylation
3	12	tr|F7A3F7|F7A3F7_HORSE	R.GEPGPP(+15.99)GPAGFAGPP(+15.99)GADGQPGAK.G	N	52.98	2116.9812	0.4	1059.4983	2	20.54	F11:5736	1	802	825	Hydroxylation
3	12	tr|F7A3F7|F7A3F7_HORSE	R.GFSGLQGPP(+15.99)GP(+15.99)PGSP(+15.99)GEQGPSGASGPAGPR.G	N	52.97	2704.2476	3.5	902.4263	3	21.99	F11:6255	3	1103	1132	Hydroxylation
3	12	tr|F7A3F7|F7A3F7_HORSE	R.GEP(+15.99)GPP(+15.99)GPAGFAGPP(+15.99)GADGQPGAK.G	N	52.65	2132.9763	-1.1	1067.4943	2	20.14	F9:5561	5	802	825	Hydroxylation
3	12	tr|F7A3F7|F7A3F7_HORSE	R.GPSGPQGPSGP(+15.99)P(+15.99)GPK.G	N	52.64	1347.6418	-1.1	674.8275	2	14.66	F12:3641	4	415	429	Hydroxylation
3	12	tr|F7A3F7|F7A3F7_HORSE	K.DGEAGAQ(+.98)GPP(+15.99)GPAGPAGER.G	N	52.58	1706.7495	2.1	854.3838	2	17.43	F9:4584	1	612	630	Deamidation (NQ); Hydroxylation
3	12	tr|F7A3F7|F7A3F7_HORSE	K.NGDDGEAGKP(+15.99)GRP(+15.99)GER.G	N	52.47	1642.7295	-1.4	822.3708	2	11.13	F11:2479	12	228	243	Hydroxylation
3	12	tr|F7A3F7|F7A3F7_HORSE	R.GQAGVMGFP(+15.99)GP(+15.99)KGAAGEPGK.A	N	52.46	1843.8887	1.9	922.9534	2	19.47	F11:5352	2	574	593	Hydroxylation
3	12	tr|F7A3F7|F7A3F7_HORSE	K.GEPGSPGEN(+.98)GAP(+15.99)GQMGPR.G	N	52.28	1710.7267	-0.7	856.3701	2	17.22	F9:4510	2	286	303	Deamidation (NQ); Hydroxylation
3	12	tr|F7A3F7|F7A3F7_HORSE	R.GQAGVMGFP(+15.99)GPK(+15.99)GAAGEPGK.A	N	51.67	1843.8887	0.6	615.6372	3	19.6	F12:5410	5	574	593	Hydroxylation
3	12	tr|F7A3F7|F7A3F7_HORSE	R.GAP(+15.99)GPAGPKGSPGEAGRP(+15.99)GEAGLP(+15.99)GAK.G	N	51.67	2387.1829	0.5	597.8033	4	15.92	F12:4078	1	511	537	Hydroxylation
3	12	tr|F7A3F7|F7A3F7_HORSE	K.DGEAGAQGPP(+15.99)GPAGPAGERG.E	N	51.51	1762.787	0.2	882.4009	2	17.07	F9:4457	1	612	631	Hydroxylation
3	12	tr|F7A3F7|F7A3F7_HORSE	R.GEPGPTGLP(+15.99)GPPGER.G	N	51.17	1432.6946	-0.4	717.3542	2	19.55	F10:5301	4	472	486	Hydroxylation
3	12	tr|F7A3F7|F7A3F7_HORSE	K.TGPP(+15.99)GPAGQDGRP(+15.99)GPPGPP(+15.99)GAR.G	N	51	2039.9772	1.7	681.0008	3	16.04	F12:4121	5	552	573	Hydroxylation
3	12	tr|F7A3F7|F7A3F7_HORSE	R.G(+57.02)FSGLDGAK(+15.99)GDAGPAGPK.G	N	50.85	1673.8008	3.3	837.9104	2	18.7	F9:5047	2	268	285	Carbamidomethylation (DHKE X@N-term); Hydroxylation
3	12	tr|F7A3F7|F7A3F7_HORSE	K.N(+.98)GDDGEAGKPGRP(+15.99)GER.G	N	50.71	1627.7186	0.5	543.5804	3	12.22	F10:2782	14	228	243	Deamidation (NQ); Hydroxylation
3	12	tr|F7A3F7|F7A3F7_HORSE	K.N(+57.02)GDDGEAGKPGRP(+15.99)GER.G	N	50.59	1683.756	0.2	562.2594	3	11.96	F11:2729	6	228	243	Carbamidomethylation (DHKE X@N-term); Hydroxylation
3	12	tr|F7A3F7|F7A3F7_HORSE	R.GNDGATGAAGPPGPTGPAGP(+15.99)PGFP(+15.99)GAVGAK(+15.99)GEAGPQGAR.G	N	50.25	3370.5925	2.4	1124.5408	3	20.58	F12:5765	1	322	360	Hydroxylation
3	12	tr|F7A3F7|F7A3F7_HORSE	K.G(+57.02)SPGEAGRP(+15.99)GEAGLP(+15.99)GAK.G	N	50.16	1695.8175	1.4	848.9172	2	15.13	F11:3801	4	520	537	Carbamidomethylation (DHKE X@N-term); Hydroxylation
3	12	tr|F7A3F7|F7A3F7_HORSE	R.GLP(+15.99)GPP(+15.99)GAPGP(+15.99)QGFQGPPGEPGEPGASGPMGPR.G	N	50.07	3051.4143	0.8	1018.1462	3	23.49	F12:6775	1	187	219	Hydroxylation
3	12	tr|F7A3F7|F7A3F7_HORSE	K.GDAGPPGP(+15.99)AGPAGPPGPIGSVGAPGPK(+15.99).G	N	49.93	2263.1233	3.3	755.3842	3	22.52	F9:6397	1	835	861	Hydroxylation
3	12	tr|F7A3F7|F7A3F7_HORSE	K.G(+57.02)EPGSP(+15.99)GENGAP(+15.99)GQMGPR.G	N	49.61	1782.759	1.9	892.3885	2	15.86	F9:4012	1	286	303	Carbamidomethylation (DHKE X@N-term); Hydroxylation
3	12	tr|F7A3F7|F7A3F7_HORSE	R.GLPGP(+15.99)PGAPGPQGFQGPPGEPGEPGASGPMGPR.G	N	49.58	3019.4246	1.3	1007.4834	3	24.65	F12:7146	2	187	219	Hydroxylation
3	12	tr|F7A3F7|F7A3F7_HORSE	K.G(+57.02)EP(+15.99)GPTGIQGPP(+15.99)GPAGEEGKR.G	N	49.55	2075.9871	0.9	693.0036	3	17	F9:4432	1	448	468	Carbamidomethylation (DHKE X@N-term); Hydroxylation
3	12	tr|F7A3F7|F7A3F7_HORSE	R.GNDGATGAAGP(+15.99)PGPTGPAGPP(+15.99)GFP(+15.99)GAVGAK.G	N	49.31	2547.199	-0.6	850.0731	3	21.59	F10:5999	1	322	351	Hydroxylation
3	12	tr|F7A3F7|F7A3F7_HORSE	K.GETGPSGPAGPTGAR.G	N	49.19	1310.6215	0.6	656.3184	2	15.32	F9:3818	4	781	795
3	12	tr|F7A3F7|F7A3F7_HORSE	K.GLTGSP(+15.99)GSP(+15.99)GPDGK(+57.02).T	N	49.14	1314.6051	-0.3	658.3096	2	14.79	F11:3684	4	538	551	Hydroxylation; Carbamidomethylation (DHKE X@N-term)
3	12	tr|F7A3F7|F7A3F7_HORSE	R.GNDGATGAAGPPGP(+15.99)TGPAGPP(+15.99)GFPGAVGAK(+15.99).G	N	49.08	2547.199	1.1	850.0745	3	22.49	F10:6289	3	322	351	Hydroxylation
3	12	tr|F7A3F7|F7A3F7_HORSE	R.GNDGATGAAGPPGPTGPAGPP(+15.99)GFPGAVGAK(+15.99)GEAGPQGAR.G	N	48.75	3354.5977	2.8	1119.2096	3	21.27	F12:6014	1	322	360	Hydroxylation
3	12	tr|F7A3F7|F7A3F7_HORSE	K.GE(+57.02)PGPTGIQGPP(+15.99)GPAGEEGKR.G	N	48.74	2059.9922	0	687.6713	3	17.56	F10:4606	4	448	468	Carbamidomethylation (DHKE X@N-term); Hydroxylation
3	12	tr|F7A3F7|F7A3F7_HORSE	R.GQAGVMGFP(+15.99)GPK(+15.99)GAAGEP(+15.99)GK.A	N	48.7	1859.8835	0.9	620.969	3	19.01	F12:5199	2	574	593	Hydroxylation
3	12	tr|F7A3F7|F7A3F7_HORSE	K.GDAGPAGPKGEP(+15.99)GSPGENGAP(+15.99)GQM(+15.99)GPR.G	N	48.66	2492.0986	0.5	831.7072	3	15.21	F10:3786	1	277	303	Hydroxylation; Oxidation (M)
3	12	tr|F7A3F7|F7A3F7_HORSE	R.GLP(+15.99)GPPGAPGP(+15.99)QGFQGPPGEPGEP(+15.99)GASGPMGPR.G	N	48.5	3051.4143	0.8	1018.1462	3	23.91	F11:6896	1	187	219	Hydroxylation
3	12	tr|F7A3F7|F7A3F7_HORSE	R.GVPGPP(+15.99)GAVGPAGK.D	N	48.35	1175.6298	1.5	588.8231	2	17.42	F12:4624	7	598	611	Hydroxylation
3	12	tr|F7A3F7|F7A3F7_HORSE	K.GE(+57.02)P(+15.99)GPTGIQGPP(+15.99)GPAGEEGKR.G	N	48.34	2075.9871	0.2	693.0031	3	17.08	F12:4502	3	448	468	Carbamidomethylation (DHKE X@N-term); Hydroxylation
3	12	tr|F7A3F7|F7A3F7_HORSE	K.GEP(+15.99)GSPGEN(+.98)GAP(+15.99)GQMGPR.G	N	48.15	1726.7217	1.1	864.3691	2	16.68	F12:4355	4	286	303	Hydroxylation; Deamidation (NQ)
3	12	tr|F7A3F7|F7A3F7_HORSE	K.N(+.98)GDDGEAGKPGRP(+15.99)GERGPP(+15.99)GPQGAR.G	N	48.12	2461.1328	2.1	616.2917	4	14.22	F11:3487	1	228	252	Deamidation (NQ); Hydroxylation
3	12	tr|F7A3F7|F7A3F7_HORSE	G.GPAGPAGPIGPVGAR.G	N	48.09	1272.6938	-0.2	637.3541	2	20.2	F12:5631	4	1061	1075
3	12	tr|F7A3F7|F7A3F7_HORSE	R.GRP(+15.99)GAPGPAGAR.G	N	47.95	1078.5631	1.6	540.2897	2	13.03	F12:3094	8	310	321	Hydroxylation
3	12	tr|F7A3F7|F7A3F7_HORSE	R.GFP(+15.99)GADGVAGPKGPAGER.G	N	47.89	1654.8063	0.9	552.6099	3	18.42	F11:4982	2	493	510	Hydroxylation
3	12	tr|F7A3F7|F7A3F7_HORSE	G.Q(-17.03)EEGQEEGQEEDIPAVTC(+57.02)IQDGLR.Y	N	47.73	2712.1821	-1.1	905.067	3	29.79	F11:8640	2	23	46	Pyro-glu from Q; Carbamidomethylation
3	12	tr|F7A3F7|F7A3F7_HORSE	K.NGDDGEAGKP(+15.99)GRP(+15.99)GERGPP(+15.99)GPQGAR.G	N	47.6	2476.1438	0.9	620.0438	4	13.5	F11:3255	1	228	252	Hydroxylation
3	12	tr|F7A3F7|F7A3F7_HORSE	K.GDAGPPGPAGPAGPP(+15.99)GPIGSVGAP(+15.99)GPK(+15.99).G	N	47.25	2279.1182	0.7	760.7139	3	21.47	F12:6084	1	835	861	Hydroxylation
3	12	tr|F7A3F7|F7A3F7_HORSE	K.GEPGSP(+15.99)GEN(+.98)GAP(+15.99)GQMGPR.G	N	47.12	1726.7217	1.3	864.3693	2	16.28	F11:4203	6	286	303	Hydroxylation; Deamidation (NQ)
3	12	tr|F7A3F7|F7A3F7_HORSE	R.G(+57.02)PSGPQGPSGPP(+15.99)GPK.G	N	47.11	1388.6683	0.8	695.342	2	15.52	F12:3940	6	415	429	Carbamidomethylation (DHKE X@N-term); Hydroxylation
3	12	tr|F7A3F7|F7A3F7_HORSE	R.GVQGPPGPAGPR.G	N	47.08	1088.5726	1.3	545.2943	2	16.57	F12:4314	4	685	696
3	12	tr|F7A3F7|F7A3F7_HORSE	K.N(+.98)GDDGEAGKP(+15.99)GRP(+15.99)GER.G	N	47.02	1643.7135	-0.5	822.8636	2	11.61	F12:2619	12	228	243	Deamidation (NQ); Hydroxylation
3	12	tr|F7A3F7|F7A3F7_HORSE	K.N(+57.02)GDDGEAGKP(+15.99)GRP(+15.99)GER.G	N	47.02	1699.751	-0.3	425.9449	4	11.44	F12:2572	3	228	243	Carbamidomethylation (DHKE X@N-term); Hydroxylation
3	12	tr|F7A3F7|F7A3F7_HORSE	R.GEPGPTGLP(+15.99)GP(+15.99)PGER.G	N	46.93	1448.6895	1.8	725.3533	2	18.87	F9:5109	2	472	486	Hydroxylation
3	12	tr|F7A3F7|F7A3F7_HORSE	K.GE(+57.02)PGPTGIQGPP(+15.99)GPAGEEGK.R	N	46.89	1903.8911	-0.1	952.9527	2	19.05	F9:5173	3	448	467	Carbamidomethylation (DHKE X@N-term); Hydroxylation
3	12	tr|F7A3F7|F7A3F7_HORSE	F.SGLQGP(+15.99)PGPP(+15.99)GSPGEQGPSGASGPAGPR.G	N	46.86	2484.1628	2	829.0632	3	19.32	F12:5308	1	1105	1132	Hydroxylation
3	12	tr|F7A3F7|F7A3F7_HORSE	N.GDDGEAGKP(+15.99)GRP(+15.99)GER.G	N	46.69	1528.6865	0.6	510.5698	3	11.22	F12:2501	6	229	243	Hydroxylation
3	12	tr|F7A3F7|F7A3F7_HORSE	R.GFSGLDGAK(+15.99)GDAGP(+15.99)AGPK.G	N	46.63	1632.7743	0.7	545.2657	3	17.65	F11:4708	1	268	285	Hydroxylation
3	12	tr|F7A3F7|F7A3F7_HORSE	R.GFS(+162.05)GLDGAK(+15.99)GDAGPAGPK.G	N	46.34	1778.8322	0.4	593.9515	3	18.33	F12:4952	4	268	285	Hexose (NSY); Hydroxylation
3	12	tr|F7A3F7|F7A3F7_HORSE	R.GVPGPPGAVGPAGK.D	N	46.24	1159.6349	1.6	387.5529	3	18.75	F12:5108	13	598	611
3	12	tr|F7A3F7|F7A3F7_HORSE	R.GFSGLDGAK(+15.99)GDAGPAGPK(+15.99).G	N	46.09	1632.7743	1.4	545.2661	3	18.35	F12:4959	3	268	285	Hydroxylation
3	12	tr|F7A3F7|F7A3F7_HORSE	D.GEAGAQGPP(+15.99)GPAGPAGER.G	N	46.02	1590.7385	2.7	796.3787	2	15.95	F9:4046	1	613	630	Hydroxylation
3	12	tr|F7A3F7|F7A3F7_HORSE	K.GEPGDAGAKGDAGPP(+15.99)GPAGPAGPPGPIGSVGAP(+15.99)GPK(+15.99).G	N	45.98	3061.4739	2.8	766.3779	4	20.54	F11:5735	1	826	861	Hydroxylation
3	12	tr|F7A3F7|F7A3F7_HORSE	N.GDDGEAGKPGRP(+15.99)GER.G	N	45.76	1512.6917	1.2	505.2384	3	11.82	F12:2692	5	229	243	Hydroxylation
3	12	tr|F7A3F7|F7A3F7_HORSE	K.GADGSPGKDGVR.G	N	45.63	1114.5366	2.1	558.2767	2	12.58	F12:2933	6	751	762
3	12	tr|F7A3F7|F7A3F7_HORSE	R.GVP(+15.99)GPPGAVGPAGK.D	N	45.59	1175.6298	2	588.8233	2	18.07	F9:4818	8	598	611	Hydroxylation
3	12	tr|F7A3F7|F7A3F7_HORSE	K.P(+15.99)GEQGVPGDLGAPGP(+15.99)SGAR.G	N	45.46	1749.8281	-1.2	875.9203	2	19.47	F12:5365	1	657	675	Hydroxylation
3	12	tr|F7A3F7|F7A3F7_HORSE	K.GSPGEAGRP(+15.99)GEAGLP(+15.99)GAK(+15.99).G	N	45.06	1654.791	1.3	552.605	3	14.92	F9:3678	2	520	537	Hydroxylation
3	12	tr|F7A3F7|F7A3F7_HORSE	R.GLP(+15.99)GERGRP(+15.99)GAP(+15.99)GPAGAR.G	N	45.02	1719.8763	0.5	574.2997	3	14.57	F12:3611	4	304	321	Hydroxylation
3	12	tr|F7A3F7|F7A3F7_HORSE	R.GSAGP(+15.99)P(+15.99)GATGFP(+15.99)GAAGR.V	N	45.01	1474.6801	3	738.3495	2	17.39	F12:4615	4	865	881	Hydroxylation
3	12	tr|F7A3F7|F7A3F7_HORSE	R.GLPGP(+15.99)PGAPGPQGFQGPPGEPGEP(+15.99)GASGPMGPR.G	N	44.99	3035.4194	1.4	1012.8152	3	24.39	F11:7048	1	187	219	Hydroxylation
3	12	tr|F7A3F7|F7A3F7_HORSE	R.G(+57.02)RP(+15.99)GAPGPAGAR.G	N	44.92	1135.5846	1.7	568.8005	2	13.35	F12:3202	8	310	321	Carbamidomethylation (DHKE X@N-term); Hydroxylation
3	12	tr|F7A3F7|F7A3F7_HORSE	K.GDAGP(+15.99)PGPAGPAGPPGPIGSVGAP(+15.99)GPK(+15.99).G	N	44.91	2279.1182	-0.1	760.7133	3	22.03	F10:6137	1	835	861	Hydroxylation
3	12	tr|F7A3F7|F7A3F7_HORSE	K.G(+57.02)NSGEPGAP(+15.99)GNKGDTGAK.G	N	44.88	1685.7605	-0.1	843.8875	2	12.03	F9:2711	2	430	447	Carbamidomethylation (DHKE X@N-term); Hydroxylation
3	12	tr|F7A3F7|F7A3F7_HORSE	K.TGPP(+15.99)GPAGQDGRP(+15.99)GPPGP(+15.99)PGAR.G	N	44.81	2039.9772	0.7	681.0001	3	15.77	F10:3967	1	552	573	Hydroxylation
3	12	tr|F7A3F7|F7A3F7_HORSE	R.GVQGPP(+15.99)GPAGPR.G	N	44.77	1104.5675	0.8	553.2914	2	16.81	F11:4400	44	685	696	Hydroxylation
3	12	tr|F7A3F7|F7A3F7_HORSE	R.GP(+15.99)SGPQGPSGP(+15.99)P(+15.99)GPK.G	N	44.75	1363.6367	1	682.8263	2	14.08	F12:3437	1	415	429	Hydroxylation
3	12	tr|F7A3F7|F7A3F7_HORSE	K.G(+57.02)EPGPTGIQGPP(+15.99)GPAGEEGKR.G	N	44.72	2059.9922	1.7	687.6725	3	17.56	F12:4673	1	448	468	Carbamidomethylation (DHKE X@N-term); Hydroxylation
3	12	tr|F7A3F7|F7A3F7_HORSE	K.GDAGPPGPAGPAGPPGPIGSVGAP(+15.99)GPK(+15.99).G	N	44.66	2263.1233	3.8	755.3846	3	22.3	F11:6363	1	835	861	Hydroxylation
3	12	tr|F7A3F7|F7A3F7_HORSE	K.DGLNGLP(+15.99)GPIGPP(+15.99)GPR.G	N	44.62	1544.7947	0.5	773.405	2	24	F12:6940	3	1144	1159	Hydroxylation
3	12	tr|F7A3F7|F7A3F7_HORSE	K.G(+57.02)LTGSP(+15.99)GSP(+15.99)GPDGK.T	N	44.59	1314.6051	0.5	658.3102	2	15.02	F9:3713	2	538	551	Carbamidomethylation (DHKE X@N-term); Hydroxylation
3	12	tr|F7A3F7|F7A3F7_HORSE	R.GNDGATGAAGPP(+15.99)GPTGPAGPP(+15.99)GFPGAVGAK(+15.99).G	N	44.53	2547.199	1.8	1274.609	2	22.52	F12:6451	3	322	351	Hydroxylation
3	12	tr|F7A3F7|F7A3F7_HORSE	K.GLTGSP(+15.99)GSPGPDGK.T	N	44.39	1241.5887	1.2	621.8024	2	15.64	F12:3982	10	538	551	Hydroxylation
3	12	tr|F7A3F7|F7A3F7_HORSE	K.GLTGSP(+15.99)GSP(+15.99)GPDGK.T	N	44.08	1257.5836	1.1	629.7998	2	14.78	F12:3685	17	538	551	Hydroxylation
3	12	tr|F7A3F7|F7A3F7_HORSE	K.P(+15.99)GEQGVPGDLGAP(+15.99)GPSGAR.G	N	43.96	1749.8281	2	875.9231	2	19.4	F9:5301	1	657	675	Hydroxylation
3	12	tr|F7A3F7|F7A3F7_HORSE	R.GNDGATGAAGPP(+15.99)GPTGPAGP(+15.99)PGFPGAVGAK(+15.99)GEAGPQGAR.G	N	43.9	3370.5925	-0.2	1124.5378	3	21.03	F9:5875	1	322	360	Hydroxylation
3	12	tr|F7A3F7|F7A3F7_HORSE	R.GEPGP(+15.99)PGP(+15.99)AGAAGPAGNP(+15.99)GADGQPGAK.G	N	43.85	2299.0464	0.1	767.3561	3	16.8	F10:4337	1	370	396	Hydroxylation
3	12	tr|F7A3F7|F7A3F7_HORSE	R.GLP(+15.99)GPPGAP(+15.99)GPQGFQGPPGEPGEPGASGPMGPR.G	N	43.74	3035.4194	0.7	1012.8145	3	23.95	F12:6923	6	187	219	Hydroxylation
3	12	tr|F7A3F7|F7A3F7_HORSE	K.GLTGSP(+15.99)GSPGPDGK(+57.02).T	N	43.56	1298.6102	-1.2	650.3116	2	15.64	F11:3976	4	538	551	Hydroxylation; Carbamidomethylation (DHKE X@N-term)
3	12	tr|F7A3F7|F7A3F7_HORSE	K.G(+57.02)NSGEPGAP(+15.99)GNK(+15.99)GDTGAK.G	N	43.46	1701.7554	1	568.2596	3	11.83	F9:2647	2	430	447	Carbamidomethylation (DHKE X@N-term); Hydroxylation
3	12	tr|F7A3F7|F7A3F7_HORSE	R.GRP(+15.99)GAP(+15.99)GPAGAR.G	N	43.39	1094.5581	0.4	548.2866	2	12.2	F12:2809	29	310	321	Hydroxylation
3	12	tr|F7A3F7|F7A3F7_HORSE	R.GFSGLDGAK(+15.99)GD(+57.02)AGPAGPK.G	N	43.27	1673.8008	0.4	558.9411	3	18.51	F11:5015	2	268	285	Hydroxylation; Carbamidomethylation (DHKE X@N-term)
3	12	tr|F7A3F7|F7A3F7_HORSE	R.G(+57.02)PSGPQGPSGPP(+15.99)GPK(+15.99).G	N	43.25	1404.6633	-0.5	703.3386	2	15.19	F12:3826	4	415	429	Carbamidomethylation (DHKE X@N-term); Hydroxylation
3	12	tr|F7A3F7|F7A3F7_HORSE	R.GVP(+15.99)GPP(+15.99)GAVGPAGK.D	N	43.22	1191.6248	0.5	596.8199	2	16.84	F12:4412	14	598	611	Hydroxylation
3	12	tr|F7A3F7|F7A3F7_HORSE	R.GLP(+15.99)GPPGAP(+15.99)GPQGFQGPPGEP(+15.99)GEPGASGPMGPR.G	N	43.19	3051.4143	1.4	1018.1469	3	23.83	F12:6885	1	187	219	Hydroxylation
3	12	tr|F7A3F7|F7A3F7_HORSE	R.GLPGP(+15.99)PGAPGPQGFQGPP(+15.99)GEPGEPGASGPMGPR.G	N	42.99	3035.4194	0.8	1012.8145	3	24.3	F12:7027	1	187	219	Hydroxylation
3	12	tr|F7A3F7|F7A3F7_HORSE	K.SAGISVPGPMGPSGPR.G	N	42.98	1465.7347	2.8	733.8767	2	22.36	F12:6396	4	171	186
3	12	tr|F7A3F7|F7A3F7_HORSE	K.GE(+57.02)PGSP(+15.99)GENGAP(+15.99)GQMGPR.G	N	42.92	1782.759	1.6	892.3882	2	15.97	F12:4093	2	286	303	Carbamidomethylation (DHKE X@N-term); Hydroxylation
3	12	tr|F7A3F7|F7A3F7_HORSE	R.G(+57.02)PSGPQGPSGP(+15.99)P(+15.99)GPK.G	N	42.83	1404.6633	-1	703.3383	2	14.55	F11:3603	1	415	429	Carbamidomethylation (DHKE X@N-term); Hydroxylation
3	12	tr|F7A3F7|F7A3F7_HORSE	R.GEPGPTGLP(+15.99)GP(+15.99)P(+15.99)GER.G	N	42.7	1464.6844	3.1	733.3518	2	17.36	F11:4603	4	472	486	Hydroxylation
3	12	tr|F7A3F7|F7A3F7_HORSE	K.G(+57.02)E(+57.02)PGPTGIQGPP(+15.99)GPAGEEGKR.G	N	42.55	2117.0137	1.6	706.6796	3	19.67	F9:5395	1	448	468	Carbamidomethylation (DHKE X@N-term); Hydroxylation
3	12	tr|F7A3F7|F7A3F7_HORSE	K.GDAGPAGP(+15.99)KGEPGSPGENGAP(+15.99)GQM(+15.99)GPR.G	N	42.42	2492.0986	-0.5	831.7064	3	15.75	F10:3964	1	277	303	Hydroxylation; Oxidation (M)
3	12	tr|F7A3F7|F7A3F7_HORSE	R.GNDGATGAAGPPGPTGPAGPP(+15.99)GFPGAVGAK(+15.99).G	N	42.02	2531.2039	3.2	844.7446	3	23.04	F9:6570	4	322	351	Hydroxylation
3	12	tr|F7A3F7|F7A3F7_HORSE	K.GADGSP(+15.99)GKDGVR.G	N	41.95	1130.5316	0.3	566.2733	2	11.82	F12:2690	6	751	762	Hydroxylation
3	12	tr|F7A3F7|F7A3F7_HORSE	R.GLP(+15.99)GTAGLP(+15.99)GMK(+15.99)GHR.G	N	41.88	1495.7565	-0.1	499.5927	3	17.78	F11:4756	2	253	267	Hydroxylation
3	12	tr|F7A3F7|F7A3F7_HORSE	R.GE(+57.02)PGPTGLP(+15.99)GPPGER.G	N	41.78	1489.7161	1.6	745.8665	2	19.45	F12:5355	1	472	486	Carbamidomethylation (DHKE X@N-term); Hydroxylation
3	12	tr|F7A3F7|F7A3F7_HORSE	R.GDAGPK(+15.99)GADGSPGK.D	N	41.68	1228.5684	0.3	410.5302	3	12.05	F12:2765	2	745	758	Hydroxylation
3	12	tr|F7A3F7|F7A3F7_HORSE	G.PAGPAGPIGPVGAR.G	N	41.5	1215.6724	0.1	608.8435	2	20.2	F10:5525	1	1062	1075
3	12	tr|F7A3F7|F7A3F7_HORSE	K.GEPGSPGENGAP(+15.99)GQM(+15.99)GPR.G	N	41.43	1725.7375	-0.4	863.8757	2	14.99	F10:3709	2	286	303	Hydroxylation; Oxidation (M)
3	12	tr|F7A3F7|F7A3F7_HORSE	K.DGE(+21.98)AGAQGPP(+15.99)GPAGPAGER.G	N	41.07	1727.7474	0.1	576.9232	3	17.04	F11:4486	4	612	630	Sodium adduct; Hydroxylation
3	12	tr|F7A3F7|F7A3F7_HORSE	R.G(+57.02)SAGPP(+15.99)GATGFP(+15.99)GAAGR.V	N	41.05	1515.7065	0.9	758.8613	2	18.04	F10:4777	4	865	881	Carbamidomethylation (DHKE X@N-term); Hydroxylation
3	12	tr|F7A3F7|F7A3F7_HORSE	R.GVPGP(+15.99)PGAVGPAGKDGEAGAQGPP(+15.99)GPAGPAGER.G	N	41	2863.3848	2.1	955.4709	3	18.88	F10:5069	1	598	630	Hydroxylation
3	12	tr|F7A3F7|F7A3F7_HORSE	R.GEP(+15.99)GPPGPAGFAGPP(+15.99)GADGQPGAK.G	N	40.97	2116.9812	4	706.6705	3	20.86	F9:5815	1	802	825	Hydroxylation
3	12	tr|F7A3F7|F7A3F7_HORSE	K.DGEAGAQGPPGPAGPAGERGEQGPAG(-.98).S	N	40.82	2285.042	1.2	762.6888	3	18.38	F11:4968	2	612	637	Amidation
3	12	tr|F7A3F7|F7A3F7_HORSE	R.GPSGPQ(+.98)GPSGPP(+15.99)GPK(+15.99).G	N	40.58	1348.6259	-0.7	675.3197	2	15.44	F9:3861	2	415	429	Deamidation (NQ); Hydroxylation
3	12	tr|F7A3F7|F7A3F7_HORSE	G.D(+15.99)KGETGPSGPAGPTGAR.G	N	40.57	1569.7383	2.7	524.2548	3	14.7	F12:3655	1	779	795	Hydroxylation
3	12	tr|F7A3F7|F7A3F7_HORSE	G.L(+43.01)GGPAGPAGPIGPVGAR.G	Y	40.43	1485.8052	0.4	743.9102	2	21.09	F11:5935	4	1059	1075	Carbamylation
3	12	tr|F7A3F7|F7A3F7_HORSE	R.GAPGD(+15.99)RGEPGPP(+15.99)GPAGFAGP(+15.99)PGADGQPGAK.G	N	40.41	2686.2371	0.9	896.4204	3	19.43	F9:5310	1	796	825	Hydroxylation
3	12	tr|F7A3F7|F7A3F7_HORSE	K.GEP(+15.99)GSPGENGAP(+15.99)GQMGPR.G	N	40.39	1725.7375	2.8	576.2548	3	15.88	F10:4005	1	286	303	Hydroxylation
3	12	tr|F7A3F7|F7A3F7_HORSE	R.GEPGPPGP(+15.99)AGFAGPP(+15.99)GADGQPGAK(+15.99).G	N	40.36	2132.9763	0.4	711.9997	3	20.51	F9:5691	2	802	825	Hydroxylation
3	12	tr|F7A3F7|F7A3F7_HORSE	R.GQAGVMGFP(+15.99)GPK.G	N	40.24	1160.5648	1.7	581.2906	2	20.9	F12:5879	9	574	585	Hydroxylation
3	12	tr|F7A3F7|F7A3F7_HORSE	K.NGDDGEAGKPGRP(+15.99)GERGP(+15.99)PGPQGAR.G	N	40.23	2460.1489	2	821.0586	3	14.05	F11:3424	1	228	252	Hydroxylation
3	12	tr|F7A3F7|F7A3F7_HORSE	R.G(+57.02)FSGLD(+57.02)GAK(+15.99)GDAGPAGPK.G	N	40.19	1730.8223	1	866.4193	2	21.37	F9:5992	3	268	285	Carbamidomethylation (DHKE X@N-term); Hydroxylation
3	12	tr|F7A3F7|F7A3F7_HORSE	K.G(+57.02)E(+57.02)TGPSGPAGPTGAR.G	N	40.13	1424.6644	1.4	713.3405	2	18.11	F9:4835	1	781	795	Carbamidomethylation (DHKE X@N-term)
3	12	tr|F7A3F7|F7A3F7_HORSE	R.G(+57.02)VQGPP(+15.99)GPAGPR.G	N	40.12	1161.589	1.7	581.8027	2	15.64	F12:3981	11	685	696	Carbamidomethylation (DHKE X@N-term); Hydroxylation
3	12	tr|F7A3F7|F7A3F7_HORSE	R.GFP(+15.99)GADGVAGPK(+57.02)GPAGER.G	N	40.09	1711.8278	0.8	571.617	3	18.51	F11:5016	1	493	510	Hydroxylation; Carbamidomethylation (DHKE X@N-term)
3	12	tr|F7A3F7|F7A3F7_HORSE	R.GPSGPQGP(+15.99)SGPP(+15.99)GPK(+15.99).G	N	40.07	1363.6367	2.1	682.8271	2	13.95	F9:3346	1	415	429	Hydroxylation
3	12	tr|F7A3F7|F7A3F7_HORSE	R.GP(+15.99)SGPQGPSGP(+15.99)PGPK(+15.99).G	N	40.03	1363.6367	2	682.827	2	13.94	F10:3356	1	415	429	Hydroxylation
3	12	tr|F7A3F7|F7A3F7_HORSE	R.G(+57.02)PSGPQGP(+15.99)SGPP(+15.99)GPK.G	N	39.97	1404.6633	0.9	703.3396	2	14.25	F10:3464	4	415	429	Carbamidomethylation (DHKE X@N-term); Hydroxylation
3	12	tr|F7A3F7|F7A3F7_HORSE	K.GNSGEPGAP(+15.99)GNK(+15.99)GDTGAK(+15.99).G	N	39.83	1660.7288	0.6	554.5839	3	11.63	F9:2597	1	430	447	Hydroxylation
3	12	tr|F7A3F7|F7A3F7_HORSE	K.DGE(+21.98)AGAQGPPGPAGPAGER.G	N	39.81	1711.7526	-2.1	571.5903	3	17.85	F9:4738	3	612	630	Sodium adduct
3	12	tr|F7A3F7|F7A3F7_HORSE	R.G(+57.02)FP(+15.99)GADGVAGPK(+15.99)GPAGER.G	N	39.56	1727.8226	-0.2	576.9481	3	18.33	F12:4953	4	493	510	Carbamidomethylation (DHKE X@N-term); Hydroxylation
3	12	tr|F7A3F7|F7A3F7_HORSE	R.GQAGVM(+15.99)GFP(+15.99)GPK(+15.99).G	N	39.45	1192.5546	2.2	597.2859	2	18.52	F9:4979	11	574	585	Oxidation (M); Hydroxylation
3	12	tr|F7A3F7|F7A3F7_HORSE	R.GLTGPIGPPGPAGAPGD(+21.98)K(+42.01)GETGPSGPAGPTGAR.G	N	39.35	2914.4185	-3.7	972.4765	3	19.56	F11:5384	1	763	795	Sodium adduct; Acetylation (K)
3	12	tr|F7A3F7|F7A3F7_HORSE	R.G(+57.02)QAGVMGFP(+15.99)GPK(+15.99).G	N	39.35	1233.5812	1.8	617.799	2	21.26	F11:5993	15	574	585	Carbamidomethylation (DHKE X@N-term); Hydroxylation
3	12	tr|F7A3F7|F7A3F7_HORSE	R.G(+57.02)PSGPQGPSGPP(+15.99)GPK(+57.02).G	N	39.29	1445.6898	0.1	723.8522	2	15.29	F9:3808	1	415	429	Carbamidomethylation (DHKE X@N-term); Hydroxylation
3	12	tr|F7A3F7|F7A3F7_HORSE	R.GAP(+15.99)GPAGPK(+15.99)GSP(+15.99)GEAGR.P	N	39.1	1509.7172	1	504.2469	3	12.88	F12:3038	4	511	527	Hydroxylation
3	12	tr|F7A3F7|F7A3F7_HORSE	R.GVPGPP(+15.99)GAVGPAGKDGEAGAQGPP(+15.99)GPAGPAGER.G	N	38.93	2863.3848	0.6	716.8539	4	18.82	F11:5129	1	598	630	Hydroxylation
3	12	tr|F7A3F7|F7A3F7_HORSE	R.GLP(+15.99)GPP(+15.99)GAP(+15.99)GPQGFQGPPGEPGEPGASGPMGPR.G	N	38.81	3051.4143	-1.3	1018.144	3	23.57	F11:6782	3	187	219	Hydroxylation
3	12	tr|F7A3F7|F7A3F7_HORSE	R.GFP(+15.99)GADGVAGPK.G	N	38.66	1087.5298	0.4	544.7724	2	19.64	F12:5424	23	493	504	Hydroxylation
3	12	tr|F7A3F7|F7A3F7_HORSE	R.GQAGVMGFP(+15.99)GPK(+15.99).G	N	38.65	1176.5597	0.1	589.2872	2	21.14	F11:5952	9	574	585	Hydroxylation
3	12	tr|F7A3F7|F7A3F7_HORSE	R.GE(+57.02)PGPTGLP(+15.99)GPP(+15.99)GER.G	N	38.65	1505.7109	1.4	753.8638	2	18.63	F9:5020	4	472	486	Carbamidomethylation (DHKE X@N-term); Hydroxylation
3	12	tr|F7A3F7|F7A3F7_HORSE	R.GVQ(+.98)GPP(+15.99)GPAGPR.G	N	38.58	1105.5515	-0.2	553.7829	2	16.16	F12:4163	4	685	696	Deamidation (NQ); Hydroxylation
3	12	tr|F7A3F7|F7A3F7_HORSE	R.G(+57.02)EPGPTGLP(+15.99)GPP(+15.99)GER.G	N	38.48	1505.7109	0.5	753.8631	2	18.6	F11:5049	3	472	486	Carbamidomethylation (DHKE X@N-term); Hydroxylation
3	12	tr|F7A3F7|F7A3F7_HORSE	A.GPAGPIGPVGAR.G	N	38.44	1047.5825	1	524.7991	2	19.1	F11:5225	4	1064	1075
3	12	tr|F7A3F7|F7A3F7_HORSE	R.GVPGPPGAVGPAGKDGEAGAQGPPGPAGPAGER.G	N	38.42	2831.395	1.2	944.8067	3	20.01	F11:5550	1	598	630
3	12	tr|F7A3F7|F7A3F7_HORSE	N.SGEPGAP(+15.99)GNKGDTGAK.G	N	38.4	1457.6746	0.3	486.899	3	11.92	F11:2716	4	432	447	Hydroxylation
3	12	tr|F7A3F7|F7A3F7_HORSE	R.GVPGP(+15.99)PGAVGPAGK.D	N	38.39	1175.6298	1.4	588.823	2	19.12	F9:5195	5	598	611	Hydroxylation
3	12	tr|F7A3F7|F7A3F7_HORSE	K.G(+57.02)NSGE(+57.02)PGAP(+15.99)GNKGDTGAK.G	N	38.38	1742.7819	1.4	581.9354	3	13.07	F9:3060	1	430	447	Carbamidomethylation (DHKE X@N-term); Hydroxylation
3	12	tr|F7A3F7|F7A3F7_HORSE	R.GQAGVM(+15.99)GFP(+15.99)GPK.G	N	38.13	1176.5597	0.4	589.2874	2	18.31	F12:4944	7	574	585	Oxidation (M); Hydroxylation
3	12	tr|F7A3F7|F7A3F7_HORSE	K.GEPGDAGAKGDAGP(+15.99)PGPAGPAGPP(+15.99)GPIGSVGAPGPK(+15.99).G	N	38.13	3061.4739	0.4	1021.499	3	20.41	F12:5706	1	826	861	Hydroxylation
3	12	tr|F7A3F7|F7A3F7_HORSE	R.G(+57.02)EPGPTGLP(+15.99)GPPGER.G	N	38.05	1489.7161	0.6	745.8657	2	19.45	F11:5345	3	472	486	Carbamidomethylation (DHKE X@N-term); Hydroxylation
3	12	tr|F7A3F7|F7A3F7_HORSE	R.GQAGVM(+15.99)GFP(+15.99)GPK(+15.99)GAAGEPGK.A	N	38.04	1859.8835	0.8	620.9689	3	17.59	F10:4616	1	574	593	Oxidation (M); Hydroxylation
3	12	tr|F7A3F7|F7A3F7_HORSE	R.G(+57.02)P(+15.99)SGPQGPSGPP(+15.99)GPK.G	N	37.93	1404.6633	-1.1	703.3381	2	14.89	F11:3717	2	415	429	Carbamidomethylation (DHKE X@N-term); Hydroxylation
3	12	tr|F7A3F7|F7A3F7_HORSE	R.G(+57.02)RP(+15.99)GAP(+15.99)GPAGAR.G	N	37.47	1151.5795	0.1	384.8671	3	12.36	F12:2856	12	310	321	Carbamidomethylation (DHKE X@N-term); Hydroxylation
3	12	tr|F7A3F7|F7A3F7_HORSE	P.AGPAGPIGPVGAR.G	N	37.44	1118.6196	1.9	560.3182	2	19.47	F12:5366	2	1063	1075
3	12	tr|F7A3F7|F7A3F7_HORSE	G.W(sub L)GLGGPAGPAGPIGPVGAR.G	Y	37.42	1685.9001	-1.7	562.973	3	19.13	F12:5243	2	1057	1075	Mutation
3	12	tr|F7A3F7|F7A3F7_HORSE	K.DGLN(+.98)GLP(+15.99)GPIGPP(+15.99)GPR.G	N	37.41	1545.7787	2.3	773.8984	2	24.88	F11:7214	2	1144	1159	Deamidation (NQ); Hydroxylation
3	12	tr|F7A3F7|F7A3F7_HORSE	R.GFSGLQGPPGP(+15.99)PGSPGE(+21.98)QGPSGASGPAGPR.G	N	37.36	2694.2397	4.7	899.0914	3	22.42	F9:6362	1	1103	1132	Hydroxylation; Sodium adduct
3	12	tr|F7A3F7|F7A3F7_HORSE	R.G(+57.02)VP(+15.99)GPPGAVGPAGK.D	N	37.27	1232.6512	0.2	617.333	2	17.95	F12:4816	5	598	611	Carbamidomethylation (DHKE X@N-term); Hydroxylation
3	12	tr|F7A3F7|F7A3F7_HORSE	K.G(+57.02)ADGSPGKDGVR.G	N	37.17	1171.5581	1.4	586.7872	2	12.66	F12:2964	4	751	762	Carbamidomethylation (DHKE X@N-term)
3	12	tr|F7A3F7|F7A3F7_HORSE	F.QGPPGEP(+15.99)GEPGASGPMGPR.G	N	37.17	1789.8053	0.8	895.9106	2	18.54	F9:4987	1	201	219	Hydroxylation
3	12	tr|F7A3F7|F7A3F7_HORSE	R.GVQGP(+15.99)P(+15.99)GPAGPR.G	N	37.07	1120.5625	0	561.2885	2	14.87	F11:3711	2	685	696	Hydroxylation
3	12	tr|F7A3F7|F7A3F7_HORSE	R.G(+57.02)FP(+15.99)GADGVAGPK.G	N	37	1144.5513	1.4	573.2837	2	19.2	F11:5259	15	493	504	Carbamidomethylation (DHKE X@N-term); Hydroxylation
3	12	tr|F7A3F7|F7A3F7_HORSE	R.GLTGPIGPP(+15.99)GPAGAP(+15.99)GDK(+15.99).G	N	36.99	1605.7998	0.5	803.9076	2	20.5	F11:5720	2	763	780	Hydroxylation
3	12	tr|F7A3F7|F7A3F7_HORSE	R.GPP(+15.99)GSAGAPGKDGLN.G	N	36.72	1309.6262	1.2	655.8212	2	16.1	F12:4143	3	1133	1147	Hydroxylation
3	12	tr|F7A3F7|F7A3F7_HORSE	G.SAGPP(+15.99)GATGFP(+15.99)GAAGR.V	N	36.65	1401.6636	0.2	701.8392	2	18.31	F12:4948	2	866	881	Hydroxylation
3	12	tr|F7A3F7|F7A3F7_HORSE	R.G(+57.02)VPGPP(+15.99)GAVGPAGK.D	N	36.52	1232.6512	1.1	617.3336	2	17.6	F12:4690	4	598	611	Carbamidomethylation (DHKE X@N-term); Hydroxylation
3	12	tr|F7A3F7|F7A3F7_HORSE	G.P(+27.99)AGPAGPIGPVGAR.G	N	36.5	1243.6672	1	622.8415	2	25.15	F12:7306	2	1062	1075	Formylation
3	12	tr|F7A3F7|F7A3F7_HORSE	R.GQAGVMGFP(+15.99)GP(+15.99)K.G	N	36.48	1176.5597	1.7	589.2881	2	20.76	F12:5830	2	574	585	Hydroxylation
3	12	tr|F7A3F7|F7A3F7_HORSE	R.GEPGPTGLP(+15.99)GPP(+15.99)GERGGP(+15.99)GAR.G	N	36.41	1959.9398	-1	654.3199	3	16.88	F11:4425	2	472	492	Hydroxylation
3	12	tr|F7A3F7|F7A3F7_HORSE	R.GSEGPQGVR.G	N	36.36	885.4304	1.5	443.7231	2	13.53	F12:3267	6	361	369
3	12	tr|F7A3F7|F7A3F7_HORSE	R.G(+57.02)VP(+15.99)GPP(+15.99)GAVGPAGK.D	N	36.31	1248.6462	0.6	625.3307	2	16.89	F9:4389	5	598	611	Carbamidomethylation (DHKE X@N-term); Hydroxylation
3	12	tr|F7A3F7|F7A3F7_HORSE	G.G(+27.99)PAGPAGPIGPVGAR.G	N	36.22	1300.6887	2.5	651.3533	2	24.95	F9:7163	4	1061	1075	Formylation
3	12	tr|F7A3F7|F7A3F7_HORSE	R.AVWKPEPC(+57.02)R.V	N	36.21	1141.5702	2	381.5314	3	17.39	F12:4616	3	51	59	Carbamidomethylation
3	12	tr|F7A3F7|F7A3F7_HORSE	R.GAAGLP(+15.99)GPKGDR.G	N	36.19	1110.5781	-1.7	556.2954	2	14.63	F12:3631	3	733	744	Hydroxylation
3	12	tr|F7A3F7|F7A3F7_HORSE	R.GFP(+15.99)GAD(+21.98)GVAGPK.G	N	36.13	1109.5117	1.4	555.7639	2	18.93	F12:5170	5	493	504	Hydroxylation; Sodium adduct
3	12	tr|F7A3F7|F7A3F7_HORSE	K.GLTGSP(+15.99)GSPGPD(+21.98)GK.T	N	35.99	1263.5707	-0.6	632.7922	2	15.67	F11:3987	4	538	551	Hydroxylation; Sodium adduct
3	12	tr|F7A3F7|F7A3F7_HORSE	K.GAAGEPGKAGER.G	N	35.95	1098.5417	0.6	550.2785	2	12	F10:2715	5	586	597
3	12	tr|F7A3F7|F7A3F7_HORSE	K.S(+43.01)AGISVPGPMGPSGPR.G	N	35.84	1508.7405	0.4	755.3778	2	26.62	F11:7763	2	171	186	Carbamylation
3	12	tr|F7A3F7|F7A3F7_HORSE	K.GEPGDAGAKGDAGPP(+15.99)GPAGPAGPPGPIGSVGAP(+15.99)GP(+15.99)K.G	N	35.78	3061.4739	2.1	1021.5007	3	20.59	F10:5658	1	826	861	Hydroxylation
3	12	tr|F7A3F7|F7A3F7_HORSE	R.GQAGVM(+15.99)GFP(+15.99)GP(+15.99)KGAAGEPGK.A	N	35.71	1859.8835	1.2	620.9692	3	17.6	F11:4688	1	574	593	Oxidation (M); Hydroxylation
3	12	tr|F7A3F7|F7A3F7_HORSE	G.ISVPGPMGPSGPR.G	N	35.64	1250.644	1	626.3299	2	21.69	F12:6162	4	174	186
3	12	tr|F7A3F7|F7A3F7_HORSE	K.G(+57.02)ADGSP(+15.99)GKDGVR.G	N	35.38	1187.553	0.1	594.7838	2	11.88	F12:2712	5	751	762	Carbamidomethylation (DHKE X@N-term); Hydroxylation
3	12	tr|F7A3F7|F7A3F7_HORSE	R.GPAGPQGPR.G	N	35.34	835.43	0.3	418.7224	2	13.87	F12:3372	14	1076	1084
3	12	tr|F7A3F7|F7A3F7_HORSE	G.P(+42.01)AGPAGPIGPVGAR.G	N	35.15	1257.6829	1.3	629.8495	2	25.5	F12:7411	4	1062	1075	Acetylation (N-term)
3	12	tr|F7A3F7|F7A3F7_HORSE	K.SAGISVP(+15.99)GPMGPSGPR.G	N	35.15	1481.7296	1.4	741.8731	2	21.3	F11:6010	1	171	186	Hydroxylation
3	12	tr|F7A3F7|F7A3F7_HORSE	R.GAAGLP(+15.99)GPK(+15.99)GDR.G	N	34.99	1126.573	0.1	564.2938	2	14.54	F12:3598	12	733	744	Hydroxylation
3	12	tr|F7A3F7|F7A3F7_HORSE	R.G(+57.02)QAGVMGFP(+15.99)GPK(+15.99)GAAGEPGK.A	N	34.98	1900.91	1.6	634.645	3	19.52	F12:5383	3	574	593	Carbamidomethylation (DHKE X@N-term); Hydroxylation
3	12	tr|F7A3F7|F7A3F7_HORSE	R.GQ(+.98)AGVMGFP(+15.99)GPK.G	N	34.97	1161.5488	0.2	581.7818	2	21.6	F12:6130	3	574	585	Deamidation (NQ); Hydroxylation
3	12	tr|F7A3F7|F7A3F7_HORSE	P.SGPQGPSGPP(+15.99)GPK.G	N	34.91	1177.5728	0.2	589.7938	2	14.61	F12:3624	4	417	429	Hydroxylation
3	12	tr|F7A3F7|F7A3F7_HORSE	K.NGDDGEAGKPGR(+15.99)P(+15.99)GERG.P	N	34.87	1699.751	0.4	567.5912	3	11.36	F12:2550	1	228	244	Hydroxylation
3	12	tr|F7A3F7|F7A3F7_HORSE	G.LGW(sub L)GGPAGPAGPIGPVGAR.G	Y	34.82	1685.9001	-2.5	562.9726	3	19.11	F11:5229	1	1057	1075	Mutation
3	12	tr|F7A3F7|F7A3F7_HORSE	R.GPPGSAGAPGK.D	N	34.81	894.4559	1.3	448.2358	2	13.16	F9:3092	4	1133	1143
3	12	tr|F7A3F7|F7A3F7_HORSE	R.GERGFP(+15.99)GER.G	N	34.75	1019.4784	2.1	510.7475	2	14.47	F12:3574	3	676	684	Hydroxylation
3	12	tr|F7A3F7|F7A3F7_HORSE	R.GFSGLDGAK.G	N	34.64	850.4185	2.3	426.2175	2	18.83	F12:5135	14	268	276
3	12	tr|F7A3F7|F7A3F7_HORSE	A.GISVPGPMGPSGPR.G	N	34.6	1307.6655	0.1	654.8401	2	22.14	F11:6306	3	173	186
3	12	tr|F7A3F7|F7A3F7_HORSE	K.TGPP(+15.99)GPAGQDGR.P	N	34.48	1124.521	0.8	563.2682	2	13.9	F12:3382	7	552	563	Hydroxylation
3	12	tr|F7A3F7|F7A3F7_HORSE	R.GD(+21.98)K(+15.99)GETGEQGDR.G	N	34.29	1285.5146	2	643.7659	2	13.01	F9:3041	1	1085	1096	Sodium adduct; Hydroxylation
3	12	tr|F7A3F7|F7A3F7_HORSE	R.G(+57.02)Q(+.98)AGVMGFP(+15.99)GPK.G	N	34.26	1218.5703	1.3	610.2932	2	21.78	F11:6178	1	574	585	Carbamidomethylation (DHKE X@N-term); Deamidation (NQ); Hydroxylation
3	12	tr|F7A3F7|F7A3F7_HORSE	R.G(+57.02)VPGPPGAVGPAGK.D	N	34.24	1216.6564	1	609.3361	2	18.79	F11:5118	4	598	611	Carbamidomethylation (DHKE X@N-term)
3	12	tr|F7A3F7|F7A3F7_HORSE	R.GFP(+15.99)GADGVAGPK(+15.99).G	N	34.21	1103.5247	1.5	552.7704	2	19	F12:5197	4	493	504	Hydroxylation
3	12	tr|F7A3F7|F7A3F7_HORSE	D.K(+15.99)GETGPSGPAGPTGAR.G	N	34.12	1454.7113	2.1	485.912	3	14.23	F12:3490	2	780	795	Hydroxylation
3	12	tr|F7A3F7|F7A3F7_HORSE	K.GE(+57.02)P(+15.99)GPTGIQGPP(+15.99)GPAGEEGK.R	N	33.85	1919.886	0.4	960.9506	2	18.6	F11:5050	3	448	467	Carbamidomethylation (DHKE X@N-term); Hydroxylation
3	12	tr|F7A3F7|F7A3F7_HORSE	K.DGLNGLPGP(+15.99)IGPP(+15.99)GPR.G	N	33.79	1544.7947	0.8	773.4052	2	24.84	F12:7208	1	1144	1159	Hydroxylation
3	12	tr|F7A3F7|F7A3F7_HORSE	G.A(+42.01)DGSP(+15.99)GKDGVR.G	N	33.78	1115.5206	0.3	558.7678	2	13.8	F12:3347	2	752	762	Acetylation (N-term); Hydroxylation
3	12	tr|F7A3F7|F7A3F7_HORSE	R.G(+57.02)QAGVM(+15.99)GFP(+15.99)GPK.G	N	33.72	1233.5812	0	617.7979	2	18.39	F12:4973	4	574	585	Carbamidomethylation (DHKE X@N-term); Oxidation (M); Hydroxylation
3	12	tr|F7A3F7|F7A3F7_HORSE	K.GEP(+15.99)GSPGENGAP(+15.99)GQM(+15.99)GPR.G	N	33.71	1741.7325	2.4	581.5862	3	14.1	F9:3399	3	286	303	Hydroxylation; Oxidation (M)
3	12	tr|F7A3F7|F7A3F7_HORSE	D.GLNGLP(+15.99)GPIGP(+15.99)P(+15.99)GPR.G	N	33.65	1445.7626	1.1	723.8893	2	21.53	F12:6106	2	1145	1159	Hydroxylation
3	12	tr|F7A3F7|F7A3F7_HORSE	G.P(+42.01)SGPQGPSGPP(+15.99)GPK.G	N	33.64	1316.636	2.9	659.3271	2	18.86	F12:5146	1	416	429	Acetylation (N-term); Hydroxylation
3	12	tr|F7A3F7|F7A3F7_HORSE	G.E(+42.01)QGPSGASGPAGPR.G	N	33.54	1308.6058	-0.5	655.3099	2	18.05	F12:4854	2	1119	1132	Acetylation (N-term)
3	12	tr|F7A3F7|F7A3F7_HORSE	K.S(-15.01)AGISVPGPMGPSGPR.G	N	33.45	1450.7238	1.2	726.3701	2	27	F12:7868	4	171	186	ISD (z+2)-series
3	12	tr|F7A3F7|F7A3F7_HORSE	R.GQ(+.98)AGVMGFP(+15.99)GPK(+15.99).G	N	33.43	1177.5437	1.1	589.7798	2	21.72	F11:6159	4	574	585	Deamidation (NQ); Hydroxylation
3	12	tr|F7A3F7|F7A3F7_HORSE	R.GQAGVM(+15.99)GFP(+15.99)GP(+15.99)K.G	N	33.4	1192.5546	2.5	597.2861	2	18.93	F9:5129	3	574	585	Oxidation (M); Hydroxylation
3	12	tr|F7A3F7|F7A3F7_HORSE	P.A(-15.01)GPAGPIGPVGAR.G	N	33.34	1103.6086	0.6	552.812	2	25.38	F12:7373	4	1063	1075	ISD (z+2)-series
3	12	tr|F7A3F7|F7A3F7_HORSE	K.GEPGDAGAKGD(+15.99)AGPPGPAGPAGPP(+15.99)GPIGSVGAP(+15.99)GPK.G	N	33.29	3061.4739	1.1	1021.4997	3	20.03	F10:5466	1	826	861	Hydroxylation
3	12	tr|F7A3F7|F7A3F7_HORSE	K.GNSGE(+57.02)PGAP(+15.99)GNKGDTGAK.G	N	33.27	1685.7605	0.1	562.9275	3	11.96	F10:2704	1	430	447	Carbamidomethylation (DHKE X@N-term); Hydroxylation
3	12	tr|F7A3F7|F7A3F7_HORSE	G.P(+42.01)AGPIGPVGAR.G	N	33.27	1032.5715	2.1	517.2941	2	25	F11:7254	2	1065	1075	Acetylation (N-term)
3	12	tr|F7A3F7|F7A3F7_HORSE	K.DGLNGLP(+15.99)GPIGPPGPR.G	N	33.15	1528.7997	0.1	765.4072	2	25.02	F12:7265	2	1144	1159	Hydroxylation
3	12	tr|F7A3F7|F7A3F7_HORSE	R.GNDGATGAAGP(+15.99)PGPTGPAGPP(+15.99)GFPGAVGAK(+15.99).G	N	33.14	2547.199	3	850.0761	3	22.37	F12:6398	3	322	351	Hydroxylation
3	12	tr|F7A3F7|F7A3F7_HORSE	R.G(+43.01)FP(+15.99)GADGVAGPKGPAGER.G	N	33.07	1697.812	2.5	849.9154	2	20.85	F9:5812	7	493	510	Carbamylation; Hydroxylation
3	12	tr|F7A3F7|F7A3F7_HORSE	K.GNSGEP(+15.99)GAP(+15.99)GNKGDTGAK.G	N	33.06	1644.7339	0.8	549.2523	3	11.16	F10:2485	1	430	447	Hydroxylation
3	12	tr|F7A3F7|F7A3F7_HORSE	R.GPP(+15.99)GSAGAPGK.D	N	33.03	910.4508	1.5	456.2334	2	12.49	F11:2899	3	1133	1143	Hydroxylation
3	12	tr|F7A3F7|F7A3F7_HORSE	R.GPSGPQGPSGPP(+13.98)GPK.G	N	32.87	1329.6312	1.5	665.8239	2	17.41	F11:4623	4	415	429	Proline oxidation to pyroglutamic acid
3	12	tr|F7A3F7|F7A3F7_HORSE	S.AGISVPGPMGPSGPR.G	N	32.81	1378.7026	1.7	690.3597	2	22.46	F11:6419	4	172	186
3	12	tr|F7A3F7|F7A3F7_HORSE	K.NGDDGEAGK(+43.01)PGRP(+15.99)GER.G	N	32.73	1669.7404	0.8	557.5878	3	13.54	F12:3270	3	228	243	Carbamylation; Hydroxylation
3	12	tr|F7A3F7|F7A3F7_HORSE	R.GLP(+15.99)GTAGLP(+15.99)GMK(+15.99).G	N	32.65	1145.5751	3.3	573.7967	2	21.11	F12:5954	4	253	264	Hydroxylation
3	12	tr|F7A3F7|F7A3F7_HORSE	R.GSE(+21.98)GPQGVR.G	N	32.57	907.4124	0.6	454.7137	2	13.42	F10:3198	3	361	369	Sodium adduct
3	12	tr|F7A3F7|F7A3F7_HORSE	A.GPP(+15.99)GATGFP(+15.99)GAAGR.V	N	32.53	1243.5945	1.3	622.8053	2	17.76	F12:4749	1	868	881	Hydroxylation
3	12	tr|F7A3F7|F7A3F7_HORSE	G.I(+42.01)SVPGPMGPSGPR.G	N	32.36	1292.6547	1.6	647.3356	2	28.29	F12:8234	4	174	186	Acetylation (N-term)
3	12	tr|F7A3F7|F7A3F7_HORSE	L.G(+43.01)LGGPAGPAGPIGPVGAR.G	Y	32.26	1542.8267	1	772.4214	2	21.21	F11:5976	4	1058	1075	Carbamylation
3	12	tr|F7A3F7|F7A3F7_HORSE	G.PAGPIGPVGAR.G	N	32.24	990.561	0.9	496.2882	2	18.67	F10:4995	2	1065	1075
3	12	tr|F7A3F7|F7A3F7_HORSE	K.DGEAGAQGPPGPAGPAG(-.98).E	N	32.16	1403.6429	2.2	702.8303	2	19.72	F12:5453	3	612	628	Amidation
3	12	tr|F7A3F7|F7A3F7_HORSE	R.G(+57.02)QAGVMGFP(+15.99)GPK.G	N	32.05	1217.5863	0.4	609.8007	2	21.15	F10:5852	11	574	585	Carbamidomethylation (DHKE X@N-term); Hydroxylation
3	12	tr|F7A3F7|F7A3F7_HORSE	R.G(+57.02)SEGPQGVR.G	N	31.94	942.4519	1.3	472.2338	2	13.59	F12:3288	4	361	369	Carbamidomethylation (DHKE X@N-term)
3	12	tr|F7A3F7|F7A3F7_HORSE	K.GNSGEPGAP(+15.99)GNKGD(+57.02)TGAK.G	N	31.87	1685.7605	-0.1	562.9274	3	11.94	F9:2685	1	430	447	Hydroxylation; Carbamidomethylation (DHKE X@N-term)
3	12	tr|F7A3F7|F7A3F7_HORSE	K.GNSGEPGAP(+15.99)GN(+.98)K(+15.99)GDTGAK.G	N	31.8	1645.7179	1.6	549.5808	3	12.03	F9:2710	2	430	447	Hydroxylation; Deamidation (NQ)
3	12	tr|F7A3F7|F7A3F7_HORSE	K.TGP(+15.99)P(+15.99)GPAGQDGR.P	N	31.7	1140.5159	0.4	571.2654	2	12.97	F12:3073	4	552	563	Hydroxylation
3	12	tr|F7A3F7|F7A3F7_HORSE	R.G(+57.02)VQ(+.98)GPP(+15.99)GPAGPR.G	N	31.52	1162.573	2	582.2949	2	16.17	F10:4109	2	685	696	Carbamidomethylation (DHKE X@N-term); Deamidation (NQ); Hydroxylation
3	12	tr|F7A3F7|F7A3F7_HORSE	R.GQAGVMGFP(+15.99)GP(+15.99)K(+57.02)GAAGEPGK.A	N	31.5	1900.91	1.5	634.6449	3	19.47	F11:5356	1	574	593	Hydroxylation; Carbamidomethylation (DHKE X@N-term)
3	12	tr|F7A3F7|F7A3F7_HORSE	K.SAGISVPGPM(+15.99)GPSGPR.G	N	31.47	1481.7296	1.5	741.8732	2	20.45	F10:5610	1	171	186	Oxidation (M)
3	12	tr|F7A3F7|F7A3F7_HORSE	R.GLPGP(+15.99)PGAPGP(+15.99)QGFQGPPGEPGEPGASGPM(+15.99)GPR.G	N	31.45	3051.4143	1.6	1018.147	3	22.95	F12:6594	1	187	219	Hydroxylation; Oxidation (M)
3	12	tr|F7A3F7|F7A3F7_HORSE	N.G(+57.02)DDGEAGKPGRP(+15.99)GER.G	N	31.4	1569.7131	0	524.245	3	11.78	F11:2676	1	229	243	Carbamidomethylation (DHKE X@N-term); Hydroxylation
3	12	tr|F7A3F7|F7A3F7_HORSE	R.GQ(+.98)AGVM(+15.99)GFP(+15.99)GPK.G	N	31.34	1177.5437	1	589.7797	2	18.81	F10:5043	2	574	585	Deamidation (NQ); Oxidation (M); Hydroxylation
3	12	tr|F7A3F7|F7A3F7_HORSE	N.GAP(+15.99)GIAGAP(+15.99)GFP(+15.99)GAR.G	N	31.3	1342.6628	2.9	672.3406	2	19.83	F12:5493	3	400	414	Hydroxylation
3	12	tr|F7A3F7|F7A3F7_HORSE	K.GADGSP(+15.99)GK(+43.01)DGVR.G	N	31.1	1173.5374	1.3	587.7767	2	13.91	F9:3333	3	751	762	Hydroxylation; Carbamylation
3	12	tr|F7A3F7|F7A3F7_HORSE	Q.GPSGASGPAGPR.G	N	31.08	1009.4941	0.6	505.7546	2	13.8	F11:3347	2	1121	1132
3	12	tr|F7A3F7|F7A3F7_HORSE	R.GDK(-1.03)GETGEQGDR.G	N	31.05	1246.5061	2	624.2616	2	12.9	F9:3001	2	1085	1096	Lysine oxidation to aminoadipic semialdehyde
3	12	tr|F7A3F7|F7A3F7_HORSE	R.GFSGLDGAK(+15.99).G	N	30.91	866.4133	2.4	434.215	2	18.72	F12:5094	6	268	276	Hydroxylation
3	12	tr|F7A3F7|F7A3F7_HORSE	K.NGDDGEAGKPGRP(-27.99)GER.G	N	30.8	1582.7448	0.6	528.5892	3	12.08	F11:2767	1	228	243	Pyrrolidone from Proline
3	12	tr|F7A3F7|F7A3F7_HORSE	R.GPP(+15.99)GPQGAR.G	N	30.74	851.4249	1.3	426.7203	2	12.63	F12:2953	6	244	252	Hydroxylation
3	12	tr|F7A3F7|F7A3F7_HORSE	G.P(+27.99)AGPIGPVGAR.G	N	30.62	1018.5559	2.8	510.2867	2	24.37	F12:7052	3	1065	1075	Formylation
3	12	tr|F7A3F7|F7A3F7_HORSE	G.PAGPAGPP(+15.99)GPIGSVGAP(+15.99)GPK(+15.99).G	N	30.59	1727.8842	1.3	864.9505	2	19.88	F10:5414	1	842	861	Hydroxylation
3	12	tr|F7A3F7|F7A3F7_HORSE	R.G(+57.02)FSGLDGAK.G	N	30.53	907.4399	1.5	454.7279	2	19.23	F12:5278	2	268	276	Carbamidomethylation (DHKE X@N-term)
3	12	tr|F7A3F7|F7A3F7_HORSE	G.L(+42.01)QGPP(+15.99)GPPGSPGEQGPSGASGPAGPR.G	N	30.51	2366.125	-0.9	789.7149	3	24.12	F11:6954	1	1107	1132	Acetylation (N-term); Hydroxylation
3	12	tr|F7A3F7|F7A3F7_HORSE	S.A(+27.99)GISVPGPMGPSGPR.G	N	30.46	1406.6976	0.6	704.3565	2	27.3	F12:7951	4	172	186	Formylation
3	12	tr|F7A3F7|F7A3F7_HORSE	K.GEPGDAGAKGDAGPPGP(+15.99)AGPAGPP(+15.99)GPIGSVGAPGPK(+15.99).G	N	30.38	3061.4739	-0.5	1021.498	3	20.36	F11:5675	1	826	861	Hydroxylation
3	12	tr|F7A3F7|F7A3F7_HORSE	G.F(+42.01)SGLDGAK(+15.99)GDAGPAGPK.G	N	30.36	1601.7684	2.3	801.8934	2	22.94	F11:6577	1	269	285	Acetylation (N-term); Hydroxylation
3	12	tr|F7A3F7|F7A3F7_HORSE	R.G(+57.02)PP(+15.99)GSAGAPGK.D	N	30.31	967.4723	2.2	484.7445	2	12.58	F12:2934	4	1133	1143	Carbamidomethylation (DHKE X@N-term); Hydroxylation
3	12	tr|F7A3F7|F7A3F7_HORSE	P.GIAGAP(+15.99)GFP(+15.99)GAR.G	N	30.27	1101.5566	0.2	551.7857	2	19.47	F11:5353	4	403	414	Hydroxylation
3	12	tr|F7A3F7|F7A3F7_HORSE	P.SGPQGPSGPP(+15.99)GP(+15.99)K.G	N	30.24	1193.5676	0.8	597.7916	2	14.32	F9:3478	1	417	429	Hydroxylation
3	12	tr|F7A3F7|F7A3F7_HORSE	Q.GVPGDLGAP(+15.99)GPSGAR.G	N	30.24	1322.6578	1.9	662.3375	2	18.68	F11:5078	1	661	675	Hydroxylation
3	12	tr|F7A3F7|F7A3F7_HORSE	K.S(+27.99)AGISVPGPMGPSGPR.G	N	30.23	1493.7296	0.3	747.8723	2	26.77	F12:7800	1	171	186	Formylation
3	12	tr|F7A3F7|F7A3F7_HORSE	K.GSPGEAGRP(+15.99)GEAGLP(+15.99)GAKG.L	N	30.22	1695.8175	1.3	566.2805	3	15.08	F9:3734	1	520	538	Hydroxylation
3	12	tr|F7A3F7|F7A3F7_HORSE	R.G(+57.02)FP(+15.99)GADGVAGPK(+15.99).G	N	29.97	1160.5461	0.7	581.2808	2	18.99	F9:5148	2	493	504	Carbamidomethylation (DHKE X@N-term); Hydroxylation
3	12	tr|F7A3F7|F7A3F7_HORSE	K.T(+57.02)GPP(+15.99)GPAGQDGR.P	N	29.92	1181.5425	0	591.7785	2	14.11	F12:3448	3	552	563	Carbamidomethylation (DHKE X@N-term); Hydroxylation
3	12	tr|F7A3F7|F7A3F7_HORSE	R.G(+57.02)AAGLP(+15.99)GPK(+15.99)GDR.G	N	29.85	1183.5945	0.2	592.8046	2	14.61	F12:3623	7	733	744	Carbamidomethylation (DHKE X@N-term); Hydroxylation
3	12	tr|F7A3F7|F7A3F7_HORSE	R.G(+57.02)PP(+15.99)GPQGAR.G	N	29.73	908.4464	0.8	455.2309	2	12.84	F11:3020	4	244	252	Carbamidomethylation (DHKE X@N-term); Hydroxylation
3	12	tr|F7A3F7|F7A3F7_HORSE	G.E(+42.01)TGPSGPAGPTGAR.G	N	29.61	1295.6106	1.4	648.8135	2	18.83	F12:5136	3	782	795	Acetylation (N-term)
3	12	tr|F7A3F7|F7A3F7_HORSE	K.G(+57.02)AAGEPGKAGER.G	N	29.53	1155.5632	0.5	578.7892	2	12.11	F12:2784	6	586	597	Carbamidomethylation (DHKE X@N-term)
3	12	tr|F7A3F7|F7A3F7_HORSE	K.DGLNGLP(+15.99)GPIGP(+15.99)PGPR.G	N	29.46	1544.7947	-1.1	773.4037	2	24.04	F9:6882	1	1144	1159	Hydroxylation
3	12	tr|F7A3F7|F7A3F7_HORSE	R.GSEGPQ(+.98)GVR.G	N	29.31	886.4144	1.3	444.2151	2	14.11	F11:3446	4	361	369	Deamidation (NQ)
3	12	tr|F7A3F7|F7A3F7_HORSE	R.G(+57.02)AAGLP(+15.99)GPKGDR.G	N	29.2	1167.5996	1.5	584.808	2	14.8	F12:3692	2	733	744	Carbamidomethylation (DHKE X@N-term); Hydroxylation
3	12	tr|F7A3F7|F7A3F7_HORSE	K.GDAGPAGPKGEPGSP(+15.99)GE(+57.02)NGAP(+15.99)GQMGPR.G	N	29.05	2533.125	0.4	634.2888	4	14.56	F11:3607	1	277	303	Hydroxylation; Carbamidomethylation (DHKE X@N-term)
3	12	tr|F7A3F7|F7A3F7_HORSE	G.EQGPSGASGPAGPR.G	N	28.86	1266.5952	0.8	634.3054	2	14.73	F10:3626	1	1119	1132
3	12	tr|F7A3F7|F7A3F7_HORSE	A.G(+27.99)ISVPGPMGPSGPR.G	N	28.84	1335.6605	0.5	668.8379	2	27.27	F11:7947	2	173	186	Formylation
3	12	tr|F7A3F7|F7A3F7_HORSE	K.G(sub S)AGISVPGPMGPSGPR.G	N	28.82	1435.7241	2.8	718.8713	2	22.4	F12:6408	3	171	186	Mutation
3	12	tr|F7A3F7|F7A3F7_HORSE	V.PGPPGAVGPAGK.D	N	28.61	1003.545	0.4	502.78	2	18.69	F12:5082	4	600	611
3	12	tr|F7A3F7|F7A3F7_HORSE	R.GPSGPQGPSGPP(+15.99)GPK(+21.98).G	N	28.54	1353.6289	-0.6	677.8213	2	15.24	F10:3797	3	415	429	Hydroxylation; Sodium adduct
3	12	tr|F7A3F7|F7A3F7_HORSE	G.I(+42.01)SVP(+15.99)GPMGPSGPR.G	N	28.52	1308.6495	0.3	655.3322	2	26.99	F11:7868	2	174	186	Acetylation (N-term); Hydroxylation
3	12	tr|F7A3F7|F7A3F7_HORSE	K.GDAGPPGPAGPAGPPGPIGSVGAP(+15.99)GP(+15.99)K.G	N	28.48	2263.1233	3	755.384	3	22.38	F10:6253	1	835	861	Hydroxylation
3	12	tr|F7A3F7|F7A3F7_HORSE	T.GPSGPAGPTGAR.G	N	28.4	1023.5097	3.3	512.7638	2	14.43	F12:3559	4	784	795
3	12	tr|F7A3F7|F7A3F7_HORSE	R.GLPGP(+15.99)P(+15.99)GAPGPQGFQGPP(+15.99)GEPGEPGASGPMGPR.G	N	28.39	3051.4143	0.7	1018.1461	3	23.61	F9:6750	1	187	219	Hydroxylation
3	12	tr|F7A3F7|F7A3F7_HORSE	K.GAAGEPGK(+43.01)AGER.G	N	28.29	1141.5475	0.7	571.7814	2	13.81	F9:3306	4	586	597	Carbamylation
3	12	tr|F7A3F7|F7A3F7_HORSE	G.LTGSP(+15.99)GSP(+15.99)GPDGK.T	N	28.25	1200.5623	2.2	601.2897	2	13.26	F9:3131	1	539	551	Hydroxylation
3	12	tr|F7A3F7|F7A3F7_HORSE	R.GFP(+15.99)GAD(-18.01)GVAGPK.G	N	28.24	1069.5192	1	535.7674	2	19.21	F12:5270	4	493	504	Hydroxylation; Dehydration
3	12	tr|F7A3F7|F7A3F7_HORSE	G.AP(+15.99)GIAGAP(+15.99)GFP(+15.99)GAR.G	N	28.03	1285.6415	2.6	643.8297	2	19.87	F12:5507	4	401	414	Hydroxylation
3	12	tr|F7A3F7|F7A3F7_HORSE	E.QGPSGASGPAGPR.G	N	27.96	1137.5526	0.9	569.7841	2	14.24	F10:3461	3	1120	1132
3	12	tr|F7A3F7|F7A3F7_HORSE	G.G(+71.04)PAGPAGPIGPVGAR.G	N	27.82	1343.731	-0.7	672.8723	2	20.49	F12:5733	2	1061	1075	Propionamide (K X@N-term)
3	12	tr|F7A3F7|F7A3F7_HORSE	R.GEPGP(+15.99)P(+15.99)GPAGAAGPAGN.P	N	27.78	1404.627	-0.2	703.3206	2	17.96	F9:4778	1	370	386	Hydroxylation
3	12	tr|F7A3F7|F7A3F7_HORSE	R.GLP(+15.99)GPPGAP(+15.99)GPQGFQGPPGEPGEPGASGP(+15.99)MGPR.G	N	27.76	3051.4143	1.7	1018.1472	3	23.05	F11:6618	1	187	219	Hydroxylation
3	12	tr|F7A3F7|F7A3F7_HORSE	G.P(+42.01)MGPSGPR.G	N	27.51	839.3959	1.6	420.7059	2	20.89	F12:5875	4	179	186	Acetylation (N-term)
3	12	tr|F7A3F7|F7A3F7_HORSE	A.DGSPGKDGVR.G	N	27.44	986.4781	2.1	494.2474	2	12.6	F12:2942	4	753	762
3	12	tr|F7A3F7|F7A3F7_HORSE	R.G(+57.02)FSGLDGAK(+15.99)GDAGPAGPK(+15.99).G	N	27.38	1689.7958	0.2	564.2726	3	18.45	F11:4995	1	268	285	Carbamidomethylation (DHKE X@N-term); Hydroxylation
3	12	tr|F7A3F7|F7A3F7_HORSE	D.GLNGLP(+15.99)GPIGP(+15.99)PGP(+15.99)R.G	N	27.35	1445.7626	0.8	723.8892	2	21.6	F9:6075	1	1145	1159	Hydroxylation
3	12	tr|F7A3F7|F7A3F7_HORSE	R.GAAGLP(+15.99)GPK.G	N	27.27	782.4286	1.4	392.2221	2	15.63	F12:3978	6	733	741	Hydroxylation
3	12	tr|F7A3F7|F7A3F7_HORSE	R.G(+57.02)VQGP(+15.99)P(+15.99)GPAGPR.G	N	27.24	1177.584	0.8	589.7997	2	14.81	F9:3641	1	685	696	Carbamidomethylation (DHKE X@N-term); Hydroxylation
3	12	tr|F7A3F7|F7A3F7_HORSE	S.GLQ(+.98)GPPGP(+15.99)PGSPGEQGPSGASGPAGPR.G	N	27.17	2382.1199	1.7	795.0486	3	23.35	F11:6714	1	1106	1132	Deamidation (NQ); Hydroxylation
3	12	tr|F7A3F7|F7A3F7_HORSE	F.P(+15.99)GADGVAGPK.G	N	27.11	883.4399	1.2	442.7278	2	19.21	F12:5269	5	495	504	Hydroxylation
3	12	tr|F7A3F7|F7A3F7_HORSE	G.I(+42.01)SVPGPM(+15.99)GPSGPR.G	N	27.08	1308.6495	-0.7	655.3316	2	25.53	F12:7418	4	174	186	Acetylation (N-term); Oxidation (M)
3	12	tr|F7A3F7|F7A3F7_HORSE	G.P(+42.01)M(+15.99)GPSGPR.G	N	27.04	855.3909	1.2	428.7032	2	17.59	F12:4687	2	179	186	Acetylation (N-term); Oxidation (M)
3	12	tr|F7A3F7|F7A3F7_HORSE	G.P(+42.01)IGPVGAR.G	N	27.02	807.4603	0.5	404.7376	2	24.06	F12:6957	4	1068	1075	Acetylation (N-term)
3	12	tr|F7A3F7|F7A3F7_HORSE	K.GAAGEPGK(+27.99)AGER.G	N	26.95	1126.5366	1.5	564.2764	2	14.06	F10:3398	3	586	597	Formylation
3	12	tr|F7A3F7|F7A3F7_HORSE	R.G(+57.02)E(+57.02)PGPTGLP(+15.99)GPPGER.G	N	26.88	1546.7375	1.4	774.3771	2	22.74	F9:6472	1	472	486	Carbamidomethylation (DHKE X@N-term); Hydroxylation
3	12	tr|F7A3F7|F7A3F7_HORSE	P.SGPQGPSGPP(+15.99)GPK(+15.99).G	N	26.78	1193.5676	0	597.7911	2	14.5	F12:3587	1	417	429	Hydroxylation
3	12	tr|F7A3F7|F7A3F7_HORSE	G.F(+42.01)P(+15.99)GADGVAGPK.G	N	26.66	1072.5189	1.9	537.2678	2	25.22	F12:7329	4	494	504	Acetylation (N-term); Hydroxylation
3	12	tr|F7A3F7|F7A3F7_HORSE	R.GVP(+15.99)GPPGAVGPAGK(+21.98).D	N	26.39	1197.6117	2.3	599.8145	2	17.91	F12:4801	1	598	611	Hydroxylation; Sodium adduct
3	12	tr|F7A3F7|F7A3F7_HORSE	R.G(+57.02)FP(+15.99)GADGVAGPK(+57.02).G	N	26.21	1201.5728	0.4	601.7939	2	19.12	F11:5234	2	493	504	Carbamidomethylation (DHKE X@N-term); Hydroxylation
3	12	tr|F7A3F7|F7A3F7_HORSE	K.TGPP(+15.99)GPAGQDGRPGPPGP(+15.99)P(+15.99)GAR.G	N	25.93	2039.9772	2.3	681.0012	3	16.19	F10:4117	1	552	573	Hydroxylation
3	12	tr|F7A3F7|F7A3F7_HORSE	L.QGPPGPPGS(+203.08)PGEQGPSGASGPAGPR.G	N	25.91	2398.1147	0	800.3788	3	22.71	F11:6503	4	1108	1132	HexNAcylation (ST)
3	12	tr|F7A3F7|F7A3F7_HORSE	R.GFSGLD(+21.98)GAK.G	N	25.82	872.4004	0.8	437.2078	2	18.91	F10:5080	1	268	276	Sodium adduct
3	12	tr|F7A3F7|F7A3F7_HORSE	R.GS(+114.04)EGPQGVR.G	N	25.8	999.4733	1	500.7444	2	16.28	F11:4204	3	361	369	Ubiquitin
3	12	tr|F7A3F7|F7A3F7_HORSE	R.GFSGLDGAK(+57.02).G	N	25.73	907.4399	1.2	454.7278	2	18.88	F11:5149	4	268	276	Carbamidomethylation (DHKE X@N-term)
3	12	tr|F7A3F7|F7A3F7_HORSE	G.DDGEAGKPGRP(+15.99)GER.G	N	25.59	1455.6702	3.7	486.2325	3	11.79	F11:2679	1	230	243	Hydroxylation
3	12	tr|F7A3F7|F7A3F7_HORSE	R.GFSGLA(sub D)GAK.G	N	25.58	806.4286	1.7	404.2223	2	18.74	F12:5103	3	268	276	Mutation
3	12	tr|F7A3F7|F7A3F7_HORSE	R.GAAGLP(+15.99)GPK(+15.99).G	N	25.54	798.4235	0.8	400.2194	2	15.07	F11:3781	5	733	741	Hydroxylation
3	12	tr|F7A3F7|F7A3F7_HORSE	R.GFSGLQGP(+15.99)PGP(+15.99)PGSPGEQGPSGASGPAGPR.G	N	25.44	2688.2527	4.3	897.0953	3	23.73	F11:6834	1	1103	1132	Hydroxylation
3	12	tr|F7A3F7|F7A3F7_HORSE	E.Q(-15.01)GPSGASGPAGPR.G	N	25.37	1122.5417	0.5	562.2784	2	17.71	F12:4729	2	1120	1132	ISD (z+2)-series
3	12	tr|F7A3F7|F7A3F7_HORSE	R.G(+57.02)VP(+15.99)GPPGAVGPAGK(+57.02).D	N	25.34	1289.6727	0.6	645.8441	2	17.72	F9:4693	1	598	611	Carbamidomethylation (DHKE X@N-term); Hydroxylation
3	12	tr|F7A3F7|F7A3F7_HORSE	G.PSGPAGPTGAR.G	N	25.33	966.4883	1.7	484.2522	2	13.94	F9:3342	4	785	795
3	12	tr|F7A3F7|F7A3F7_HORSE	R.GPSGPQ(+.98)GPSGPP(+15.99)GP(+15.99)K.G	N	25.31	1348.6259	3.1	675.3223	2	15.56	F11:3947	1	415	429	Deamidation (NQ); Hydroxylation
3	12	tr|F7A3F7|F7A3F7_HORSE	S.A(+57.02)GISVPGPMGPSGPR.G	N	25.22	1435.7241	1.3	718.8702	2	22.51	F10:6296	1	172	186	Carbamidomethylation (DHKE X@N-term)
3	12	tr|F7A3F7|F7A3F7_HORSE	R.GPAGPQ(+.98)GPR.G	N	25.05	836.414	-0.6	419.214	2	14.11	F12:3446	4	1076	1084	Deamidation (NQ)
3	12	tr|F7A3F7|F7A3F7_HORSE	R.GPP(+15.99)GSAGAPGKD.G	N	25.02	1025.4778	1.2	513.7468	2	12.96	F12:3067	2	1133	1144	Hydroxylation
3	12	tr|F7A3F7|F7A3F7_HORSE	K.SAGISVPGP(+15.99)MGPSGPR.G	N	24.93	1481.7296	3.2	741.8745	2	20.47	F9:5679	2	171	186	Hydroxylation
3	12	tr|F7A3F7|F7A3F7_HORSE	G.PP(+15.99)GAVGPAGKDGEAGAQGPPGPAGPAGER.G	N	24.93	2537.2258	-0.6	846.7487	3	18.29	F10:4859	1	602	630	Hydroxylation
3	12	tr|F7A3F7|F7A3F7_HORSE	K.GE(+57.02)PGSP(+15.99)GENGAPGQM(+15.99)GPR.G	N	24.91	1782.759	-0.7	892.3862	2	15.91	F10:4017	1	286	303	Carbamidomethylation (DHKE X@N-term); Hydroxylation; Oxidation (M)
3	12	tr|F7A3F7|F7A3F7_HORSE	R.GL(+53.97)TGPIGPPGPAGAPGDKGETGPSGPAGPTGAR.G	N	24.86	2904.3977	1.4	727.1077	4	20.55	F12:5753	3	763	795	Trifluoroleucine
3	12	tr|F7A3F7|F7A3F7_HORSE	R.G(+57.02)PAGPQGPR.G	N	24.77	892.4515	0.2	447.2331	2	14.05	F12:3428	6	1076	1084	Carbamidomethylation (DHKE X@N-term)
3	12	tr|F7A3F7|F7A3F7_HORSE	R.G(+57.02)PAGPQ(+.98)GPR.G	N	24.75	893.4355	0.5	447.7252	2	14.11	F11:3447	4	1076	1084	Carbamidomethylation (DHKE X@N-term); Deamidation (NQ)
3	12	tr|F7A3F7|F7A3F7_HORSE	K.GSPGEAGRP(+15.99)GE(+57.02)AGLP(+15.99)GAK.G	N	24.7	1695.8175	0.1	566.2798	3	15.11	F12:3798	1	520	537	Hydroxylation; Carbamidomethylation (DHKE X@N-term)
3	12	tr|F7A3F7|F7A3F7_HORSE	R.GLPGP(+15.99)P(+15.99)GAPGPQGFQGP(+15.99)PGEPGEPGASGPMGPR.G	N	24.69	3051.4143	2	1018.1475	3	23.61	F10:6622	1	187	219	Hydroxylation
3	12	tr|F7A3F7|F7A3F7_HORSE	D.LGAP(+15.99)GPSGAR.G	N	24.59	897.4668	1.3	449.7413	2	14.15	F9:3417	4	666	675	Hydroxylation
3	12	tr|F7A3F7|F7A3F7_HORSE	R.GVQGP(+15.99)PGP(+15.99)AGPR.G	N	24.5	1120.5625	2.5	561.2899	2	14.93	F9:3682	1	685	696	Hydroxylation
3	12	tr|F7A3F7|F7A3F7_HORSE	R.G(+57.02)AAGLP(+15.99)GPK.G	N	24.3	839.4501	0.3	420.7325	2	15.41	F9:3850	1	733	741	Carbamidomethylation (DHKE X@N-term); Hydroxylation
3	12	tr|F7A3F7|F7A3F7_HORSE	G.RP(+15.99)GAP(+15.99)GPAGAR.G	N	24.18	1037.5366	0.3	346.8529	3	12.19	F12:2808	1	311	321	Hydroxylation
3	12	tr|F7A3F7|F7A3F7_HORSE	R.GAAGLP(+15.99)GP(+15.99)K.G	N	24.15	798.4235	0.8	400.2194	2	15	F9:3707	1	733	741	Hydroxylation
3	12	tr|F7A3F7|F7A3F7_HORSE	R.GPSGPQGPSGPPGP(+13.98)K.G	N	24.08	1329.6312	1	665.8235	2	17.93	F9:4766	1	415	429	Proline oxidation to pyroglutamic acid
3	12	tr|F7A3F7|F7A3F7_HORSE	G.A(+42.01)TGFP(+15.99)GAAGR.V	N	23.96	961.4617	0.9	481.7386	2	21.67	F12:6155	4	872	881	Acetylation (N-term); Hydroxylation
3	12	tr|F7A3F7|F7A3F7_HORSE	R.GEP(+15.99)GPP(+15.99)GPAGAAGPAGNP(+15.99)GAD.G	N	23.68	1760.7601	1.7	881.3889	2	18.58	F9:5004	1	370	390	Hydroxylation
3	12	tr|F7A3F7|F7A3F7_HORSE	P.GATGFP(+15.99)GAAGR.V	N	23.67	976.4726	0.1	489.2436	2	16.58	F11:4319	3	871	881	Hydroxylation
3	12	tr|F7A3F7|F7A3F7_HORSE	V.PGPP(+15.99)GAVGPAGK.D	N	23.66	1019.5399	1.5	510.778	2	17.55	F9:4631	2	600	611	Hydroxylation
3	12	tr|F7A3F7|F7A3F7_HORSE	A.DGSP(+15.99)GKDGVR.G	N	23.47	1002.473	1	502.2443	2	11.83	F12:2694	3	753	762	Hydroxylation
3	12	tr|F7A3F7|F7A3F7_HORSE	A.R(-15.01)GSEGPQGVR.G	N	23.44	1026.5206	-0.1	514.2675	2	14.84	F12:3706	4	360	369	ISD (z+2)-series
3	12	tr|F7A3F7|F7A3F7_HORSE	R.GEPGPTGL(+53.97)PGPPGER.G	N	23.44	1470.6714	0.4	491.2313	3	18.48	F11:5005	7	472	486	Trifluoroleucine
3	12	tr|F7A3F7|F7A3F7_HORSE	A.G(+57.02)ISVPGPMGPSGPR.G	N	23.4	1364.687	1.9	683.3521	2	22.3	F10:6230	2	173	186	Carbamidomethylation (DHKE X@N-term)
3	12	tr|F7A3F7|F7A3F7_HORSE	R.GVPGPPGAVGPAGK(+21.98).D	N	23.31	1181.6168	0.3	591.8159	2	18.64	F10:4986	4	598	611	Sodium adduct
3	12	tr|F7A3F7|F7A3F7_HORSE	V.P(+15.99)GPPGAVGPAGK.D	N	23.3	1019.5399	1.7	510.7781	2	17.72	F12:4734	2	600	611	Hydroxylation
3	12	tr|F7A3F7|F7A3F7_HORSE	K.GLTGSP(+15.99)GSPGPD(-18.01)GK.T	N	23.27	1223.5781	1.5	612.7972	2	15.88	F12:4065	1	538	551	Hydroxylation; Dehydration
3	12	tr|F7A3F7|F7A3F7_HORSE	R.GLP(+15.99)GPP(+15.99)GAP(+15.99)GPQGF.Q	N	23.21	1295.6145	0.3	648.8147	2	24.04	F9:6881	3	187	200	Hydroxylation
3	12	tr|F7A3F7|F7A3F7_HORSE	G.SP(+15.99)GEQGPSGASGPAGPR.G	N	23.06	1523.6964	2.9	762.8577	2	15.09	F10:3746	1	1116	1132	Hydroxylation
3	12	tr|F7A3F7|F7A3F7_HORSE	K.GAD(+21.98)GSP(+15.99)GKDGVR.G	N	23.04	1152.5135	-0.1	577.264	2	11.77	F10:2638	1	751	762	Sodium adduct; Hydroxylation
3	12	tr|F7A3F7|F7A3F7_HORSE	G.P(+42.01)AGPTGAR.G	N	22.99	767.3926	0.8	384.7039	2	17.21	F9:4506	2	788	795	Acetylation (N-term)
3	12	tr|F7A3F7|F7A3F7_HORSE	R.GNDGATGAAGP(+15.99)PGPTGPAGP(+15.99)PGFPGAVGAK(+15.99).G	N	22.95	2547.199	3	1274.6106	2	22.65	F10:6341	1	322	351	Hydroxylation
3	12	tr|F7A3F7|F7A3F7_HORSE	R.GPP(+15.99)GPP(+15.99)GKNGDDGEAGKPGRP(+15.99)GER.G	N	22.86	2346.0947	-1.8	783.0375	3	13	F11:3079	1	220	243	Hydroxylation
3	12	tr|F7A3F7|F7A3F7_HORSE	S.A(-15.01)GISVPGPMGPSGPR.G	N	22.77	1363.6918	0	682.8531	2	28.36	F12:8252	4	172	186	ISD (z+2)-series
3	12	tr|F7A3F7|F7A3F7_HORSE	R.GFP(+15.99)GER.G	N	22.71	677.3132	1.3	339.6643	2	15.57	F12:3954	21	679	684	Hydroxylation
3	12	tr|F7A3F7|F7A3F7_HORSE	R.GP(+15.99)PGPPGK(+15.99)NGDDGEAGKPGRP(+15.99)GER.G	N	22.71	2346.0947	-4.6	587.5283	4	13.74	F11:3325	1	220	243	Hydroxylation
3	12	tr|F7A3F7|F7A3F7_HORSE	D.GRPGP(+15.99)P(+15.99)GPP(+15.99)GAR.G	N	22.51	1162.5842	0.5	388.5356	3	13.17	F11:3138	1	562	573	Hydroxylation
3	12	tr|F7A3F7|F7A3F7_HORSE	R.GPAGP(+15.99)QGPR.G	N	22.34	851.4249	1.5	426.7204	2	13.54	F12:3271	2	1076	1084	Hydroxylation
3	12	tr|F7A3F7|F7A3F7_HORSE	K.G(+57.02)AD(+57.02)GSP(+15.99)GKDGVR.G	N	22.27	1244.5745	1.5	623.2954	2	13.33	F12:3196	5	751	762	Carbamidomethylation (DHKE X@N-term); Hydroxylation
3	12	tr|F7A3F7|F7A3F7_HORSE	R.G(+57.02)SE(+57.02)GPQGVR.G	N	22.05	999.4733	-0.5	500.7437	2	13.76	F9:3288	1	361	369	Carbamidomethylation (DHKE X@N-term)
3	12	tr|F7A3F7|F7A3F7_HORSE	A.G(+43.01)ISVPGPMGPSGPR.G	N	22.04	1350.6714	1.1	676.3437	2	26.78	F9:7712	2	173	186	Carbamylation
3	12	tr|F7A3F7|F7A3F7_HORSE	R.GFS(-18.01)GLDGAK.G	N	21.91	832.4079	0.8	417.2116	2	18.95	F12:5178	1	268	276	Dehydration
3	12	tr|F7A3F7|F7A3F7_HORSE	G.V(+42.01)PGDLGAP(+15.99)GPSGAR.G	N	21.73	1307.647	0.5	654.8311	2	24.64	F9:7062	3	662	675	Acetylation (N-term); Hydroxylation
3	12	tr|F7A3F7|F7A3F7_HORSE	K.DGLNGLPGP(+15.99)IGP(+15.99)PGPR.G	N	21.73	1544.7947	-1.8	773.4032	2	24.84	F10:6958	1	1144	1159	Hydroxylation
3	12	tr|F7A3F7|F7A3F7_HORSE	A.R(-15.01)GPAGPQGPR.G	N	21.66	976.5202	0.2	489.2675	2	15.38	F12:3892	2	1075	1084	ISD (z+2)-series
3	12	tr|F7A3F7|F7A3F7_HORSE	K.DGE(+37.95)AGAQGPPGPAGPAGER.G	N	21.64	1727.7175	0.9	576.9136	3	17.82	F9:4728	2	612	630	Replacement of 2 protons by calcium
3	12	tr|F7A3F7|F7A3F7_HORSE	R.GEPGPP(+15.99)GPAGF.A	N	21.56	997.4504	2.4	499.7337	2	23.72	F9:6786	2	802	812	Hydroxylation
3	12	tr|F7A3F7|F7A3F7_HORSE	K.GLTGSP(+15.99)GSP(+15.99)GPD.G	N	21.51	1072.4673	1	537.2415	2	17.62	F11:4697	4	538	549	Hydroxylation
3	12	tr|F7A3F7|F7A3F7_HORSE	G.V(+42.01)P(+15.99)GPPGAVGPAGK.D	N	21.43	1160.6189	3.3	581.3187	2	22.56	F9:6412	2	599	611	Acetylation (N-term); Hydroxylation
3	12	tr|F7A3F7|F7A3F7_HORSE	G.DDGEAGKP(+15.99)GR(+15.99)PGER.G	N	21.39	1471.665	-0.1	491.5623	3	11.23	F12:2506	1	230	243	Hydroxylation
3	12	tr|F7A3F7|F7A3F7_HORSE	R.G(+57.02)FSGLDGAK(+15.99).G	N	21.37	923.4348	0.8	462.725	2	18.78	F12:5118	1	268	276	Carbamidomethylation (DHKE X@N-term); Hydroxylation
3	12	tr|F7A3F7|F7A3F7_HORSE	K.GAAGEP(+15.99)GK(+43.01)AGER.G	N	21.35	1157.5425	1.5	579.7794	2	12.85	F9:2984	2	586	597	Hydroxylation; Carbamylation
3	12	tr|F7A3F7|F7A3F7_HORSE	G.V(+42.01)PGPPGAVGPAGK.D	N	21.34	1144.624	0.4	573.3195	2	24.05	F12:6952	1	599	611	Acetylation (N-term)
3	12	tr|F7A3F7|F7A3F7_HORSE	R.G(+57.02)PPGSAGAPGK.D	N	21.01	951.4774	0.9	476.7464	2	13.36	F12:3208	1	1133	1143	Carbamidomethylation (DHKE X@N-term)
3	12	tr|F7A3F7|F7A3F7_HORSE	K.G(+57.02)E(+57.02)AGPQGAR.G	N	21.01	955.4471	0.7	478.7312	2	14.65	F9:3589	1	352	360	Carbamidomethylation (DHKE X@N-term)
3	12	tr|F7A3F7|F7A3F7_HORSE	R.G(+42.01)FSGLQGPPGPPGSPGE(+21.98)QGPSGASGPAGPR.G	N	20.94	2720.2554	-4.5	907.7549	3	20.74	F10:5710	4	1103	1132	Acetylation (N-term); Sodium adduct
3	12	tr|F7A3F7|F7A3F7_HORSE	A.GPIGPVGAR.G	N	20.89	822.4711	0.7	412.2431	2	17.65	F10:4639	3	1067	1075
3	12	tr|F7A3F7|F7A3F7_HORSE	G.SEGPQGVR.G	N	20.82	828.4089	1.8	415.2125	2	13.43	F10:3202	2	362	369
3	12	tr|F7A3F7|F7A3F7_HORSE	D.GLNGLP(+15.99)GPIGP(+15.99)PGPR(+15.99).G	N	20.74	1445.7626	-0.9	723.8879	2	21.52	F10:5975	1	1145	1159	Hydroxylation
3	12	tr|F7A3F7|F7A3F7_HORSE	R.GFSGLDGAK(+15.99)G.D	N	20.72	923.4348	2.1	462.7256	2	18.73	F9:5059	2	268	277	Hydroxylation
3	12	tr|F7A3F7|F7A3F7_HORSE	R.G(+42.01)P(+15.99)AGPQGPR.G	N	20.69	893.4355	1.5	447.7257	2	15.41	F9:3853	1	1076	1084	Acetylation (N-term); Hydroxylation
3	12	tr|F7A3F7|F7A3F7_HORSE	R.GVPGPP(+15.99)GAVGPAGK(+21.98).D	N	20.62	1197.6117	-0.4	599.8129	2	17.54	F11:4667	2	598	611	Hydroxylation; Sodium adduct
3	12	tr|F7A3F7|F7A3F7_HORSE	D.KGETGPSGPAGPTGAR.G	N	20.5	1438.7164	4	480.5814	3	14.21	F10:3449	1	780	795
3	12	tr|F7A3F7|F7A3F7_HORSE	R.GPSGPQGPSGP(+15.99)P(+15.99)GPK(+15.99)GN.S	N	20.49	1534.7012	2	768.3594	2	14.28	F9:3461	1	415	431	Hydroxylation
3	12	tr|F7A3F7|F7A3F7_HORSE	R.GFSGLD(+57.02)GAK(+15.99).G	N	20.46	923.4348	1.2	462.7252	2	18.77	F11:5109	1	268	276	Carbamidomethylation (DHKE X@N-term); Hydroxylation
3	12	tr|F7A3F7|F7A3F7_HORSE	D.GRP(+15.99)GPP(+15.99)GPP(+15.99)GAR.G	N	20.35	1162.5842	-0.4	388.5352	3	13.3	F12:3184	1	562	573	Hydroxylation
3	12	tr|F7A3F7|F7A3F7_HORSE	R.GPP(+15.99)GPQ(+.98)GAR.G	N	20.32	852.4089	0.3	427.2119	2	13.15	F12:3132	4	244	252	Hydroxylation; Deamidation (NQ)
3	12	tr|F7A3F7|F7A3F7_HORSE	D.KGETGP(+15.99)SGPAGPTGAR.G	N	20.28	1454.7113	3.1	485.9125	3	14.14	F10:3426	1	780	795	Hydroxylation
3	12	tr|F7A3F7|F7A3F7_HORSE	I.AGAP(+15.99)GFP(+15.99)GAR.G	N	20.23	931.4511	1.5	466.7335	2	16.49	F11:4282	2	405	414	Hydroxylation
3	12	tr|F7A3F7|F7A3F7_HORSE	R.GLTGPIGPP(+15.99)GPAGAPGD.K	N	20.14	1445.715	3	723.8669	2	25.23	F11:7329	2	763	779	Hydroxylation
3	12	tr|F7A3F7|F7A3F7_HORSE	K.G(+42.01)P(+15.99)AGERGAP(+15.99)GPAGPK.G	N	20.13	1391.6793	0.9	464.9008	3	13.33	F9:3153	1	505	519	Acetylation (N-term); Hydroxylation
3	12	tr|F7A3F7|F7A3F7_HORSE	R.GLP(+15.99)GERGR.P	N	20.05	856.4515	0.5	429.2332	2	12.95	F12:3065	2	304	311	Hydroxylation
3	12	tr|F7A3F7|F7A3F7_HORSE	G.I(+27.99)SVPGPMGPSGPR.G	N	20.02	1278.639	1.4	640.3277	2	27.98	F12:8146	3	174	186	Formylation
3	12	tr|F7A3F7|F7A3F7_HORSE	R.TGDAGPVGP(+15.99)PGPP(+15.99)GP(+15.99)PGPPGPPSG.G	N	19.95	2062.9595	0.8	688.6609	3	22.3	F11:6361	1	1162	1185	Hydroxylation
3	12	tr|F7A3F7|F7A3F7_HORSE	R.GVQGPPGPAGP(+15.99)R.G	N	19.9	1104.5675	-3	553.2894	2	26.93	F10:7521	2	685	696	Hydroxylation
3	12	tr|F7A3F7|F7A3F7_HORSE	R.GAP(+15.99)GPAGPKGS(+79.97)PGEAGRPGEAGLPGAK.G	N	19.72	2435.1594	0.9	812.7278	3	14.86	F11:3707	2	511	537	Hydroxylation; Phosphorylation (STY)
3	12	tr|F7A3F7|F7A3F7_HORSE	A.R(+.98)GFPGADGVAGPK.G	N	19.7	1228.62	1.5	615.3182	2	20.12	F11:5588	3	492	504	Deamidation (R)
3	12	tr|F7A3F7|F7A3F7_HORSE	K.GPAGERGAPG.P	N	19.68	867.4198	2.8	434.7184	2	16.02	F12:4111	3	505	514
3	12	tr|F7A3F7|F7A3F7_HORSE	S.P(+15.99)GEAGRP(+15.99)GEAGLP(+15.99)GAK.G	N	19.61	1510.7375	-2.3	504.5853	3	14.6	F12:3620	3	522	537	Hydroxylation
3	12	tr|F7A3F7|F7A3F7_HORSE	R.P(+15.99)GAP(+15.99)GPAGAR.G	N	19.5	881.4355	0.9	441.7254	2	12.61	F10:2914	4	312	321	Hydroxylation
3	12	tr|F7A3F7|F7A3F7_HORSE	R.GEP(+15.99)GPP(+15.99)GPAGF.A	N	19.43	1013.4454	2.5	507.7312	2	23.03	F9:6568	1	802	812	Hydroxylation
3	12	tr|F7A3F7|F7A3F7_HORSE	R.G(+57.02)AAGLP(+15.99)GPK(+15.99).G	N	19.34	855.445	1.4	428.7304	2	15.26	F10:3805	2	733	741	Carbamidomethylation (DHKE X@N-term); Hydroxylation
3	12	tr|F7A3F7|F7A3F7_HORSE	K.GAAGEPGK(+57.02)AGER.G	N	19.15	1155.5632	0.8	386.1953	3	12.12	F9:2736	1	586	597	Carbamidomethylation (DHKE X@N-term)
3	12	tr|F7A3F7|F7A3F7_HORSE	G.V(+42.01)PGP(+15.99)PGAVGPAGK.D	N	19.12	1160.6189	1.7	581.3177	2	22.53	F11:6443	1	599	611	Acetylation (N-term); Hydroxylation
3	12	tr|F7A3F7|F7A3F7_HORSE	K.GAAGE(+57.02)PGKAGER.G	N	19	1155.5632	-0.3	386.1949	3	12.09	F12:2779	1	586	597	Carbamidomethylation (DHKE X@N-term)
3	12	tr|F7A3F7|F7A3F7_HORSE	G.S(+42.01)EGPQGVR.G	N	18.99	870.4195	1.5	436.2177	2	16.83	F9:4369	2	362	369	Acetylation (N-term)
3	12	tr|F7A3F7|F7A3F7_HORSE	R.GLP(+15.99)GER.G	N	18.98	643.3289	1.8	322.6723	2	14.4	F12:3550	10	304	309	Hydroxylation
3	12	tr|F7A3F7|F7A3F7_HORSE	N.SGEPGAP(+15.99)GNK(+15.99)GDTGAK.G	N	18.89	1473.6696	0.8	492.2308	3	11.75	F11:2668	3	432	447	Hydroxylation
3	12	tr|F7A3F7|F7A3F7_HORSE	R.GLPGER.G	N	18.88	627.334	0.1	314.6743	2	15.19	F10:3777	4	304	309
3	12	tr|F7A3F7|F7A3F7_HORSE	K.G(+57.02)AAGEPGK(+43.01)AGER.G	N	18.78	1198.569	0.6	600.2921	2	13.94	F9:3344	1	586	597	Carbamidomethylation (DHKE X@N-term); Carbamylation
3	12	tr|F7A3F7|F7A3F7_HORSE	R.G(+57.02)PP(+15.99)GPQ(+.98)GAR.G	N	18.73	909.4304	-0.2	455.7224	2	13.11	F10:3083	4	244	252	Carbamidomethylation (DHKE X@N-term); Hydroxylation; Deamidation (NQ)
3	12	tr|F7A3F7|F7A3F7_HORSE	R.GSAGPT(sub P)GATGFPGAAGR.V	N	18.61	1430.6902	-0.7	477.9037	3	15.58	F12:3959	2	865	881	Mutation
3	12	tr|F7A3F7|F7A3F7_HORSE	V.PGPMGPSGPR.G	N	18.51	951.4596	1.3	476.7377	2	24.03	F11:6927	3	177	186
3	12	tr|F7A3F7|F7A3F7_HORSE	R.GQ(+.98)AGVMGFP(+15.99)GP(+15.99)KGAAGEPGK.A	N	18.45	1844.8727	5.9	615.9684	3	19.26	F12:5287	1	574	593	Deamidation (NQ); Hydroxylation
3	12	tr|F7A3F7|F7A3F7_HORSE	R.GQAGVT(sub M)GFPGPK.G	N	18.44	1114.577	2.4	558.2971	2	19.66	F11:5421	3	574	585	Mutation
3	12	tr|F7A3F7|F7A3F7_HORSE	G.A(-15.01)RGPAGPQGPR.G	N	18.38	1047.5574	2.2	524.7871	2	15.73	F12:4014	1	1074	1084	ISD (z+2)-series
3	12	tr|F7A3F7|F7A3F7_HORSE	G.I(-15.01)SVPGPMGPSGPR.G	N	18.35	1235.6332	2.4	618.8254	2	29.95	F9:8530	4	174	186	ISD (z+2)-series
3	12	tr|F7A3F7|F7A3F7_HORSE	K.GSPGEAGRP(+15.99)GEAGLP(+15.99)GAK(+57.02).G	N	18.31	1695.8175	0.2	566.2799	3	15.08	F10:3741	1	520	537	Hydroxylation; Carbamidomethylation (DHKE X@N-term)
3	12	tr|F7A3F7|F7A3F7_HORSE	K.GAN(+.98)GAPGIAGAP(+15.99)GFP(+15.99)GAR.G	N	18.3	1569.7535	1.9	785.8855	2	24.09	F9:6898	4	397	414	Deamidation (NQ); Hydroxylation
3	12	tr|F7A3F7|F7A3F7_HORSE	G.PIGPVGAR.G	N	18.21	765.4497	0.8	383.7324	2	17.19	F10:4476	4	1068	1075
3	12	tr|F7A3F7|F7A3F7_HORSE	R.GFP(-27.99)GADGVAGPK.G	N	18.05	1043.5399	1	522.7778	2	18.55	F9:4991	6	493	504	Pyrrolidone from Proline
3	12	tr|F7A3F7|F7A3F7_HORSE	Q.GPP(+15.99)GPAGPR.G	N	17.97	820.4191	1.5	411.2174	2	13.5	F11:3256	2	688	696	Hydroxylation
3	12	tr|F7A3F7|F7A3F7_HORSE	N.GLP(+15.99)GPIGP(+15.99)P(+15.99)GPR.G	N	17.95	1161.6141	0.1	581.8144	2	18.54	F11:5027	1	1148	1159	Hydroxylation
3	12	tr|F7A3F7|F7A3F7_HORSE	R.P(+15.99)GPP(+15.99)GPP(+15.99)GAR.G	N	17.94	949.4617	-0.3	475.738	2	13.7	F12:3318	2	564	573	Hydroxylation
3	12	tr|F7A3F7|F7A3F7_HORSE	R.TGDAGPVGPP(+15.99)GP(+15.99)PGP(+15.99)PGPPGPPSGG.F	N	17.94	2119.981	1.6	707.6687	3	22.21	F12:6342	1	1162	1186	Hydroxylation
3	12	tr|F7A3F7|F7A3F7_HORSE	G.P(+27.99)IGPVGAR.G	N	17.85	793.4446	2.7	397.7306	2	23.73	F11:6835	3	1068	1075	Formylation
3	12	tr|F7A3F7|F7A3F7_HORSE	R.G(+57.02)FP(+15.99)GER.G	N	17.72	734.3347	0	368.1746	2	15.31	F11:3860	8	679	684	Carbamidomethylation (DHKE X@N-term); Hydroxylation
3	12	tr|F7A3F7|F7A3F7_HORSE	R.TGDAGPVGP(+15.99)PGP(+15.99)PGPPGPP(+15.99)GPPSG.G	N	17.65	2062.9595	3.1	688.6625	3	22.16	F12:6325	2	1162	1185	Hydroxylation
3	12	tr|F7A3F7|F7A3F7_HORSE	T.GFP(+15.99)GAAGR.V	N	17.64	747.3663	1.7	374.6911	2	15.6	F12:3968	2	874	881	Hydroxylation
3	12	tr|F7A3F7|F7A3F7_HORSE	A.AGEPGKAGER.G	N	17.57	970.4832	0.5	486.2491	2	12.04	F12:2761	2	588	597
3	12	tr|F7A3F7|F7A3F7_HORSE	G.F(+42.01)P(+15.99)GAAGR.V	N	17.33	732.3555	1.3	367.1855	2	21.97	F12:6258	4	875	881	Acetylation (N-term); Hydroxylation
3	12	tr|F7A3F7|F7A3F7_HORSE	R.GQAGVMGFPGP(+15.99)K(+21.98).G	N	17.29	1182.5468	-1.3	592.2799	2	21.19	F11:5968	1	574	585	Hydroxylation; Sodium adduct
3	12	tr|F7A3F7|F7A3F7_HORSE	K.GEPGSPGE(+57.02)NGAPGQM(+15.99)GPR.G	N	17.25	1766.7642	1.9	589.9298	3	14.15	F9:3416	1	286	303	Carbamidomethylation (DHKE X@N-term); Oxidation (M)
3	12	tr|F7A3F7|F7A3F7_HORSE	G.F(+42.01)SGLDGAK.G	N	17.2	835.4075	1.4	418.7116	2	26.6	F9:7661	3	269	276	Acetylation (N-term)
3	12	tr|F7A3F7|F7A3F7_HORSE	R.GEPGPP(+15.99)GP(+15.99)AGAAGPAGNP(+15.99)GADGQPGAKG.A	N	17.01	2356.0679	1.1	786.3641	3	16.87	F9:4382	3	370	397	Hydroxylation
3	12	tr|F7A3F7|F7A3F7_HORSE	R.GPAGP(+31.99)QGPR.G	N	17.01	867.4199	1.1	434.7177	2	15.89	F10:4010	1	1076	1084	Dihydroxy
3	12	tr|F7A3F7|F7A3F7_HORSE	K.NGDD(+21.98)GEAGKPGRP(+15.99)GER.G	N	16.97	1648.7166	-2.5	825.3635	2	11.81	F11:2686	2	228	243	Sodium adduct; Hydroxylation
3	12	tr|F7A3F7|F7A3F7_HORSE	H.R(-15.01)GFSGLDGAK.G	N	16.87	991.5087	1.5	496.7624	2	20.62	F12:5781	2	267	276	ISD (z+2)-series
3	12	tr|F7A3F7|F7A3F7_HORSE	R.GEPGPPGPAGFAGPPGAD(+21.98)GQPGAK(+42.01)GEPGDAGAK.G	N	16.83	2931.3398	-4	978.1166	3	19.04	F11:5205	1	802	834	Sodium adduct; Acetylation (K)
3	12	tr|F7A3F7|F7A3F7_HORSE	R.GFS(+114.04)GLDGAK.G	N	16.63	964.4614	2.4	483.2391	2	23.82	F12:6882	4	268	276	Ubiquitin
3	12	tr|F7A3F7|F7A3F7_HORSE	R.G(+57.02)LPGER.G	N	16.58	684.3555	0.2	343.1851	2	15.51	F12:3937	4	304	309	Carbamidomethylation (DHKE X@N-term)
3	12	tr|F7A3F7|F7A3F7_HORSE	R.GQAGVM(+15.99)GFP(+15.99)GPK(+15.99)G.A	N	16.43	1249.576	1	625.7959	2	18.21	F10:4832	1	574	586	Oxidation (M); Hydroxylation
3	12	tr|F7A3F7|F7A3F7_HORSE	R.GSEGPQGVRGEP(-27.99)G.P	N	16.4	1197.5737	2.8	599.7958	2	14.17	F11:3469	1	361	373	Pyrrolidone from Proline
3	12	tr|F7A3F7|F7A3F7_HORSE	R.GLP(+15.99)GPPGAPGPQGFQGP(+15.99)PGEPGEP(+15.99)GASGPMGPR.G	N	16.19	3051.4143	2.5	1018.1479	3	23.96	F10:6720	1	187	219	Hydroxylation
3	12	tr|F7A3F7|F7A3F7_HORSE	I.S(-15.01)VPGPMGPSGPR.G	N	16.12	1122.5492	2	562.283	2	23.9	F12:6909	4	175	186	ISD (z+2)-series
3	12	tr|F7A3F7|F7A3F7_HORSE	R.GLP(+15.99)GPPGAP(+15.99)GPQGF.Q	N	16.09	1279.6196	2	640.8184	2	24.97	F12:7248	3	187	200	Hydroxylation
3	12	tr|F7A3F7|F7A3F7_HORSE	K.GAAGEPGK(+162.05)AGER.G	N	16.04	1260.5946	1.5	631.3055	2	12.11	F12:2785	4	586	597	Hexose
3	12	tr|F7A3F7|F7A3F7_HORSE	L.QGPPGPPGS(+146.06)PGEQGPSGASGPAGPR.G	N	15.99	2341.0933	1.3	781.3727	3	23.87	F11:6883	1	1108	1132	Fucose
3	12	tr|F7A3F7|F7A3F7_HORSE	G.PP(+15.99)GPAGPR.G	N	15.98	763.3976	1.6	382.7067	2	13.36	F12:3206	2	689	696	Hydroxylation
3	12	tr|F7A3F7|F7A3F7_HORSE	K.S(+79.97)AGISVPGP(+15.99)MGPSGPR.G	N	15.96	1561.6959	-0.8	781.8546	2	22.33	F12:6386	1	171	186	Phosphorylation (STY); Hydroxylation
3	12	tr|F7A3F7|F7A3F7_HORSE	T.G(+57.02)FP(+15.99)GAAGR.V	N	15.95	804.3878	1.1	403.2016	2	15.75	F11:4014	2	874	881	Carbamidomethylation (DHKE X@N-term); Hydroxylation
3	12	tr|F7A3F7|F7A3F7_HORSE	R.GFSGLDGAKGDAGPAGP(+13.98)K.G	N	15.61	1614.7637	1.4	808.3903	2	20.41	F12:5705	1	268	285	Proline oxidation to pyroglutamic acid
3	12	tr|F7A3F7|F7A3F7_HORSE	K.NGDDGEAGKPGRP(+15.99)GERG.P	N	15.59	1683.756	0.4	421.9464	4	11.94	F12:2729	1	228	244	Hydroxylation
3	12	tr|F7A3F7|F7A3F7_HORSE	K.S(+57.02)AGISVPGPMGPSGPR.G	N	15.57	1522.7562	1.3	508.5934	3	18.34	F12:4957	2	171	186	Carbamidomethylation (DHKE X@N-term)
3	12	tr|F7A3F7|F7A3F7_HORSE	R.GQAGVM(+15.99)GFP(+15.99)GP(+15.99)KG.A	N	15.2	1249.576	1.3	625.7961	2	18.08	F9:4822	1	574	586	Oxidation (M); Hydroxylation
3	12	tr|F7A3F7|F7A3F7_HORSE	R.GAAGL(+53.97)PGPKGDR.G	N	14.99	1148.5549	1.1	575.2854	2	14.5	F9:3538	2	733	744	Trifluoroleucine
3	12	tr|F7A3F7|F7A3F7_HORSE	R.G(+57.02)QAGVMGFP(+15.99)GP(+15.99)K.G	N	14.97	1233.5812	0.1	617.7979	2	15.84	F12:4051	1	574	585	Carbamidomethylation (DHKE X@N-term); Hydroxylation
3	12	tr|F7A3F7|F7A3F7_HORSE	R.GPSGPQGPSGPP(-27.99)G.P	N	14.95	1062.5094	3.4	532.2638	2	16.26	F12:4199	2	415	427	Pyrrolidone from Proline
3	12	tr|F7A3F7|F7A3F7_HORSE	G.A(+42.01)K(+15.99)GEAGPQGAR.G	N	14.92	1098.5417	4.3	550.2805	2	13.35	F9:3161	2	350	360	Acetylation (N-term); Hydroxylation
3	12	tr|F7A3F7|F7A3F7_HORSE	G.FSGLQGPPGPPGS(+162.05)PGEQGPSGASGPAGPR.G	N	14.89	2761.2942	-8.3	921.431	3	21.24	F12:6002	1	1104	1132	Hexose (NSY)
3	12	tr|F7A3F7|F7A3F7_HORSE	K.GLTGSP(+13.98)GSPGPDGK.T	N	14.89	1239.5731	1.2	620.7946	2	14.87	F9:3661	2	538	551	Proline oxidation to pyroglutamic acid
3	12	tr|F7A3F7|F7A3F7_HORSE	R.GPAGPQGPR(+21.98).G	N	14.86	857.4119	0.5	429.7134	2	13.49	F11:3253	4	1076	1084	Sodium adduct
3	12	tr|F7A3F7|F7A3F7_HORSE	R.G(+57.02)LP(+15.99)GER.G	N	14.72	700.3503	1.7	351.183	2	14.06	F11:3430	5	304	309	Carbamidomethylation (DHKE X@N-term); Hydroxylation
3	12	tr|F7A3F7|F7A3F7_HORSE	R.GS(+79.97)AGP(+15.99)PGATGFP(+15.99)GAAGR.V	N	14.45	1538.6514	-5	385.6682	4	20.38	F11:5681	2	865	881	Phosphorylation (STY); Hydroxylation
3	12	tr|F7A3F7|F7A3F7_HORSE	R.GFSGLQGPPGPPGSPGEQGPSGASGPAGPRG.P	N	14.3	2713.2844	0.7	905.436	3	22.94	F12:6591	3	1103	1133
3	12	tr|F7A3F7|F7A3F7_HORSE	K.S(+42.01)AGISVPGPMGPSGPR.G	N	14.26	1507.7452	1.7	754.8812	2	20.96	F12:5900	2	171	186	Acetylation (N-term)
3	12	tr|F7A3F7|F7A3F7_HORSE	K.G(+57.02)LTGSPGSP(+15.99)GPD(+57.02)GK.T	N	14.06	1355.6317	2.8	678.825	2	19.3	F9:5262	1	538	551	Carbamidomethylation (DHKE X@N-term); Hydroxylation
3	12	tr|F7A3F7|F7A3F7_HORSE	G.FSGLDGAK.G	N	14.01	793.397	0	397.7058	2	18.97	F11:5181	1	269	276
3	12	tr|F7A3F7|F7A3F7_HORSE	R.GLTGPIGPP(+15.99)GPAG.A	N	14	1105.5768	0.9	553.7961	2	24.24	F10:6789	2	763	775	Hydroxylation
3	12	tr|F7A3F7|F7A3F7_HORSE	R.GLTGPIGPP(+15.99)GPA.G	N	13.95	1048.5553	-0.4	525.2847	2	24.19	F9:6927	2	763	774	Hydroxylation
3	12	tr|F7A3F7|F7A3F7_HORSE	R.GP(+15.99)AGPPGR.D	N	13.91	723.3663	1.4	362.6909	2	12.8	F10:2980	1	124	131	Hydroxylation
3	12	tr|F7A3F7|F7A3F7_HORSE	R.GDK(+15.99)GETGEQGDR.G	N	13.83	1263.5327	-0.6	422.1846	3	10.95	F12:2432	2	1085	1096	Hydroxylation
3	12	tr|F7A3F7|F7A3F7_HORSE	K.GAAGEPGK(+58.01)AGER.G	N	13.82	1156.5472	0.7	386.5233	3	12.78	F11:2997	1	586	597	Carboxymethyl (KW X@N-term)
3	12	tr|F7A3F7|F7A3F7_HORSE	R.GEP(+15.99)GPP(+15.99)GPAGAAGPAGNP(+15.99)GADGQPGAKG.A	N	13.62	2356.0679	1.8	786.3647	3	16.98	F12:4463	1	370	397	Hydroxylation
3	12	tr|F7A3F7|F7A3F7_HORSE	S.V(+42.01)PGPMGPSGPR.G	N	13.55	1092.5386	3.4	547.2784	2	19.29	F12:5297	2	176	186	Acetylation (N-term)
3	12	tr|F7A3F7|F7A3F7_HORSE	S.A(+42.01)GISVPGPMGPSGPR.G	N	13.34	1420.7133	4.8	711.3673	2	27.62	F9:7942	5	172	186	Acetylation (N-term)
3	12	tr|F7A3F7|F7A3F7_HORSE	R.GVPGPP(+15.99)GAVGPAGK(+15.99)DGEAGAQGP(+15.99)PGPAGPAGER.G	N	13.24	2879.3796	0.6	720.8526	4	19.43	F12:5349	2	598	630	Hydroxylation
3	12	tr|F7A3F7|F7A3F7_HORSE	R.TGDAGPVGP(+15.99)PGP(+15.99)PGP(+15.99)PGPPGPPSGGFDF.S	N	13.23	2529.1448	-0.3	844.0553	3	30	F12:8665	2	1162	1189	Hydroxylation
3	12	tr|F7A3F7|F7A3F7_HORSE	R.GLTGPIGPP(+15.99)GPAGAP(+15.99)GD.K	N	13.02	1461.71	-1.1	731.8615	2	24.62	F11:7125	2	763	779	Hydroxylation
3	12	tr|F7A3F7|F7A3F7_HORSE	R.GPSGPQGPSGP(+15.99)P(+15.99)GP(+15.99)KG.N	N	13	1420.6582	1.6	711.3375	2	14.32	F11:3524	2	415	430	Hydroxylation
3	12	tr|F7A3F7|F7A3F7_HORSE	R.G(+57.02)FP(+15.99)GAD(+57.02)GVAGPK.G	N	12.95	1201.5728	0.4	601.7939	2	22.73	F12:6522	4	493	504	Carbamidomethylation (DHKE X@N-term); Hydroxylation
3	12	tr|F7A3F7|F7A3F7_HORSE	G.AP(+15.99)GFP(+15.99)GAR.G	N	12.77	803.3926	1.1	402.704	2	15.9	F10:4015	1	407	414	Hydroxylation
3	12	tr|F7A3F7|F7A3F7_HORSE	G.PIGSVGAP(+15.99)GP(+15.99)K.G	N	12.72	1010.5396	3.1	506.2787	2	16.19	F10:4118	1	851	861	Hydroxylation
3	12	tr|F7A3F7|F7A3F7_HORSE	R.GRP(+13.98)GAPGPAGAR.G	N	12.5	1076.5475	0.5	359.8566	3	12.27	F12:2832	1	310	321	Proline oxidation to pyroglutamic acid
3	12	tr|F7A3F7|F7A3F7_HORSE	G.PIGP(+15.99)P(+15.99)GPR.G	N	12.44	821.4395	0.6	411.7273	2	14.76	F12:3677	3	1152	1159	Hydroxylation
3	12	tr|F7A3F7|F7A3F7_HORSE	R.G(+42.01)APGDRGE(+21.98)PGPPGPAGFAGPPGADGQPGAK.G	N	12.41	2702.2449	-3.9	676.5659	4	18.66	F11:5070	1	796	825	Acetylation (N-term); Sodium adduct
3	12	tr|F7A3F7|F7A3F7_HORSE	K.GD(+14.02)AGAPGAPGSQGAPGLQGMP(+15.99)GER.G	N	12.33	2163.9966	4.9	722.343	3	19.73	F12:5458	1	709	732	Methyl ester; Hydroxylation
4	11	tr|F6VUP8|F6VUP8_HORSE	R.GFSGLQGPPGPPGSP(+15.99)GEQGPSGASGPAGPR.G	N	97.03	2672.2578	1.5	891.7612	3	22.5	F12:6444	3	1097	1126	Hydroxylation
4	11	tr|F6VUP8|F6VUP8_HORSE	R.GLTGPIGPP(+15.99)GPAGAPGDK(+15.99)GETGPSGPAGPTGAR.G	N	95.75	2882.4158	0.6	961.8131	3	20.65	F10:5677	14	760	792	Hydroxylation
4	11	tr|F6VUP8|F6VUP8_HORSE	R.GLTGPIGPP(+15.99)GPAGAPGDKGETGPSGPAGPTGAR.G	N	94.68	2866.4209	0.9	956.4818	3	20.82	F9:5801	7	760	792	Hydroxylation
4	11	tr|F6VUP8|F6VUP8_HORSE	R.GFSGLQGPPGPP(+15.99)GSPGEQGPSGASGPAGPR.G	N	91.83	2672.2578	2.1	891.7618	3	22.3	F9:6320	6	1097	1126	Hydroxylation
4	11	tr|F6VUP8|F6VUP8_HORSE	R.GLTGPIGPP(+15.99)GPAGAP(+15.99)GDKGETGPSGPAGPTGAR.G	N	89.1	2882.4158	0.2	961.8127	3	20.15	F12:5612	5	760	792	Hydroxylation
4	11	tr|F6VUP8|F6VUP8_HORSE	R.GNDGATGAAGPP(+15.99)GPTGPAGPP(+15.99)GFPGAVGAK(+15.99)GEAGPQGAR.G	N	88.62	3370.5925	0.8	1124.5391	3	20.88	F11:5858	6	319	357	Hydroxylation
4	11	tr|F6VUP8|F6VUP8_HORSE	R.GFSGLQGPPGPPGSPGEQGPSGASGPAGPR.G	N	88.01	2656.2629	1.2	886.4293	3	22.84	F12:6554	4	1097	1126
4	11	tr|F6VUP8|F6VUP8_HORSE	R.GLTGPIGPP(+15.99)GPAGAP(+15.99)GDK(+15.99)GETGPSGPAGPTGAR.G	N	87.19	2898.4106	0.3	967.1444	3	20.33	F12:5674	6	760	792	Hydroxylation
4	11	tr|F6VUP8|F6VUP8_HORSE	R.GFSGLQGPP(+15.99)GPP(+15.99)GSPGEQGPSGASGPAGPR.G	N	86.73	2688.2527	1.5	1345.1356	2	21.71	F12:6168	13	1097	1126	Hydroxylation
4	11	tr|F6VUP8|F6VUP8_HORSE	R.G(+57.02)LTGPIGPP(+15.99)GPAGAPGDK(+15.99)GETGPSGPAGPTGAR.G	N	85.61	2939.4373	0.9	980.8206	3	20.65	F12:5791	4	760	792	Carbamidomethylation (DHKE X@N-term); Hydroxylation
4	11	tr|F6VUP8|F6VUP8_HORSE	R.GFSGLQGPP(+15.99)GPP(+15.99)GSP(+15.99)GEQGPSGASGPAGPR.G	N	84.58	2704.2476	0.4	902.4235	3	21.56	F9:6060	4	1097	1126	Hydroxylation
4	11	tr|F6VUP8|F6VUP8_HORSE	R.GLTGPIGP(+15.99)P(+15.99)GPAGAPGDK(+15.99)GETGPSGPAGPTGAR.G	N	84.27	2898.4106	-0.1	967.1441	3	19.98	F12:5547	3	760	792	Hydroxylation
4	11	tr|F6VUP8|F6VUP8_HORSE	R.GLTGPIGPP(+15.99)GPAGAPGD(+15.99)K(+15.99)GETGPSGPAGPTGAR.G	N	82	2898.4106	0.9	967.145	3	20.47	F10:5618	3	760	792	Hydroxylation
4	11	tr|F6VUP8|F6VUP8_HORSE	R.GFSGLQGPP(+15.99)GP(+15.99)PGSPGEQGPSGASGPAGPR.G	N	80.81	2688.2527	0.7	897.0922	3	21.96	F12:6256	2	1097	1126	Hydroxylation
4	11	tr|F6VUP8|F6VUP8_HORSE	R.GAPGD(+15.99)RGEPGPP(+15.99)GPAGFAGPP(+15.99)GADGQPGAK.G	N	80.2	2686.2371	1.5	896.421	3	19.07	F9:5179	1	793	822	Hydroxylation
4	11	tr|F6VUP8|F6VUP8_HORSE	R.GFSGLQGP(+15.99)P(+15.99)GPP(+15.99)GSPGEQGPSGASGPAGPR.G	N	79.29	2704.2476	0.2	902.4233	3	21.18	F11:5964	4	1097	1126	Hydroxylation
4	11	tr|F6VUP8|F6VUP8_HORSE	R.GNDGATGAAGPPGPTGPAGPP(+15.99)GFP(+15.99)GAVGAK(+15.99)GEAGPQGAR.G	N	78.94	3370.5925	1.5	1124.5398	3	20.52	F11:5730	4	319	357	Hydroxylation
4	11	tr|F6VUP8|F6VUP8_HORSE	R.GFSGLQGP(+15.99)P(+15.99)GPPGSP(+15.99)GEQGPSGASGPAGPR.G	N	78.55	2704.2476	1.7	1353.1333	2	21.21	F12:5991	1	1097	1126	Hydroxylation
4	11	tr|F6VUP8|F6VUP8_HORSE	R.GFSGLQGPP(+15.99)GPPGSP(+15.99)GEQGPSGASGPAGPR.G	N	76.45	2688.2527	1.8	897.0931	3	22.11	F9:6250	3	1097	1126	Hydroxylation
4	11	tr|F6VUP8|F6VUP8_HORSE	R.GAPGDR(+15.99)GEP(+15.99)GPPGPAGFAGPP(+15.99)GADGQPGAK.G	N	76.14	2686.2371	2.3	896.4217	3	19.3	F12:5301	1	793	822	Hydroxylation
4	11	tr|F6VUP8|F6VUP8_HORSE	K.GDAGPAGPKGEP(+15.99)GSP(+15.99)GENGAP(+15.99)GQMGPR.G	N	75.25	2492.0986	1.6	831.7081	3	15.86	F12:4056	3	274	300	Hydroxylation
4	11	tr|F6VUP8|F6VUP8_HORSE	R.GSEGPQGVRGEP(+15.99)GPP(+15.99)GPAGAAGPAGNP(+15.99)GADGQPGAK.G	N	74.49	3166.4663	1.7	1056.4978	3	17.16	F11:4528	6	358	393	Hydroxylation
4	11	tr|F6VUP8|F6VUP8_HORSE	R.GAPGDR(+15.99)GEPGPPGPAGFAGP(+15.99)PGADGQPGAK.G	N	74.09	2670.2422	2	891.0898	3	19.72	F11:5439	2	793	822	Hydroxylation
4	11	tr|F6VUP8|F6VUP8_HORSE	K.DGEAGAQGPPGPAGPAGER.G	N	73.95	1689.7706	1.1	845.8936	2	17.74	F9:4698	9	609	627
4	11	tr|F6VUP8|F6VUP8_HORSE	R.G(+57.02)LTGPIGPP(+15.99)GPAGAP(+15.99)GDKGETGPSGPAGPTGAR.G	N	73.94	2939.4373	0.7	980.8204	3	20.4	F11:5687	1	760	792	Carbamidomethylation (DHKE X@N-term); Hydroxylation
4	11	tr|F6VUP8|F6VUP8_HORSE	R.GAPGDRGEP(+15.99)GPP(+15.99)GPAGFAGPP(+15.99)GADGQPGAK.G	N	73.67	2686.2371	3.4	896.4227	3	18.93	F12:5169	3	793	822	Hydroxylation
4	11	tr|F6VUP8|F6VUP8_HORSE	R.GVP(+15.99)GPP(+15.99)GAVGPAGKDGEAGAQGPP(+15.99)GPAGPAGER.G	N	73.44	2879.3796	0.9	960.8014	3	18.26	F11:4924	1	595	627	Hydroxylation
4	11	tr|F6VUP8|F6VUP8_HORSE	K.GDAGPAGPKGEPGSPGENGAP(+15.99)GQMGPR.G	N	73.04	2460.1086	0.3	821.0437	3	16.99	F11:4468	2	274	300	Hydroxylation
4	11	tr|F6VUP8|F6VUP8_HORSE	K.GDAGPAGPKGEPGSP(+15.99)GENGAP(+15.99)GQMGPR.G	N	71.94	2476.1035	2.1	826.3768	3	16.45	F12:4269	3	274	300	Hydroxylation
4	11	tr|F6VUP8|F6VUP8_HORSE	K.GDTGAK(+15.99)GEPGPTGIQGPP(+15.99)GPAGEEGK.R	N	71.67	2392.1143	-0.5	798.3783	3	17.67	F12:4716	4	439	464	Hydroxylation
4	11	tr|F6VUP8|F6VUP8_HORSE	K.GDAGPAGPKGEPGSP(+15.99)GEN(+.98)GAP(+15.99)GQMGPR.G	N	71.37	2477.0876	0.6	826.7037	3	16.79	F12:4398	2	274	300	Hydroxylation; Deamidation (NQ)
4	11	tr|F6VUP8|F6VUP8_HORSE	R.GEP(+15.99)GPP(+15.99)GPAGAAGPAGNP(+15.99)GADGQPGAK.G	N	70.95	2299.0464	0.9	1150.5315	2	17.02	F12:4478	7	367	393	Hydroxylation
4	11	tr|F6VUP8|F6VUP8_HORSE	K.D(+57.02)GEAGAQGPPGPAGPAGER.G	N	70.87	1746.7921	0.1	874.4034	2	18.15	F9:4849	6	609	627	Carbamidomethylation (DHKE X@N-term)
4	11	tr|F6VUP8|F6VUP8_HORSE	K.GDTGAK(+15.99)GEP(+15.99)GPTGIQGPP(+15.99)GPAGEEGK.R	N	70.5	2408.1091	0.9	803.7111	3	17.06	F9:4455	3	439	464	Hydroxylation
4	11	tr|F6VUP8|F6VUP8_HORSE	K.GDAGPP(+15.99)GPAGPAGPPGPIGSVGAP(+15.99)GPK(+15.99).G	N	70.32	2279.1182	1.4	1140.568	2	21.82	F11:6196	6	832	858	Hydroxylation
4	11	tr|F6VUP8|F6VUP8_HORSE	R.GLTGPIGP(+15.99)P(+15.99)GPAGAPGDKGETGPSGPAGPTGAR.G	N	70.29	2882.4158	3	961.8154	3	20.12	F11:5589	1	760	792	Hydroxylation
4	11	tr|F6VUP8|F6VUP8_HORSE	K.D(+57.02)GEAGAQGPP(+15.99)GPAGPAGER.G	N	70.11	1762.787	1.4	882.402	2	17.41	F9:4576	4	609	627	Carbamidomethylation (DHKE X@N-term); Hydroxylation
4	11	tr|F6VUP8|F6VUP8_HORSE	K.GDAGPP(+15.99)GPAGPAGPPGPIGSVGAP(+15.99)GPK(+15.99)GAR.G	N	69.95	2563.2778	1.4	855.4344	3	20.01	F12:5558	1	832	861	Hydroxylation
4	11	tr|F6VUP8|F6VUP8_HORSE	R.GVP(+15.99)GPPGAVGPAGKDGEAGAQGPPGPAGPAGER.G	N	69.81	2847.3899	1.4	950.1386	3	19.39	F12:5334	1	595	627	Hydroxylation
4	11	tr|F6VUP8|F6VUP8_HORSE	R.G(+57.02)FSGLQGPP(+15.99)GPP(+15.99)GSPGEQGPSGASGPAGPR.G	N	69.58	2745.2742	-0.4	916.0983	3	21.8	F11:6186	2	1097	1126	Carbamidomethylation (DHKE X@N-term); Hydroxylation
4	11	tr|F6VUP8|F6VUP8_HORSE	K.DGEAGAQGPP(+15.99)GPAGPAGER.G	N	69.33	1705.7655	1.2	853.8911	2	16.99	F12:4467	13	609	627	Hydroxylation
4	11	tr|F6VUP8|F6VUP8_HORSE	K.GDAGPAGPK(+15.99)GEP(+15.99)GSPGENGAP(+15.99)GQMGPR.G	N	69.09	2492.0986	1.4	831.708	3	16.23	F9:4147	1	274	300	Hydroxylation
4	11	tr|F6VUP8|F6VUP8_HORSE	K.GDAGPP(+15.99)GPAGPAGPPGPIGSVGAP(+15.99)GPK.G	N	68.13	2263.1233	1.1	755.3826	3	21.88	F11:6215	3	832	858	Hydroxylation
4	11	tr|F6VUP8|F6VUP8_HORSE	R.GFSGLQGPP(+15.99)GP(+15.99)P(+15.99)GSPGEQGPSGASGPAGPR.G	N	68.03	2704.2476	-1.4	1353.1292	2	21.24	F11:5987	1	1097	1126	Hydroxylation
4	11	tr|F6VUP8|F6VUP8_HORSE	K.GEP(+15.99)GPTGIQGPP(+15.99)GPAGEEGK.R	N	67.12	1862.8645	-0.7	932.4388	2	18.49	F10:4929	6	445	464	Hydroxylation
4	11	tr|F6VUP8|F6VUP8_HORSE	K.GEPGPTGIQGPP(+15.99)GPAGEEGKR.G	N	66.7	2002.9707	0.5	1002.4932	2	17.51	F11:4658	9	445	465	Hydroxylation
4	11	tr|F6VUP8|F6VUP8_HORSE	K.GDAGPAGPKGEP(+15.99)GSPGENGAP(+15.99)GQMGPR.G	N	66.59	2476.1035	2.1	826.3768	3	16.32	F11:4218	1	274	300	Hydroxylation
4	11	tr|F6VUP8|F6VUP8_HORSE	K.GEP(+15.99)GPTGIQGPP(+15.99)GPAGEEGKR.G	N	66.35	2018.9657	0.2	1010.4904	2	17.15	F12:4529	11	445	465	Hydroxylation
4	11	tr|F6VUP8|F6VUP8_HORSE	K.GDAGPPGP(+15.99)AGPAGPPGPIGSVGAP(+15.99)GPK.G	N	66.23	2263.1233	0.7	755.3823	3	21.93	F10:6105	1	832	858	Hydroxylation
4	11	tr|F6VUP8|F6VUP8_HORSE	K.GEPGDAGAKGDAGPP(+15.99)GPAGPAGPP(+15.99)GPIGSVGAP(+15.99)GPK.G	N	66.05	3061.4739	2.2	1021.5009	3	19.9	F12:5517	2	823	858	Hydroxylation
4	11	tr|F6VUP8|F6VUP8_HORSE	K.NGDDGEAGKPGRP(+15.99)GERGPP(+15.99)GPQGAR.G	N	65.38	2460.1489	-0.7	616.0441	4	14	F12:3413	2	225	249	Hydroxylation
4	11	tr|F6VUP8|F6VUP8_HORSE	K.GEPGSPGENGAP(+15.99)GQMGPR.G	N	65.29	1709.7427	1	855.8795	2	16.54	F9:4263	3	283	300	Hydroxylation
4	11	tr|F6VUP8|F6VUP8_HORSE	R.GFSGLQGP(+15.99)PGPP(+15.99)GSPGEQGPSGASGPAGPR.G	N	65.26	2688.2527	1.7	897.093	3	22.39	F12:6405	2	1097	1126	Hydroxylation
4	11	tr|F6VUP8|F6VUP8_HORSE	R.GLTGPIGPP(+15.99)GPAGAPGD(+15.99)KGETGPSGPAGPTGAR.G	N	65.01	2882.4158	2.3	721.6129	4	20.36	F10:5581	1	760	792	Hydroxylation
4	11	tr|F6VUP8|F6VUP8_HORSE	R.GPSGPQGPSGPP(+15.99)GPK(+15.99)GNSGEPGAP(+15.99)GNK.G	N	64.85	2429.1206	0.9	810.7149	3	15.01	F12:3762	4	412	438	Hydroxylation
4	11	tr|F6VUP8|F6VUP8_HORSE	R.GVPGP(+15.99)P(+15.99)GAVGPAGKDGEAGAQGPPGPAGPAGER.G	N	64.72	2863.3848	0.2	955.4691	3	18.7	F11:5085	2	595	627	Hydroxylation
4	11	tr|F6VUP8|F6VUP8_HORSE	K.GEPGPTGIQGPP(+15.99)GPAGEEGK.R	N	64.49	1846.8696	0.8	924.4428	2	18.99	F11:5186	8	445	464	Hydroxylation
4	11	tr|F6VUP8|F6VUP8_HORSE	K.GNSGEPGAP(+15.99)GNK(+15.99)GDTGAK.G	N	64.48	1644.7339	-0.1	823.3741	2	11.86	F11:2700	1	427	444	Hydroxylation
4	11	tr|F6VUP8|F6VUP8_HORSE	R.GAP(+15.99)GDRGEPGP(+15.99)PGPAGFAGPP(+15.99)GADGQPGAK.G	N	63.8	2686.2371	1.7	896.4211	3	19.27	F11:5284	1	793	822	Hydroxylation
4	11	tr|F6VUP8|F6VUP8_HORSE	R.GAPGD(+15.99)RGEPGPPGPAGFAGP(+15.99)PGADGQPGAK.G	N	63.16	2670.2422	1.3	891.0892	3	19.81	F10:5391	1	793	822	Hydroxylation
4	11	tr|F6VUP8|F6VUP8_HORSE	R.GFSGLQGP(+15.99)PGPP(+15.99)GSP(+15.99)GEQGPSGASGPAGPR.G	N	62.92	2704.2476	2.9	1353.135	2	21.36	F10:5920	3	1097	1126	Hydroxylation
4	11	tr|F6VUP8|F6VUP8_HORSE	K.GNSGEPGAP(+15.99)GNKGDTGAK.G	N	62.8	1628.739	1.6	815.3781	2	11.92	F9:2676	4	427	444	Hydroxylation
4	11	tr|F6VUP8|F6VUP8_HORSE	K.GSPGEAGRP(+15.99)GEAGLP(+15.99)GAK.G	N	62.69	1638.7961	0.6	820.4058	2	15.08	F12:3788	8	517	534	Hydroxylation
4	11	tr|F6VUP8|F6VUP8_HORSE	K.GEPGSP(+15.99)GENGAP(+15.99)GQMGPR.G	N	62.62	1725.7375	0.5	863.8765	2	15.86	F12:4058	7	283	300	Hydroxylation
4	11	tr|F6VUP8|F6VUP8_HORSE	K.GEP(+15.99)GSP(+15.99)GENGAP(+15.99)GQMGPR.G	N	62.3	1741.7325	0.6	871.8741	2	15.27	F12:3856	5	283	300	Hydroxylation
4	11	tr|F6VUP8|F6VUP8_HORSE	R.GLTGPIGPP(+15.99)GPAGAPGDK.G	N	62.01	1573.8099	1.1	787.9131	2	21.15	F9:5914	4	760	777	Hydroxylation
4	11	tr|F6VUP8|F6VUP8_HORSE	K.G(+57.02)DAGPAGPKGEPGSP(+15.99)GENGAP(+15.99)GQMGPR.G	N	61.65	2533.125	0.4	845.3826	3	16.46	F11:4273	1	274	300	Carbamidomethylation (DHKE X@N-term); Hydroxylation
4	11	tr|F6VUP8|F6VUP8_HORSE	R.GPSGPQGPSGPP(+15.99)GPK.G	N	61.3	1331.647	0.5	666.8311	2	15.04	F9:3722	9	412	426	Hydroxylation
4	11	tr|F6VUP8|F6VUP8_HORSE	R.GNDGATGAAGPP(+15.99)GPTGPAGPP(+15.99)GFP(+15.99)GAVGAK.G	N	61.27	2547.199	1	850.0745	3	21.63	F9:6084	3	319	348	Hydroxylation
4	11	tr|F6VUP8|F6VUP8_HORSE	R.GARGEPGPTGLP(+15.99)GPP(+15.99)GER.G	N	61.27	1732.8491	1.1	578.6243	3	17.02	F12:4477	2	466	483	Hydroxylation
4	11	tr|F6VUP8|F6VUP8_HORSE	R.GPSGPQGPSGPP(+15.99)GPK(+15.99)GN.S	N	60.83	1518.7062	-0.5	760.36	2	15.16	F12:3816	4	412	428	Hydroxylation
4	11	tr|F6VUP8|F6VUP8_HORSE	R.GAPGDRGEPGPP(+15.99)GPAGFAGPP(+15.99)GADGQPGAK.G	N	60.54	2670.2422	1.9	891.0897	3	19.52	F9:5344	1	793	822	Hydroxylation
4	11	tr|F6VUP8|F6VUP8_HORSE	K.GDAGPP(+15.99)GPAGPAGPP(+15.99)GPIGSVGAPGPK(+15.99).G	N	60.53	2279.1182	0.1	760.7134	3	21.69	F9:6106	3	832	858	Hydroxylation
4	11	tr|F6VUP8|F6VUP8_HORSE	R.GPSGPQGPSGPP(+15.99)GP(+15.99)K.G	N	60.37	1347.6418	-1	674.8275	2	15.35	F12:3880	1	412	426	Hydroxylation
4	11	tr|F6VUP8|F6VUP8_HORSE	R.GFSGLDGAK(+15.99)GDAGPAGPK.G	N	60.29	1616.7794	0.4	809.3973	2	18.48	F12:5006	11	265	282	Hydroxylation
4	11	tr|F6VUP8|F6VUP8_HORSE	K.GDAGPP(+15.99)GPAGPAGPP(+15.99)GPIGSVGAP(+15.99)GPK.G	N	59.59	2279.1182	1.8	760.7147	3	21.03	F11:5911	4	832	858	Hydroxylation
4	11	tr|F6VUP8|F6VUP8_HORSE	R.GFP(+15.99)GADGVAGPK(+15.99)GPAGER.G	N	59.38	1670.8011	0.1	836.4079	2	18.26	F11:4925	9	490	507	Hydroxylation
4	11	tr|F6VUP8|F6VUP8_HORSE	R.GFSGLQGPPGP(+15.99)PGSPGEQGPSGASGPAGPR.G	N	59.35	2672.2578	1.5	669.0728	4	22.27	F11:6352	1	1097	1126	Hydroxylation
4	11	tr|F6VUP8|F6VUP8_HORSE	K.TGPP(+15.99)GPAGQDGRPGPPGPP(+15.99)GAR.G	N	58.77	2023.9823	0	675.668	3	16.43	F11:4261	3	549	570	Hydroxylation
4	11	tr|F6VUP8|F6VUP8_HORSE	R.GPSGPQGPSGP(+15.99)P(+15.99)GPK(+15.99).G	N	58.61	1363.6367	2	682.827	2	14.42	F12:3557	4	412	426	Hydroxylation
4	11	tr|F6VUP8|F6VUP8_HORSE	R.GPSGPQGPSGPP(+15.99)GPK(+15.99).G	N	58.48	1347.6418	-0.8	674.8276	2	15.14	F10:3763	4	412	426	Hydroxylation
4	11	tr|F6VUP8|F6VUP8_HORSE	R.GLTGPIGP(+15.99)PGPAGAPGDKGETGPSGPAGPTGAR.G	N	58.28	2866.4209	2.1	717.614	4	20.77	F10:5720	1	760	792	Hydroxylation
4	11	tr|F6VUP8|F6VUP8_HORSE	R.GP(+15.99)SGPQGPSGPP(+15.99)GPK(+15.99).G	N	58.14	1363.6367	0.4	682.8259	2	14.77	F12:3680	4	412	426	Hydroxylation
4	11	tr|F6VUP8|F6VUP8_HORSE	R.GFSGLQGP(+15.99)PGPPGSPGEQGPSGASGPAGPR.G	N	58.09	2672.2578	-0.3	891.7596	3	22.87	F11:6553	2	1097	1126	Hydroxylation
4	11	tr|F6VUP8|F6VUP8_HORSE	R.GEPGPPGP(+15.99)AGFAGPP(+15.99)GADGQPGAK.G	N	58.08	2116.9812	0.9	706.6683	3	20.51	F9:5690	1	799	822	Hydroxylation
4	11	tr|F6VUP8|F6VUP8_HORSE	R.GAPGD(+15.99)RGEP(+15.99)GPPGPAGFAGPP(+15.99)GADGQPGAK.G	N	57.87	2686.2371	0.6	896.4202	3	19.42	F10:5253	1	793	822	Hydroxylation
4	11	tr|F6VUP8|F6VUP8_HORSE	R.GVPGPP(+15.99)GAVGPAGKDGEAGAQGPPGPAGPAGER.G	N	57.83	2847.3899	1.2	950.1384	3	19.25	F11:5279	1	595	627	Hydroxylation
4	11	tr|F6VUP8|F6VUP8_HORSE	R.GARGEP(+15.99)GPTGLP(+15.99)GPP(+15.99)GER.G	N	57.66	1748.8441	0.7	583.9557	3	16.2	F11:4175	3	466	483	Hydroxylation
4	11	tr|F6VUP8|F6VUP8_HORSE	K.GDAGPAGPK(+15.99)GEPGSPGENGAP(+15.99)GQMGPR.G	N	57.59	2476.1035	1.4	826.3763	3	16.88	F9:4387	1	274	300	Hydroxylation
4	11	tr|F6VUP8|F6VUP8_HORSE	R.GPPGSAGAPGKDGLNGLP(+15.99)GPIGP(+15.99)P(+15.99)GPR.G	N	57.34	2437.2349	0.7	813.4195	3	20.8	F12:5841	3	1127	1153	Hydroxylation
4	11	tr|F6VUP8|F6VUP8_HORSE	R.GEPGP(+15.99)PGPAGFAGPP(+15.99)GADGQPGAK.G	N	57.09	2116.9812	1.2	1059.4991	2	20.53	F9:5699	4	799	822	Hydroxylation
4	11	tr|F6VUP8|F6VUP8_HORSE	K.NGDDGEAGKPGRP(+15.99)GER.G	N	56.91	1626.7345	1.7	543.2531	3	11.82	F12:2691	12	225	240	Hydroxylation
4	11	tr|F6VUP8|F6VUP8_HORSE	R.GLTGPIGPP(+15.99)GPAGAP(+15.99)GDK.G	N	56.5	1589.8048	1.2	795.9106	2	20.53	F11:5731	2	760	777	Hydroxylation
4	11	tr|F6VUP8|F6VUP8_HORSE	R.GFSGLQGPP(+15.99)GPPGSPGE(+21.98)QGPSGASGPAGPR.G	N	56.45	2694.2397	1.7	899.0887	3	22.37	F10:6251	1	1097	1126	Hydroxylation; Sodium adduct
4	11	tr|F6VUP8|F6VUP8_HORSE	R.GP(+15.99)SGPQGPSGPP(+15.99)GPK.G	N	56.35	1347.6418	-1.7	674.827	2	14.8	F10:3650	3	412	426	Hydroxylation
4	11	tr|F6VUP8|F6VUP8_HORSE	K.GANGAP(+15.99)GIAGAP(+15.99)GFP(+15.99)GAR.G	N	55.51	1584.7644	0.9	529.2626	3	20	F12:5556	10	394	411	Hydroxylation
4	11	tr|F6VUP8|F6VUP8_HORSE	R.GEPGPTGLP(+15.99)GPP(+15.99)GER.G	N	55.44	1448.6895	1.4	725.353	2	18.55	F12:5030	20	469	483	Hydroxylation
4	11	tr|F6VUP8|F6VUP8_HORSE	R.GFSGLQGPP(+15.99)GPPGSPGEQGPSGASGPAGPR.G	N	55.26	2672.2578	2.8	1337.1399	2	22.29	F11:6359	1	1097	1126	Hydroxylation
4	11	tr|F6VUP8|F6VUP8_HORSE	R.GEP(+15.99)GPTGLP(+15.99)GPP(+15.99)GER.G	N	55.23	1464.6844	0.1	733.3496	2	17.86	F11:4781	12	469	483	Hydroxylation
4	11	tr|F6VUP8|F6VUP8_HORSE	R.GPSGPQGP(+15.99)SGPP(+15.99)GPK.G	N	55.03	1347.6418	2.1	674.8296	2	14.31	F12:3518	3	412	426	Hydroxylation
4	11	tr|F6VUP8|F6VUP8_HORSE	K.D(-18.01)GEAGAQGPP(+15.99)GPAGPAGER.G	N	54.99	1687.7549	1.8	844.8862	2	16.23	F9:4149	2	609	627	Dehydration; Hydroxylation
4	11	tr|F6VUP8|F6VUP8_HORSE	R.GFSGL(+53.97)QGPPGPPGSPGEQGPSGASGPAGPR.G	N	54.79	2710.2346	-0.6	904.4183	3	21.76	F12:6187	3	1097	1126	Trifluoroleucine
4	11	tr|F6VUP8|F6VUP8_HORSE	K.GEPGSP(+15.99)GENGAP(+15.99)GQM(+15.99)GPR.G	N	54.46	1741.7325	1	871.8745	2	14.24	F12:3491	4	283	300	Hydroxylation; Oxidation (M)
4	11	tr|F6VUP8|F6VUP8_HORSE	K.GSP(+15.99)GEAGRP(+15.99)GEAGLP(+15.99)GAK.G	N	54.19	1654.791	-0.8	828.4022	2	14.52	F12:3594	11	517	534	Hydroxylation
4	11	tr|F6VUP8|F6VUP8_HORSE	K.GDAGPP(+15.99)GPAGPAGPPGPIGSVGAPGP(+15.99)K.G	N	53.97	2263.1233	2.5	755.3836	3	22.42	F12:6417	1	832	858	Hydroxylation
4	11	tr|F6VUP8|F6VUP8_HORSE	R.GNDGATGAAGPPGPTGPAGPP(+15.99)GFP(+15.99)GAVGAK(+15.99).G	N	53.91	2547.199	2.9	850.076	3	22.02	F12:6276	4	319	348	Hydroxylation
4	11	tr|F6VUP8|F6VUP8_HORSE	K.NGDDGEAGKPGR(+15.99)P(+15.99)GERGPP(+15.99)GPQGAR.G	N	53.88	2476.1438	-0.5	620.0429	4	13.68	F12:3313	1	225	249	Hydroxylation
4	11	tr|F6VUP8|F6VUP8_HORSE	R.GSAGPP(+15.99)GATGFP(+15.99)GAAGR.V	N	53.61	1458.6851	0.7	487.236	3	18.11	F11:4874	22	862	878	Hydroxylation
4	11	tr|F6VUP8|F6VUP8_HORSE	K.DGLNGLP(+15.99)GPIGP(+15.99)P(+15.99)GPR.G	N	53.42	1560.7896	1	521.271	3	23.41	F9:6689	16	1138	1153	Hydroxylation
4	11	tr|F6VUP8|F6VUP8_HORSE	R.GNDGATGAAGPP(+15.99)GPTGPAGPP(+15.99)GFPGAVGAK.G	N	53.02	2531.2039	1.6	844.7432	3	22.57	F11:6458	4	319	348	Hydroxylation
4	11	tr|F6VUP8|F6VUP8_HORSE	R.GEPGPP(+15.99)GPAGFAGPP(+15.99)GADGQPGAK.G	N	52.98	2116.9812	0.4	1059.4983	2	20.54	F11:5736	1	799	822	Hydroxylation
4	11	tr|F6VUP8|F6VUP8_HORSE	R.GFSGLQGPP(+15.99)GP(+15.99)PGSP(+15.99)GEQGPSGASGPAGPR.G	N	52.97	2704.2476	3.5	902.4263	3	21.99	F11:6255	3	1097	1126	Hydroxylation
4	11	tr|F6VUP8|F6VUP8_HORSE	R.GEP(+15.99)GPP(+15.99)GPAGFAGPP(+15.99)GADGQPGAK.G	N	52.65	2132.9763	-1.1	1067.4943	2	20.14	F9:5561	5	799	822	Hydroxylation
4	11	tr|F6VUP8|F6VUP8_HORSE	R.GPSGPQGPSGP(+15.99)P(+15.99)GPK.G	N	52.64	1347.6418	-1.1	674.8275	2	14.66	F12:3641	4	412	426	Hydroxylation
4	11	tr|F6VUP8|F6VUP8_HORSE	K.DGEAGAQ(+.98)GPP(+15.99)GPAGPAGER.G	N	52.58	1706.7495	2.1	854.3838	2	17.43	F9:4584	1	609	627	Deamidation (NQ); Hydroxylation
4	11	tr|F6VUP8|F6VUP8_HORSE	K.NGDDGEAGKP(+15.99)GRP(+15.99)GER.G	N	52.47	1642.7295	-1.4	822.3708	2	11.13	F11:2479	12	225	240	Hydroxylation
4	11	tr|F6VUP8|F6VUP8_HORSE	R.GQAGVMGFP(+15.99)GP(+15.99)KGAAGEPGK.A	N	52.46	1843.8887	1.9	922.9534	2	19.47	F11:5352	2	571	590	Hydroxylation
4	11	tr|F6VUP8|F6VUP8_HORSE	K.GEPGSPGEN(+.98)GAP(+15.99)GQMGPR.G	N	52.28	1710.7267	-0.7	856.3701	2	17.22	F9:4510	2	283	300	Deamidation (NQ); Hydroxylation
4	11	tr|F6VUP8|F6VUP8_HORSE	R.GQAGVMGFP(+15.99)GPK(+15.99)GAAGEPGK.A	N	51.67	1843.8887	0.6	615.6372	3	19.6	F12:5410	5	571	590	Hydroxylation
4	11	tr|F6VUP8|F6VUP8_HORSE	R.GAP(+15.99)GPAGPKGSPGEAGRP(+15.99)GEAGLP(+15.99)GAK.G	N	51.67	2387.1829	0.5	597.8033	4	15.92	F12:4078	1	508	534	Hydroxylation
4	11	tr|F6VUP8|F6VUP8_HORSE	K.DGEAGAQGPP(+15.99)GPAGPAGERG.E	N	51.51	1762.787	0.2	882.4009	2	17.07	F9:4457	1	609	628	Hydroxylation
4	11	tr|F6VUP8|F6VUP8_HORSE	R.GEPGPTGLP(+15.99)GPPGER.G	N	51.17	1432.6946	-0.4	717.3542	2	19.55	F10:5301	4	469	483	Hydroxylation
4	11	tr|F6VUP8|F6VUP8_HORSE	K.TGPP(+15.99)GPAGQDGRP(+15.99)GPPGPP(+15.99)GAR.G	N	51	2039.9772	1.7	681.0008	3	16.04	F12:4121	5	549	570	Hydroxylation
4	11	tr|F6VUP8|F6VUP8_HORSE	R.G(+57.02)FSGLDGAK(+15.99)GDAGPAGPK.G	N	50.85	1673.8008	3.3	837.9104	2	18.7	F9:5047	2	265	282	Carbamidomethylation (DHKE X@N-term); Hydroxylation
4	11	tr|F6VUP8|F6VUP8_HORSE	K.N(+.98)GDDGEAGKPGRP(+15.99)GER.G	N	50.71	1627.7186	0.5	543.5804	3	12.22	F10:2782	14	225	240	Deamidation (NQ); Hydroxylation
4	11	tr|F6VUP8|F6VUP8_HORSE	K.N(+57.02)GDDGEAGKPGRP(+15.99)GER.G	N	50.59	1683.756	0.2	562.2594	3	11.96	F11:2729	6	225	240	Carbamidomethylation (DHKE X@N-term); Hydroxylation
4	11	tr|F6VUP8|F6VUP8_HORSE	R.GNDGATGAAGPPGPTGPAGP(+15.99)PGFP(+15.99)GAVGAK(+15.99)GEAGPQGAR.G	N	50.25	3370.5925	2.4	1124.5408	3	20.58	F12:5765	1	319	357	Hydroxylation
4	11	tr|F6VUP8|F6VUP8_HORSE	K.G(+57.02)SPGEAGRP(+15.99)GEAGLP(+15.99)GAK.G	N	50.16	1695.8175	1.4	848.9172	2	15.13	F11:3801	4	517	534	Carbamidomethylation (DHKE X@N-term); Hydroxylation
4	11	tr|F6VUP8|F6VUP8_HORSE	R.GLP(+15.99)GPP(+15.99)GAPGP(+15.99)QGFQGPPGEPGEPGASGPMGPR.G	N	50.07	3051.4143	0.8	1018.1462	3	23.49	F12:6775	1	184	216	Hydroxylation
4	11	tr|F6VUP8|F6VUP8_HORSE	K.GDAGPPGP(+15.99)AGPAGPPGPIGSVGAPGPK(+15.99).G	N	49.93	2263.1233	3.3	755.3842	3	22.52	F9:6397	1	832	858	Hydroxylation
4	11	tr|F6VUP8|F6VUP8_HORSE	K.G(+57.02)EPGSP(+15.99)GENGAP(+15.99)GQMGPR.G	N	49.61	1782.759	1.9	892.3885	2	15.86	F9:4012	1	283	300	Carbamidomethylation (DHKE X@N-term); Hydroxylation
4	11	tr|F6VUP8|F6VUP8_HORSE	R.GLPGP(+15.99)PGAPGPQGFQGPPGEPGEPGASGPMGPR.G	N	49.58	3019.4246	1.3	1007.4834	3	24.65	F12:7146	2	184	216	Hydroxylation
4	11	tr|F6VUP8|F6VUP8_HORSE	K.G(+57.02)EP(+15.99)GPTGIQGPP(+15.99)GPAGEEGKR.G	N	49.55	2075.9871	0.9	693.0036	3	17	F9:4432	1	445	465	Carbamidomethylation (DHKE X@N-term); Hydroxylation
4	11	tr|F6VUP8|F6VUP8_HORSE	R.GNDGATGAAGP(+15.99)PGPTGPAGPP(+15.99)GFP(+15.99)GAVGAK.G	N	49.31	2547.199	-0.6	850.0731	3	21.59	F10:5999	1	319	348	Hydroxylation
4	11	tr|F6VUP8|F6VUP8_HORSE	K.GETGPSGPAGPTGAR.G	N	49.19	1310.6215	0.6	656.3184	2	15.32	F9:3818	4	778	792
4	11	tr|F6VUP8|F6VUP8_HORSE	K.GLTGSP(+15.99)GSP(+15.99)GPDGK(+57.02).T	N	49.14	1314.6051	-0.3	658.3096	2	14.79	F11:3684	4	535	548	Hydroxylation; Carbamidomethylation (DHKE X@N-term)
4	11	tr|F6VUP8|F6VUP8_HORSE	R.GNDGATGAAGPPGP(+15.99)TGPAGPP(+15.99)GFPGAVGAK(+15.99).G	N	49.08	2547.199	1.1	850.0745	3	22.49	F10:6289	3	319	348	Hydroxylation
4	11	tr|F6VUP8|F6VUP8_HORSE	R.GNDGATGAAGPPGPTGPAGPP(+15.99)GFPGAVGAK(+15.99)GEAGPQGAR.G	N	48.75	3354.5977	2.8	1119.2096	3	21.27	F12:6014	1	319	357	Hydroxylation
4	11	tr|F6VUP8|F6VUP8_HORSE	K.GE(+57.02)PGPTGIQGPP(+15.99)GPAGEEGKR.G	N	48.74	2059.9922	0	687.6713	3	17.56	F10:4606	4	445	465	Carbamidomethylation (DHKE X@N-term); Hydroxylation
4	11	tr|F6VUP8|F6VUP8_HORSE	R.GQAGVMGFP(+15.99)GPK(+15.99)GAAGEP(+15.99)GK.A	N	48.7	1859.8835	0.9	620.969	3	19.01	F12:5199	2	571	590	Hydroxylation
4	11	tr|F6VUP8|F6VUP8_HORSE	K.GDAGPAGPKGEP(+15.99)GSPGENGAP(+15.99)GQM(+15.99)GPR.G	N	48.66	2492.0986	0.5	831.7072	3	15.21	F10:3786	1	274	300	Hydroxylation; Oxidation (M)
4	11	tr|F6VUP8|F6VUP8_HORSE	R.GLP(+15.99)GPPGAPGP(+15.99)QGFQGPPGEPGEP(+15.99)GASGPMGPR.G	N	48.5	3051.4143	0.8	1018.1462	3	23.91	F11:6896	1	184	216	Hydroxylation
4	11	tr|F6VUP8|F6VUP8_HORSE	R.GVPGPP(+15.99)GAVGPAGK.D	N	48.35	1175.6298	1.5	588.8231	2	17.42	F12:4624	7	595	608	Hydroxylation
4	11	tr|F6VUP8|F6VUP8_HORSE	K.GE(+57.02)P(+15.99)GPTGIQGPP(+15.99)GPAGEEGKR.G	N	48.34	2075.9871	0.2	693.0031	3	17.08	F12:4502	3	445	465	Carbamidomethylation (DHKE X@N-term); Hydroxylation
4	11	tr|F6VUP8|F6VUP8_HORSE	K.GEP(+15.99)GSPGEN(+.98)GAP(+15.99)GQMGPR.G	N	48.15	1726.7217	1.1	864.3691	2	16.68	F12:4355	4	283	300	Hydroxylation; Deamidation (NQ)
4	11	tr|F6VUP8|F6VUP8_HORSE	K.N(+.98)GDDGEAGKPGRP(+15.99)GERGPP(+15.99)GPQGAR.G	N	48.12	2461.1328	2.1	616.2917	4	14.22	F11:3487	1	225	249	Deamidation (NQ); Hydroxylation
4	11	tr|F6VUP8|F6VUP8_HORSE	N.GPAGPAGPIGPVGAR.G	N	48.09	1272.6938	-0.2	637.3541	2	20.2	F12:5631	4	1055	1069
4	11	tr|F6VUP8|F6VUP8_HORSE	R.GRP(+15.99)GAPGPAGAR.G	N	47.95	1078.5631	1.6	540.2897	2	13.03	F12:3094	8	307	318	Hydroxylation
4	11	tr|F6VUP8|F6VUP8_HORSE	R.GFP(+15.99)GADGVAGPKGPAGER.G	N	47.89	1654.8063	0.9	552.6099	3	18.42	F11:4982	2	490	507	Hydroxylation
4	11	tr|F6VUP8|F6VUP8_HORSE	K.NGDDGEAGKP(+15.99)GRP(+15.99)GERGPP(+15.99)GPQGAR.G	N	47.6	2476.1438	0.9	620.0438	4	13.5	F11:3255	1	225	249	Hydroxylation
4	11	tr|F6VUP8|F6VUP8_HORSE	K.GDAGPPGPAGPAGPP(+15.99)GPIGSVGAP(+15.99)GPK(+15.99).G	N	47.25	2279.1182	0.7	760.7139	3	21.47	F12:6084	1	832	858	Hydroxylation
4	11	tr|F6VUP8|F6VUP8_HORSE	W.G(+42.01)SGE(+14.02)GHNGPAGPAGPIGPVGAR.G	Y	47.23	1966.9608	1.7	656.662	3	21.85	F12:6216	4	1048	1069	Acetylation (N-term); Methyl ester
4	11	tr|F6VUP8|F6VUP8_HORSE	K.GEPGSP(+15.99)GEN(+.98)GAP(+15.99)GQMGPR.G	N	47.12	1726.7217	1.3	864.3693	2	16.28	F11:4203	6	283	300	Hydroxylation; Deamidation (NQ)
4	11	tr|F6VUP8|F6VUP8_HORSE	R.G(+57.02)PSGPQGPSGPP(+15.99)GPK.G	N	47.11	1388.6683	0.8	695.342	2	15.52	F12:3940	6	412	426	Carbamidomethylation (DHKE X@N-term); Hydroxylation
4	11	tr|F6VUP8|F6VUP8_HORSE	R.GVQGPPGPAGPR.G	N	47.08	1088.5726	1.3	545.2943	2	16.57	F12:4314	4	682	693
4	11	tr|F6VUP8|F6VUP8_HORSE	K.N(+.98)GDDGEAGKP(+15.99)GRP(+15.99)GER.G	N	47.02	1643.7135	-0.5	822.8636	2	11.61	F12:2619	12	225	240	Deamidation (NQ); Hydroxylation
4	11	tr|F6VUP8|F6VUP8_HORSE	K.N(+57.02)GDDGEAGKP(+15.99)GRP(+15.99)GER.G	N	47.02	1699.751	-0.3	425.9449	4	11.44	F12:2572	3	225	240	Carbamidomethylation (DHKE X@N-term); Hydroxylation
4	11	tr|F6VUP8|F6VUP8_HORSE	R.GEPGPTGLP(+15.99)GP(+15.99)PGER.G	N	46.93	1448.6895	1.8	725.3533	2	18.87	F9:5109	2	469	483	Hydroxylation
4	11	tr|F6VUP8|F6VUP8_HORSE	K.GE(+57.02)PGPTGIQGPP(+15.99)GPAGEEGK.R	N	46.89	1903.8911	-0.1	952.9527	2	19.05	F9:5173	3	445	464	Carbamidomethylation (DHKE X@N-term); Hydroxylation
4	11	tr|F6VUP8|F6VUP8_HORSE	F.SGLQGP(+15.99)PGPP(+15.99)GSPGEQGPSGASGPAGPR.G	N	46.86	2484.1628	2	829.0632	3	19.32	F12:5308	1	1099	1126	Hydroxylation
4	11	tr|F6VUP8|F6VUP8_HORSE	N.GDDGEAGKP(+15.99)GRP(+15.99)GER.G	N	46.69	1528.6865	0.6	510.5698	3	11.22	F12:2501	6	226	240	Hydroxylation
4	11	tr|F6VUP8|F6VUP8_HORSE	R.GFSGLDGAK(+15.99)GDAGP(+15.99)AGPK.G	N	46.63	1632.7743	0.7	545.2657	3	17.65	F11:4708	1	265	282	Hydroxylation
4	11	tr|F6VUP8|F6VUP8_HORSE	R.GFS(+162.05)GLDGAK(+15.99)GDAGPAGPK.G	N	46.34	1778.8322	0.4	593.9515	3	18.33	F12:4952	4	265	282	Hexose (NSY); Hydroxylation
4	11	tr|F6VUP8|F6VUP8_HORSE	R.GVPGPPGAVGPAGK.D	N	46.24	1159.6349	1.6	387.5529	3	18.75	F12:5108	13	595	608
4	11	tr|F6VUP8|F6VUP8_HORSE	R.GFSGLDGAK(+15.99)GDAGPAGPK(+15.99).G	N	46.09	1632.7743	1.4	545.2661	3	18.35	F12:4959	3	265	282	Hydroxylation
4	11	tr|F6VUP8|F6VUP8_HORSE	D.GEAGAQGPP(+15.99)GPAGPAGER.G	N	46.02	1590.7385	2.7	796.3787	2	15.95	F9:4046	1	610	627	Hydroxylation
4	11	tr|F6VUP8|F6VUP8_HORSE	K.GEPGDAGAKGDAGPP(+15.99)GPAGPAGPPGPIGSVGAP(+15.99)GPK(+15.99).G	N	45.98	3061.4739	2.8	766.3779	4	20.54	F11:5735	1	823	858	Hydroxylation
4	11	tr|F6VUP8|F6VUP8_HORSE	N.GDDGEAGKPGRP(+15.99)GER.G	N	45.76	1512.6917	1.2	505.2384	3	11.82	F12:2692	5	226	240	Hydroxylation
4	11	tr|F6VUP8|F6VUP8_HORSE	K.GADGSPGKDGVR.G	N	45.63	1114.5366	2.1	558.2767	2	12.58	F12:2933	6	748	759
4	11	tr|F6VUP8|F6VUP8_HORSE	R.GVP(+15.99)GPPGAVGPAGK.D	N	45.59	1175.6298	2	588.8233	2	18.07	F9:4818	8	595	608	Hydroxylation
4	11	tr|F6VUP8|F6VUP8_HORSE	K.P(+15.99)GEQGVPGDLGAPGP(+15.99)SGAR.G	N	45.46	1749.8281	-1.2	875.9203	2	19.47	F12:5365	1	654	672	Hydroxylation
4	11	tr|F6VUP8|F6VUP8_HORSE	K.GSPGEAGRP(+15.99)GEAGLP(+15.99)GAK(+15.99).G	N	45.06	1654.791	1.3	552.605	3	14.92	F9:3678	2	517	534	Hydroxylation
4	11	tr|F6VUP8|F6VUP8_HORSE	R.GLP(+15.99)GERGRP(+15.99)GAP(+15.99)GPAGAR.G	N	45.02	1719.8763	0.5	574.2997	3	14.57	F12:3611	4	301	318	Hydroxylation
4	11	tr|F6VUP8|F6VUP8_HORSE	R.GSAGP(+15.99)P(+15.99)GATGFP(+15.99)GAAGR.V	N	45.01	1474.6801	3	738.3495	2	17.39	F12:4615	4	862	878	Hydroxylation
4	11	tr|F6VUP8|F6VUP8_HORSE	R.GLPGP(+15.99)PGAPGPQGFQGPPGEPGEP(+15.99)GASGPMGPR.G	N	44.99	3035.4194	1.4	1012.8152	3	24.39	F11:7048	1	184	216	Hydroxylation
4	11	tr|F6VUP8|F6VUP8_HORSE	R.G(+57.02)RP(+15.99)GAPGPAGAR.G	N	44.92	1135.5846	1.7	568.8005	2	13.35	F12:3202	8	307	318	Carbamidomethylation (DHKE X@N-term); Hydroxylation
4	11	tr|F6VUP8|F6VUP8_HORSE	K.GDAGP(+15.99)PGPAGPAGPPGPIGSVGAP(+15.99)GPK(+15.99).G	N	44.91	2279.1182	-0.1	760.7133	3	22.03	F10:6137	1	832	858	Hydroxylation
4	11	tr|F6VUP8|F6VUP8_HORSE	K.G(+57.02)NSGEPGAP(+15.99)GNKGDTGAK.G	N	44.88	1685.7605	-0.1	843.8875	2	12.03	F9:2711	2	427	444	Carbamidomethylation (DHKE X@N-term); Hydroxylation
4	11	tr|F6VUP8|F6VUP8_HORSE	K.TGPP(+15.99)GPAGQDGRP(+15.99)GPPGP(+15.99)PGAR.G	N	44.81	2039.9772	0.7	681.0001	3	15.77	F10:3967	1	549	570	Hydroxylation
4	11	tr|F6VUP8|F6VUP8_HORSE	R.GVQGPP(+15.99)GPAGPR.G	N	44.77	1104.5675	0.8	553.2914	2	16.81	F11:4400	44	682	693	Hydroxylation
4	11	tr|F6VUP8|F6VUP8_HORSE	R.GP(+15.99)SGPQGPSGP(+15.99)P(+15.99)GPK.G	N	44.75	1363.6367	1	682.8263	2	14.08	F12:3437	1	412	426	Hydroxylation
4	11	tr|F6VUP8|F6VUP8_HORSE	K.G(+57.02)EPGPTGIQGPP(+15.99)GPAGEEGKR.G	N	44.72	2059.9922	1.7	687.6725	3	17.56	F12:4673	1	445	465	Carbamidomethylation (DHKE X@N-term); Hydroxylation
4	11	tr|F6VUP8|F6VUP8_HORSE	K.GDAGPPGPAGPAGPPGPIGSVGAP(+15.99)GPK(+15.99).G	N	44.66	2263.1233	3.8	755.3846	3	22.3	F11:6363	1	832	858	Hydroxylation
4	11	tr|F6VUP8|F6VUP8_HORSE	K.DGLNGLP(+15.99)GPIGPP(+15.99)GPR.G	N	44.62	1544.7947	0.5	773.405	2	24	F12:6940	3	1138	1153	Hydroxylation
4	11	tr|F6VUP8|F6VUP8_HORSE	K.G(+57.02)LTGSP(+15.99)GSP(+15.99)GPDGK.T	N	44.59	1314.6051	0.5	658.3102	2	15.02	F9:3713	2	535	548	Carbamidomethylation (DHKE X@N-term); Hydroxylation
4	11	tr|F6VUP8|F6VUP8_HORSE	R.GNDGATGAAGPP(+15.99)GPTGPAGPP(+15.99)GFPGAVGAK(+15.99).G	N	44.53	2547.199	1.8	1274.609	2	22.52	F12:6451	3	319	348	Hydroxylation
4	11	tr|F6VUP8|F6VUP8_HORSE	K.GLTGSP(+15.99)GSPGPDGK.T	N	44.39	1241.5887	1.2	621.8024	2	15.64	F12:3982	10	535	548	Hydroxylation
4	11	tr|F6VUP8|F6VUP8_HORSE	K.GLTGSP(+15.99)GSP(+15.99)GPDGK.T	N	44.08	1257.5836	1.1	629.7998	2	14.78	F12:3685	17	535	548	Hydroxylation
4	11	tr|F6VUP8|F6VUP8_HORSE	K.P(+15.99)GEQGVPGDLGAP(+15.99)GPSGAR.G	N	43.96	1749.8281	2	875.9231	2	19.4	F9:5301	1	654	672	Hydroxylation
4	11	tr|F6VUP8|F6VUP8_HORSE	R.GNDGATGAAGPP(+15.99)GPTGPAGP(+15.99)PGFPGAVGAK(+15.99)GEAGPQGAR.G	N	43.9	3370.5925	-0.2	1124.5378	3	21.03	F9:5875	1	319	357	Hydroxylation
4	11	tr|F6VUP8|F6VUP8_HORSE	R.GEPGP(+15.99)PGP(+15.99)AGAAGPAGNP(+15.99)GADGQPGAK.G	N	43.85	2299.0464	0.1	767.3561	3	16.8	F10:4337	1	367	393	Hydroxylation
4	11	tr|F6VUP8|F6VUP8_HORSE	R.GLP(+15.99)GPPGAP(+15.99)GPQGFQGPPGEPGEPGASGPMGPR.G	N	43.74	3035.4194	0.7	1012.8145	3	23.95	F12:6923	6	184	216	Hydroxylation
4	11	tr|F6VUP8|F6VUP8_HORSE	K.GLTGSP(+15.99)GSPGPDGK(+57.02).T	N	43.56	1298.6102	-1.2	650.3116	2	15.64	F11:3976	4	535	548	Hydroxylation; Carbamidomethylation (DHKE X@N-term)
4	11	tr|F6VUP8|F6VUP8_HORSE	K.G(+57.02)NSGEPGAP(+15.99)GNK(+15.99)GDTGAK.G	N	43.46	1701.7554	1	568.2596	3	11.83	F9:2647	2	427	444	Carbamidomethylation (DHKE X@N-term); Hydroxylation
4	11	tr|F6VUP8|F6VUP8_HORSE	R.GRP(+15.99)GAP(+15.99)GPAGAR.G	N	43.39	1094.5581	0.4	548.2866	2	12.2	F12:2809	29	307	318	Hydroxylation
4	11	tr|F6VUP8|F6VUP8_HORSE	R.GFSGLDGAK(+15.99)GD(+57.02)AGPAGPK.G	N	43.27	1673.8008	0.4	558.9411	3	18.51	F11:5015	2	265	282	Hydroxylation; Carbamidomethylation (DHKE X@N-term)
4	11	tr|F6VUP8|F6VUP8_HORSE	R.G(+57.02)PSGPQGPSGPP(+15.99)GPK(+15.99).G	N	43.25	1404.6633	-0.5	703.3386	2	15.19	F12:3826	4	412	426	Carbamidomethylation (DHKE X@N-term); Hydroxylation
4	11	tr|F6VUP8|F6VUP8_HORSE	R.GVP(+15.99)GPP(+15.99)GAVGPAGK.D	N	43.22	1191.6248	0.5	596.8199	2	16.84	F12:4412	14	595	608	Hydroxylation
4	11	tr|F6VUP8|F6VUP8_HORSE	R.GLP(+15.99)GPPGAP(+15.99)GPQGFQGPPGEP(+15.99)GEPGASGPMGPR.G	N	43.19	3051.4143	1.4	1018.1469	3	23.83	F12:6885	1	184	216	Hydroxylation
4	11	tr|F6VUP8|F6VUP8_HORSE	R.GLPGP(+15.99)PGAPGPQGFQGPP(+15.99)GEPGEPGASGPMGPR.G	N	42.99	3035.4194	0.8	1012.8145	3	24.3	F12:7027	1	184	216	Hydroxylation
4	11	tr|F6VUP8|F6VUP8_HORSE	K.SAGISVPGPMGPSGPR.G	N	42.98	1465.7347	2.8	733.8767	2	22.36	F12:6396	4	168	183
4	11	tr|F6VUP8|F6VUP8_HORSE	K.GE(+57.02)PGSP(+15.99)GENGAP(+15.99)GQMGPR.G	N	42.92	1782.759	1.6	892.3882	2	15.97	F12:4093	2	283	300	Carbamidomethylation (DHKE X@N-term); Hydroxylation
4	11	tr|F6VUP8|F6VUP8_HORSE	R.G(+57.02)PSGPQGPSGP(+15.99)P(+15.99)GPK.G	N	42.83	1404.6633	-1	703.3383	2	14.55	F11:3603	1	412	426	Carbamidomethylation (DHKE X@N-term); Hydroxylation
4	11	tr|F6VUP8|F6VUP8_HORSE	R.GEPGPTGLP(+15.99)GP(+15.99)P(+15.99)GER.G	N	42.7	1464.6844	3.1	733.3518	2	17.36	F11:4603	4	469	483	Hydroxylation
4	11	tr|F6VUP8|F6VUP8_HORSE	K.G(+57.02)E(+57.02)PGPTGIQGPP(+15.99)GPAGEEGKR.G	N	42.55	2117.0137	1.6	706.6796	3	19.67	F9:5395	1	445	465	Carbamidomethylation (DHKE X@N-term); Hydroxylation
4	11	tr|F6VUP8|F6VUP8_HORSE	K.GDAGPAGP(+15.99)KGEPGSPGENGAP(+15.99)GQM(+15.99)GPR.G	N	42.42	2492.0986	-0.5	831.7064	3	15.75	F10:3964	1	274	300	Hydroxylation; Oxidation (M)
4	11	tr|F6VUP8|F6VUP8_HORSE	R.GNDGATGAAGPPGPTGPAGPP(+15.99)GFPGAVGAK(+15.99).G	N	42.02	2531.2039	3.2	844.7446	3	23.04	F9:6570	4	319	348	Hydroxylation
4	11	tr|F6VUP8|F6VUP8_HORSE	K.GADGSP(+15.99)GKDGVR.G	N	41.95	1130.5316	0.3	566.2733	2	11.82	F12:2690	6	748	759	Hydroxylation
4	11	tr|F6VUP8|F6VUP8_HORSE	R.GLP(+15.99)GTAGLP(+15.99)GMK(+15.99)GHR.G	N	41.88	1495.7565	-0.1	499.5927	3	17.78	F11:4756	2	250	264	Hydroxylation
4	11	tr|F6VUP8|F6VUP8_HORSE	R.GE(+57.02)PGPTGLP(+15.99)GPPGER.G	N	41.78	1489.7161	1.6	745.8665	2	19.45	F12:5355	1	469	483	Carbamidomethylation (DHKE X@N-term); Hydroxylation
4	11	tr|F6VUP8|F6VUP8_HORSE	R.GDAGPK(+15.99)GADGSPGK.D	N	41.68	1228.5684	0.3	410.5302	3	12.05	F12:2765	2	742	755	Hydroxylation
4	11	tr|F6VUP8|F6VUP8_HORSE	G.PAGPAGPIGPVGAR.G	N	41.5	1215.6724	0.1	608.8435	2	20.2	F10:5525	1	1056	1069
4	11	tr|F6VUP8|F6VUP8_HORSE	K.GEPGSPGENGAP(+15.99)GQM(+15.99)GPR.G	N	41.43	1725.7375	-0.4	863.8757	2	14.99	F10:3709	2	283	300	Hydroxylation; Oxidation (M)
4	11	tr|F6VUP8|F6VUP8_HORSE	K.DGE(+21.98)AGAQGPP(+15.99)GPAGPAGER.G	N	41.07	1727.7474	0.1	576.9232	3	17.04	F11:4486	4	609	627	Sodium adduct; Hydroxylation
4	11	tr|F6VUP8|F6VUP8_HORSE	R.G(+57.02)SAGPP(+15.99)GATGFP(+15.99)GAAGR.V	N	41.05	1515.7065	0.9	758.8613	2	18.04	F10:4777	4	862	878	Carbamidomethylation (DHKE X@N-term); Hydroxylation
4	11	tr|F6VUP8|F6VUP8_HORSE	R.GVPGP(+15.99)PGAVGPAGKDGEAGAQGPP(+15.99)GPAGPAGER.G	N	41	2863.3848	2.1	955.4709	3	18.88	F10:5069	1	595	627	Hydroxylation
4	11	tr|F6VUP8|F6VUP8_HORSE	R.GEP(+15.99)GPPGPAGFAGPP(+15.99)GADGQPGAK.G	N	40.97	2116.9812	4	706.6705	3	20.86	F9:5815	1	799	822	Hydroxylation
4	11	tr|F6VUP8|F6VUP8_HORSE	K.DGEAGAQGPPGPAGPAGERGEQGPAG(-.98).S	N	40.82	2285.042	1.2	762.6888	3	18.38	F11:4968	2	609	634	Amidation
4	11	tr|F6VUP8|F6VUP8_HORSE	R.GPSGPQ(+.98)GPSGPP(+15.99)GPK(+15.99).G	N	40.58	1348.6259	-0.7	675.3197	2	15.44	F9:3861	2	412	426	Deamidation (NQ); Hydroxylation
4	11	tr|F6VUP8|F6VUP8_HORSE	G.D(+15.99)KGETGPSGPAGPTGAR.G	N	40.57	1569.7383	2.7	524.2548	3	14.7	F12:3655	1	776	792	Hydroxylation
4	11	tr|F6VUP8|F6VUP8_HORSE	R.GAPGD(+15.99)RGEPGPP(+15.99)GPAGFAGP(+15.99)PGADGQPGAK.G	N	40.41	2686.2371	0.9	896.4204	3	19.43	F9:5310	1	793	822	Hydroxylation
4	11	tr|F6VUP8|F6VUP8_HORSE	K.GEP(+15.99)GSPGENGAP(+15.99)GQMGPR.G	N	40.39	1725.7375	2.8	576.2548	3	15.88	F10:4005	1	283	300	Hydroxylation
4	11	tr|F6VUP8|F6VUP8_HORSE	R.GEPGPPGP(+15.99)AGFAGPP(+15.99)GADGQPGAK(+15.99).G	N	40.36	2132.9763	0.4	711.9997	3	20.51	F9:5691	2	799	822	Hydroxylation
4	11	tr|F6VUP8|F6VUP8_HORSE	R.GQAGVMGFP(+15.99)GPK.G	N	40.24	1160.5648	1.7	581.2906	2	20.9	F12:5879	9	571	582	Hydroxylation
4	11	tr|F6VUP8|F6VUP8_HORSE	K.NGDDGEAGKPGRP(+15.99)GERGP(+15.99)PGPQGAR.G	N	40.23	2460.1489	2	821.0586	3	14.05	F11:3424	1	225	249	Hydroxylation
4	11	tr|F6VUP8|F6VUP8_HORSE	R.G(+57.02)FSGLD(+57.02)GAK(+15.99)GDAGPAGPK.G	N	40.19	1730.8223	1	866.4193	2	21.37	F9:5992	3	265	282	Carbamidomethylation (DHKE X@N-term); Hydroxylation
4	11	tr|F6VUP8|F6VUP8_HORSE	K.G(+57.02)E(+57.02)TGPSGPAGPTGAR.G	N	40.13	1424.6644	1.4	713.3405	2	18.11	F9:4835	1	778	792	Carbamidomethylation (DHKE X@N-term)
4	11	tr|F6VUP8|F6VUP8_HORSE	R.G(+57.02)VQGPP(+15.99)GPAGPR.G	N	40.12	1161.589	1.7	581.8027	2	15.64	F12:3981	11	682	693	Carbamidomethylation (DHKE X@N-term); Hydroxylation
4	11	tr|F6VUP8|F6VUP8_HORSE	R.GFP(+15.99)GADGVAGPK(+57.02)GPAGER.G	N	40.09	1711.8278	0.8	571.617	3	18.51	F11:5016	1	490	507	Hydroxylation; Carbamidomethylation (DHKE X@N-term)
4	11	tr|F6VUP8|F6VUP8_HORSE	R.GPSGPQGP(+15.99)SGPP(+15.99)GPK(+15.99).G	N	40.07	1363.6367	2.1	682.8271	2	13.95	F9:3346	1	412	426	Hydroxylation
4	11	tr|F6VUP8|F6VUP8_HORSE	R.GP(+15.99)SGPQGPSGP(+15.99)PGPK(+15.99).G	N	40.03	1363.6367	2	682.827	2	13.94	F10:3356	1	412	426	Hydroxylation
4	11	tr|F6VUP8|F6VUP8_HORSE	R.G(+57.02)PSGPQGP(+15.99)SGPP(+15.99)GPK.G	N	39.97	1404.6633	0.9	703.3396	2	14.25	F10:3464	4	412	426	Carbamidomethylation (DHKE X@N-term); Hydroxylation
4	11	tr|F6VUP8|F6VUP8_HORSE	K.GNSGEPGAP(+15.99)GNK(+15.99)GDTGAK(+15.99).G	N	39.83	1660.7288	0.6	554.5839	3	11.63	F9:2597	1	427	444	Hydroxylation
4	11	tr|F6VUP8|F6VUP8_HORSE	K.DGE(+21.98)AGAQGPPGPAGPAGER.G	N	39.81	1711.7526	-2.1	571.5903	3	17.85	F9:4738	3	609	627	Sodium adduct
4	11	tr|F6VUP8|F6VUP8_HORSE	R.G(+57.02)FP(+15.99)GADGVAGPK(+15.99)GPAGER.G	N	39.56	1727.8226	-0.2	576.9481	3	18.33	F12:4953	4	490	507	Carbamidomethylation (DHKE X@N-term); Hydroxylation
4	11	tr|F6VUP8|F6VUP8_HORSE	R.GQAGVM(+15.99)GFP(+15.99)GPK(+15.99).G	N	39.45	1192.5546	2.2	597.2859	2	18.52	F9:4979	11	571	582	Oxidation (M); Hydroxylation
4	11	tr|F6VUP8|F6VUP8_HORSE	R.GLTGPIGPPGPAGAPGD(+21.98)K(+42.01)GETGPSGPAGPTGAR.G	N	39.35	2914.4185	-3.7	972.4765	3	19.56	F11:5384	1	760	792	Sodium adduct; Acetylation (K)
4	11	tr|F6VUP8|F6VUP8_HORSE	R.G(+57.02)QAGVMGFP(+15.99)GPK(+15.99).G	N	39.35	1233.5812	1.8	617.799	2	21.26	F11:5993	15	571	582	Carbamidomethylation (DHKE X@N-term); Hydroxylation
4	11	tr|F6VUP8|F6VUP8_HORSE	R.G(+57.02)PSGPQGPSGPP(+15.99)GPK(+57.02).G	N	39.29	1445.6898	0.1	723.8522	2	15.29	F9:3808	1	412	426	Carbamidomethylation (DHKE X@N-term); Hydroxylation
4	11	tr|F6VUP8|F6VUP8_HORSE	R.GAP(+15.99)GPAGPK(+15.99)GSP(+15.99)GEAGR.P	N	39.1	1509.7172	1	504.2469	3	12.88	F12:3038	4	508	524	Hydroxylation
4	11	tr|F6VUP8|F6VUP8_HORSE	R.GVPGPP(+15.99)GAVGPAGKDGEAGAQGPP(+15.99)GPAGPAGER.G	N	38.93	2863.3848	0.6	716.8539	4	18.82	F11:5129	1	595	627	Hydroxylation
4	11	tr|F6VUP8|F6VUP8_HORSE	R.GLP(+15.99)GPP(+15.99)GAP(+15.99)GPQGFQGPPGEPGEPGASGPMGPR.G	N	38.81	3051.4143	-1.3	1018.144	3	23.57	F11:6782	3	184	216	Hydroxylation
4	11	tr|F6VUP8|F6VUP8_HORSE	R.GFP(+15.99)GADGVAGPK.G	N	38.66	1087.5298	0.4	544.7724	2	19.64	F12:5424	23	490	501	Hydroxylation
4	11	tr|F6VUP8|F6VUP8_HORSE	R.GQAGVMGFP(+15.99)GPK(+15.99).G	N	38.65	1176.5597	0.1	589.2872	2	21.14	F11:5952	9	571	582	Hydroxylation
4	11	tr|F6VUP8|F6VUP8_HORSE	R.GE(+57.02)PGPTGLP(+15.99)GPP(+15.99)GER.G	N	38.65	1505.7109	1.4	753.8638	2	18.63	F9:5020	4	469	483	Carbamidomethylation (DHKE X@N-term); Hydroxylation
4	11	tr|F6VUP8|F6VUP8_HORSE	R.GVQ(+.98)GPP(+15.99)GPAGPR.G	N	38.58	1105.5515	-0.2	553.7829	2	16.16	F12:4163	4	682	693	Deamidation (NQ); Hydroxylation
4	11	tr|F6VUP8|F6VUP8_HORSE	R.G(+57.02)EPGPTGLP(+15.99)GPP(+15.99)GER.G	N	38.48	1505.7109	0.5	753.8631	2	18.6	F11:5049	3	469	483	Carbamidomethylation (DHKE X@N-term); Hydroxylation
4	11	tr|F6VUP8|F6VUP8_HORSE	A.GPAGPIGPVGAR.G	N	38.44	1047.5825	1	524.7991	2	19.1	F11:5225	4	1058	1069
4	11	tr|F6VUP8|F6VUP8_HORSE	R.GVPGPPGAVGPAGKDGEAGAQGPPGPAGPAGER.G	N	38.42	2831.395	1.2	944.8067	3	20.01	F11:5550	1	595	627
4	11	tr|F6VUP8|F6VUP8_HORSE	N.SGEPGAP(+15.99)GNKGDTGAK.G	N	38.4	1457.6746	0.3	486.899	3	11.92	F11:2716	4	429	444	Hydroxylation
4	11	tr|F6VUP8|F6VUP8_HORSE	R.GVPGP(+15.99)PGAVGPAGK.D	N	38.39	1175.6298	1.4	588.823	2	19.12	F9:5195	5	595	608	Hydroxylation
4	11	tr|F6VUP8|F6VUP8_HORSE	K.G(+57.02)NSGE(+57.02)PGAP(+15.99)GNKGDTGAK.G	N	38.38	1742.7819	1.4	581.9354	3	13.07	F9:3060	1	427	444	Carbamidomethylation (DHKE X@N-term); Hydroxylation
4	11	tr|F6VUP8|F6VUP8_HORSE	R.GQAGVM(+15.99)GFP(+15.99)GPK.G	N	38.13	1176.5597	0.4	589.2874	2	18.31	F12:4944	7	571	582	Oxidation (M); Hydroxylation
4	11	tr|F6VUP8|F6VUP8_HORSE	K.GEPGDAGAKGDAGP(+15.99)PGPAGPAGPP(+15.99)GPIGSVGAPGPK(+15.99).G	N	38.13	3061.4739	0.4	1021.499	3	20.41	F12:5706	1	823	858	Hydroxylation
4	11	tr|F6VUP8|F6VUP8_HORSE	R.G(+57.02)EPGPTGLP(+15.99)GPPGER.G	N	38.05	1489.7161	0.6	745.8657	2	19.45	F11:5345	3	469	483	Carbamidomethylation (DHKE X@N-term); Hydroxylation
4	11	tr|F6VUP8|F6VUP8_HORSE	R.GQAGVM(+15.99)GFP(+15.99)GPK(+15.99)GAAGEPGK.A	N	38.04	1859.8835	0.8	620.9689	3	17.59	F10:4616	1	571	590	Oxidation (M); Hydroxylation
4	11	tr|F6VUP8|F6VUP8_HORSE	R.G(+57.02)P(+15.99)SGPQGPSGPP(+15.99)GPK.G	N	37.93	1404.6633	-1.1	703.3381	2	14.89	F11:3717	2	412	426	Carbamidomethylation (DHKE X@N-term); Hydroxylation
4	11	tr|F6VUP8|F6VUP8_HORSE	R.G(+57.02)RP(+15.99)GAP(+15.99)GPAGAR.G	N	37.47	1151.5795	0.1	384.8671	3	12.36	F12:2856	12	307	318	Carbamidomethylation (DHKE X@N-term); Hydroxylation
4	11	tr|F6VUP8|F6VUP8_HORSE	P.AGPAGPIGPVGAR.G	N	37.44	1118.6196	1.9	560.3182	2	19.47	F12:5366	2	1057	1069
4	11	tr|F6VUP8|F6VUP8_HORSE	K.DGLN(+.98)GLP(+15.99)GPIGPP(+15.99)GPR.G	N	37.41	1545.7787	2.3	773.8984	2	24.88	F11:7214	2	1138	1153	Deamidation (NQ); Hydroxylation
4	11	tr|F6VUP8|F6VUP8_HORSE	R.GFSGLQGPPGP(+15.99)PGSPGE(+21.98)QGPSGASGPAGPR.G	N	37.36	2694.2397	4.7	899.0914	3	22.42	F9:6362	1	1097	1126	Hydroxylation; Sodium adduct
4	11	tr|F6VUP8|F6VUP8_HORSE	R.G(+57.02)VP(+15.99)GPPGAVGPAGK.D	N	37.27	1232.6512	0.2	617.333	2	17.95	F12:4816	5	595	608	Carbamidomethylation (DHKE X@N-term); Hydroxylation
4	11	tr|F6VUP8|F6VUP8_HORSE	K.G(+57.02)ADGSPGKDGVR.G	N	37.17	1171.5581	1.4	586.7872	2	12.66	F12:2964	4	748	759	Carbamidomethylation (DHKE X@N-term)
4	11	tr|F6VUP8|F6VUP8_HORSE	F.QGPPGEP(+15.99)GEPGASGPMGPR.G	N	37.17	1789.8053	0.8	895.9106	2	18.54	F9:4987	1	198	216	Hydroxylation
4	11	tr|F6VUP8|F6VUP8_HORSE	R.GVQGP(+15.99)P(+15.99)GPAGPR.G	N	37.07	1120.5625	0	561.2885	2	14.87	F11:3711	2	682	693	Hydroxylation
4	11	tr|F6VUP8|F6VUP8_HORSE	R.G(+57.02)FP(+15.99)GADGVAGPK.G	N	37	1144.5513	1.4	573.2837	2	19.2	F11:5259	15	490	501	Carbamidomethylation (DHKE X@N-term); Hydroxylation
4	11	tr|F6VUP8|F6VUP8_HORSE	R.GLTGPIGPP(+15.99)GPAGAP(+15.99)GDK(+15.99).G	N	36.99	1605.7998	0.5	803.9076	2	20.5	F11:5720	2	760	777	Hydroxylation
4	11	tr|F6VUP8|F6VUP8_HORSE	R.GPP(+15.99)GSAGAPGKDGLN.G	N	36.72	1309.6262	1.2	655.8212	2	16.1	F12:4143	3	1127	1141	Hydroxylation
4	11	tr|F6VUP8|F6VUP8_HORSE	G.SAGPP(+15.99)GATGFP(+15.99)GAAGR.V	N	36.65	1401.6636	0.2	701.8392	2	18.31	F12:4948	2	863	878	Hydroxylation
4	11	tr|F6VUP8|F6VUP8_HORSE	R.G(+57.02)VPGPP(+15.99)GAVGPAGK.D	N	36.52	1232.6512	1.1	617.3336	2	17.6	F12:4690	4	595	608	Carbamidomethylation (DHKE X@N-term); Hydroxylation
4	11	tr|F6VUP8|F6VUP8_HORSE	G.P(+27.99)AGPAGPIGPVGAR.G	N	36.5	1243.6672	1	622.8415	2	25.15	F12:7306	2	1056	1069	Formylation
4	11	tr|F6VUP8|F6VUP8_HORSE	R.GQAGVMGFP(+15.99)GP(+15.99)K.G	N	36.48	1176.5597	1.7	589.2881	2	20.76	F12:5830	2	571	582	Hydroxylation
4	11	tr|F6VUP8|F6VUP8_HORSE	R.GEPGPTGLP(+15.99)GPP(+15.99)GERGGP(+15.99)GAR.G	N	36.41	1959.9398	-1	654.3199	3	16.88	F11:4425	2	469	489	Hydroxylation
4	11	tr|F6VUP8|F6VUP8_HORSE	R.GSEGPQGVR.G	N	36.36	885.4304	1.5	443.7231	2	13.53	F12:3267	6	358	366
4	11	tr|F6VUP8|F6VUP8_HORSE	R.G(+57.02)VP(+15.99)GPP(+15.99)GAVGPAGK.D	N	36.31	1248.6462	0.6	625.3307	2	16.89	F9:4389	5	595	608	Carbamidomethylation (DHKE X@N-term); Hydroxylation
4	11	tr|F6VUP8|F6VUP8_HORSE	N.G(+27.99)PAGPAGPIGPVGAR.G	N	36.22	1300.6887	2.5	651.3533	2	24.95	F9:7163	4	1055	1069	Formylation
4	11	tr|F6VUP8|F6VUP8_HORSE	R.AVWKPEPC(+57.02)R.V	N	36.21	1141.5702	2	381.5314	3	17.39	F12:4616	3	48	56	Carbamidomethylation
4	11	tr|F6VUP8|F6VUP8_HORSE	R.GAAGLP(+15.99)GPKGDR.G	N	36.19	1110.5781	-1.7	556.2954	2	14.63	F12:3631	3	730	741	Hydroxylation
4	11	tr|F6VUP8|F6VUP8_HORSE	R.GFP(+15.99)GAD(+21.98)GVAGPK.G	N	36.13	1109.5117	1.4	555.7639	2	18.93	F12:5170	5	490	501	Hydroxylation; Sodium adduct
4	11	tr|F6VUP8|F6VUP8_HORSE	K.GLTGSP(+15.99)GSPGPD(+21.98)GK.T	N	35.99	1263.5707	-0.6	632.7922	2	15.67	F11:3987	4	535	548	Hydroxylation; Sodium adduct
4	11	tr|F6VUP8|F6VUP8_HORSE	K.GAAGEPGKAGER.G	N	35.95	1098.5417	0.6	550.2785	2	12	F10:2715	5	583	594
4	11	tr|F6VUP8|F6VUP8_HORSE	K.S(+43.01)AGISVPGPMGPSGPR.G	N	35.84	1508.7405	0.4	755.3778	2	26.62	F11:7763	2	168	183	Carbamylation
4	11	tr|F6VUP8|F6VUP8_HORSE	K.GEPGDAGAKGDAGPP(+15.99)GPAGPAGPPGPIGSVGAP(+15.99)GP(+15.99)K.G	N	35.78	3061.4739	2.1	1021.5007	3	20.59	F10:5658	1	823	858	Hydroxylation
4	11	tr|F6VUP8|F6VUP8_HORSE	R.GQAGVM(+15.99)GFP(+15.99)GP(+15.99)KGAAGEPGK.A	N	35.71	1859.8835	1.2	620.9692	3	17.6	F11:4688	1	571	590	Oxidation (M); Hydroxylation
4	11	tr|F6VUP8|F6VUP8_HORSE	G.ISVPGPMGPSGPR.G	N	35.64	1250.644	1	626.3299	2	21.69	F12:6162	4	171	183
4	11	tr|F6VUP8|F6VUP8_HORSE	K.G(+57.02)ADGSP(+15.99)GKDGVR.G	N	35.38	1187.553	0.1	594.7838	2	11.88	F12:2712	5	748	759	Carbamidomethylation (DHKE X@N-term); Hydroxylation
4	11	tr|F6VUP8|F6VUP8_HORSE	R.GPAGPQGPR.G	N	35.34	835.43	0.3	418.7224	2	13.87	F12:3372	14	1070	1078
4	11	tr|F6VUP8|F6VUP8_HORSE	G.P(+42.01)AGPAGPIGPVGAR.G	N	35.15	1257.6829	1.3	629.8495	2	25.5	F12:7411	4	1056	1069	Acetylation (N-term)
4	11	tr|F6VUP8|F6VUP8_HORSE	K.SAGISVP(+15.99)GPMGPSGPR.G	N	35.15	1481.7296	1.4	741.8731	2	21.3	F11:6010	1	168	183	Hydroxylation
4	11	tr|F6VUP8|F6VUP8_HORSE	R.GAAGLP(+15.99)GPK(+15.99)GDR.G	N	34.99	1126.573	0.1	564.2938	2	14.54	F12:3598	12	730	741	Hydroxylation
4	11	tr|F6VUP8|F6VUP8_HORSE	R.G(+57.02)QAGVMGFP(+15.99)GPK(+15.99)GAAGEPGK.A	N	34.98	1900.91	1.6	634.645	3	19.52	F12:5383	3	571	590	Carbamidomethylation (DHKE X@N-term); Hydroxylation
4	11	tr|F6VUP8|F6VUP8_HORSE	R.GQ(+.98)AGVMGFP(+15.99)GPK.G	N	34.97	1161.5488	0.2	581.7818	2	21.6	F12:6130	3	571	582	Deamidation (NQ); Hydroxylation
4	11	tr|F6VUP8|F6VUP8_HORSE	P.SGPQGPSGPP(+15.99)GPK.G	N	34.91	1177.5728	0.2	589.7938	2	14.61	F12:3624	4	414	426	Hydroxylation
4	11	tr|F6VUP8|F6VUP8_HORSE	K.NGDDGEAGKPGR(+15.99)P(+15.99)GERG.P	N	34.87	1699.751	0.4	567.5912	3	11.36	F12:2550	1	225	241	Hydroxylation
4	11	tr|F6VUP8|F6VUP8_HORSE	R.GPPGSAGAPGK.D	N	34.81	894.4559	1.3	448.2358	2	13.16	F9:3092	4	1127	1137
4	11	tr|F6VUP8|F6VUP8_HORSE	R.GERGFP(+15.99)GER.G	N	34.75	1019.4784	2.1	510.7475	2	14.47	F12:3574	3	673	681	Hydroxylation
4	11	tr|F6VUP8|F6VUP8_HORSE	R.GFSGLDGAK.G	N	34.64	850.4185	2.3	426.2175	2	18.83	F12:5135	14	265	273
4	11	tr|F6VUP8|F6VUP8_HORSE	A.GISVPGPMGPSGPR.G	N	34.6	1307.6655	0.1	654.8401	2	22.14	F11:6306	3	170	183
4	11	tr|F6VUP8|F6VUP8_HORSE	K.TGPP(+15.99)GPAGQDGR.P	N	34.48	1124.521	0.8	563.2682	2	13.9	F12:3382	7	549	560	Hydroxylation
4	11	tr|F6VUP8|F6VUP8_HORSE	R.GD(+21.98)K(+15.99)GETGEQGDR.G	N	34.29	1285.5146	2	643.7659	2	13.01	F9:3041	1	1079	1090	Sodium adduct; Hydroxylation
4	11	tr|F6VUP8|F6VUP8_HORSE	R.G(+57.02)Q(+.98)AGVMGFP(+15.99)GPK.G	N	34.26	1218.5703	1.3	610.2932	2	21.78	F11:6178	1	571	582	Carbamidomethylation (DHKE X@N-term); Deamidation (NQ); Hydroxylation
4	11	tr|F6VUP8|F6VUP8_HORSE	R.G(+57.02)VPGPPGAVGPAGK.D	N	34.24	1216.6564	1	609.3361	2	18.79	F11:5118	4	595	608	Carbamidomethylation (DHKE X@N-term)
4	11	tr|F6VUP8|F6VUP8_HORSE	R.GFP(+15.99)GADGVAGPK(+15.99).G	N	34.21	1103.5247	1.5	552.7704	2	19	F12:5197	4	490	501	Hydroxylation
4	11	tr|F6VUP8|F6VUP8_HORSE	D.K(+15.99)GETGPSGPAGPTGAR.G	N	34.12	1454.7113	2.1	485.912	3	14.23	F12:3490	2	777	792	Hydroxylation
4	11	tr|F6VUP8|F6VUP8_HORSE	K.GE(+57.02)P(+15.99)GPTGIQGPP(+15.99)GPAGEEGK.R	N	33.85	1919.886	0.4	960.9506	2	18.6	F11:5050	3	445	464	Carbamidomethylation (DHKE X@N-term); Hydroxylation
4	11	tr|F6VUP8|F6VUP8_HORSE	K.DGLNGLPGP(+15.99)IGPP(+15.99)GPR.G	N	33.79	1544.7947	0.8	773.4052	2	24.84	F12:7208	1	1138	1153	Hydroxylation
4	11	tr|F6VUP8|F6VUP8_HORSE	G.A(+42.01)DGSP(+15.99)GKDGVR.G	N	33.78	1115.5206	0.3	558.7678	2	13.8	F12:3347	2	749	759	Acetylation (N-term); Hydroxylation
4	11	tr|F6VUP8|F6VUP8_HORSE	R.G(+57.02)QAGVM(+15.99)GFP(+15.99)GPK.G	N	33.72	1233.5812	0	617.7979	2	18.39	F12:4973	4	571	582	Carbamidomethylation (DHKE X@N-term); Oxidation (M); Hydroxylation
4	11	tr|F6VUP8|F6VUP8_HORSE	K.GEP(+15.99)GSPGENGAP(+15.99)GQM(+15.99)GPR.G	N	33.71	1741.7325	2.4	581.5862	3	14.1	F9:3399	3	283	300	Hydroxylation; Oxidation (M)
4	11	tr|F6VUP8|F6VUP8_HORSE	D.GLNGLP(+15.99)GPIGP(+15.99)P(+15.99)GPR.G	N	33.65	1445.7626	1.1	723.8893	2	21.53	F12:6106	2	1139	1153	Hydroxylation
4	11	tr|F6VUP8|F6VUP8_HORSE	G.P(+42.01)SGPQGPSGPP(+15.99)GPK.G	N	33.64	1316.636	2.9	659.3271	2	18.86	F12:5146	1	413	426	Acetylation (N-term); Hydroxylation
4	11	tr|F6VUP8|F6VUP8_HORSE	G.E(+42.01)QGPSGASGPAGPR.G	N	33.54	1308.6058	-0.5	655.3099	2	18.05	F12:4854	2	1113	1126	Acetylation (N-term)
4	11	tr|F6VUP8|F6VUP8_HORSE	K.S(-15.01)AGISVPGPMGPSGPR.G	N	33.45	1450.7238	1.2	726.3701	2	27	F12:7868	4	168	183	ISD (z+2)-series
4	11	tr|F6VUP8|F6VUP8_HORSE	R.GQ(+.98)AGVMGFP(+15.99)GPK(+15.99).G	N	33.43	1177.5437	1.1	589.7798	2	21.72	F11:6159	4	571	582	Deamidation (NQ); Hydroxylation
4	11	tr|F6VUP8|F6VUP8_HORSE	R.GQAGVM(+15.99)GFP(+15.99)GP(+15.99)K.G	N	33.4	1192.5546	2.5	597.2861	2	18.93	F9:5129	3	571	582	Oxidation (M); Hydroxylation
4	11	tr|F6VUP8|F6VUP8_HORSE	P.A(-15.01)GPAGPIGPVGAR.G	N	33.34	1103.6086	0.6	552.812	2	25.38	F12:7373	4	1057	1069	ISD (z+2)-series
4	11	tr|F6VUP8|F6VUP8_HORSE	K.GEPGDAGAKGD(+15.99)AGPPGPAGPAGPP(+15.99)GPIGSVGAP(+15.99)GPK.G	N	33.29	3061.4739	1.1	1021.4997	3	20.03	F10:5466	1	823	858	Hydroxylation
4	11	tr|F6VUP8|F6VUP8_HORSE	K.GNSGE(+57.02)PGAP(+15.99)GNKGDTGAK.G	N	33.27	1685.7605	0.1	562.9275	3	11.96	F10:2704	1	427	444	Carbamidomethylation (DHKE X@N-term); Hydroxylation
4	11	tr|F6VUP8|F6VUP8_HORSE	G.P(+42.01)AGPIGPVGAR.G	N	33.27	1032.5715	2.1	517.2941	2	25	F11:7254	2	1059	1069	Acetylation (N-term)
4	11	tr|F6VUP8|F6VUP8_HORSE	K.DGLNGLP(+15.99)GPIGPPGPR.G	N	33.15	1528.7997	0.1	765.4072	2	25.02	F12:7265	2	1138	1153	Hydroxylation
4	11	tr|F6VUP8|F6VUP8_HORSE	R.GNDGATGAAGP(+15.99)PGPTGPAGPP(+15.99)GFPGAVGAK(+15.99).G	N	33.14	2547.199	3	850.0761	3	22.37	F12:6398	3	319	348	Hydroxylation
4	11	tr|F6VUP8|F6VUP8_HORSE	R.G(+43.01)FP(+15.99)GADGVAGPKGPAGER.G	N	33.07	1697.812	2.5	849.9154	2	20.85	F9:5812	7	490	507	Carbamylation; Hydroxylation
4	11	tr|F6VUP8|F6VUP8_HORSE	K.GNSGEP(+15.99)GAP(+15.99)GNKGDTGAK.G	N	33.06	1644.7339	0.8	549.2523	3	11.16	F10:2485	1	427	444	Hydroxylation
4	11	tr|F6VUP8|F6VUP8_HORSE	R.GPP(+15.99)GSAGAPGK.D	N	33.03	910.4508	1.5	456.2334	2	12.49	F11:2899	3	1127	1137	Hydroxylation
4	11	tr|F6VUP8|F6VUP8_HORSE	R.GPSGPQGPSGPP(+13.98)GPK.G	N	32.87	1329.6312	1.5	665.8239	2	17.41	F11:4623	4	412	426	Proline oxidation to pyroglutamic acid
4	11	tr|F6VUP8|F6VUP8_HORSE	S.AGISVPGPMGPSGPR.G	N	32.81	1378.7026	1.7	690.3597	2	22.46	F11:6419	4	169	183
4	11	tr|F6VUP8|F6VUP8_HORSE	K.NGDDGEAGK(+43.01)PGRP(+15.99)GER.G	N	32.73	1669.7404	0.8	557.5878	3	13.54	F12:3270	3	225	240	Carbamylation; Hydroxylation
4	11	tr|F6VUP8|F6VUP8_HORSE	R.GLP(+15.99)GTAGLP(+15.99)GMK(+15.99).G	N	32.65	1145.5751	3.3	573.7967	2	21.11	F12:5954	4	250	261	Hydroxylation
4	11	tr|F6VUP8|F6VUP8_HORSE	R.GSE(+21.98)GPQGVR.G	N	32.57	907.4124	0.6	454.7137	2	13.42	F10:3198	3	358	366	Sodium adduct
4	11	tr|F6VUP8|F6VUP8_HORSE	A.GPP(+15.99)GATGFP(+15.99)GAAGR.V	N	32.53	1243.5945	1.3	622.8053	2	17.76	F12:4749	1	865	878	Hydroxylation
4	11	tr|F6VUP8|F6VUP8_HORSE	G.I(+42.01)SVPGPMGPSGPR.G	N	32.36	1292.6547	1.6	647.3356	2	28.29	F12:8234	4	171	183	Acetylation (N-term)
4	11	tr|F6VUP8|F6VUP8_HORSE	G.PAGPIGPVGAR.G	N	32.24	990.561	0.9	496.2882	2	18.67	F10:4995	2	1059	1069
4	11	tr|F6VUP8|F6VUP8_HORSE	K.DGEAGAQGPPGPAGPAG(-.98).E	N	32.16	1403.6429	2.2	702.8303	2	19.72	F12:5453	3	609	625	Amidation
4	11	tr|F6VUP8|F6VUP8_HORSE	R.G(+57.02)QAGVMGFP(+15.99)GPK.G	N	32.05	1217.5863	0.4	609.8007	2	21.15	F10:5852	11	571	582	Carbamidomethylation (DHKE X@N-term); Hydroxylation
4	11	tr|F6VUP8|F6VUP8_HORSE	R.G(+57.02)SEGPQGVR.G	N	31.94	942.4519	1.3	472.2338	2	13.59	F12:3288	4	358	366	Carbamidomethylation (DHKE X@N-term)
4	11	tr|F6VUP8|F6VUP8_HORSE	K.GNSGEPGAP(+15.99)GNKGD(+57.02)TGAK.G	N	31.87	1685.7605	-0.1	562.9274	3	11.94	F9:2685	1	427	444	Hydroxylation; Carbamidomethylation (DHKE X@N-term)
4	11	tr|F6VUP8|F6VUP8_HORSE	K.GNSGEPGAP(+15.99)GN(+.98)K(+15.99)GDTGAK.G	N	31.8	1645.7179	1.6	549.5808	3	12.03	F9:2710	2	427	444	Hydroxylation; Deamidation (NQ)
4	11	tr|F6VUP8|F6VUP8_HORSE	K.TGP(+15.99)P(+15.99)GPAGQDGR.P	N	31.7	1140.5159	0.4	571.2654	2	12.97	F12:3073	4	549	560	Hydroxylation
4	11	tr|F6VUP8|F6VUP8_HORSE	R.G(+57.02)VQ(+.98)GPP(+15.99)GPAGPR.G	N	31.52	1162.573	2	582.2949	2	16.17	F10:4109	2	682	693	Carbamidomethylation (DHKE X@N-term); Deamidation (NQ); Hydroxylation
4	11	tr|F6VUP8|F6VUP8_HORSE	R.GQAGVMGFP(+15.99)GP(+15.99)K(+57.02)GAAGEPGK.A	N	31.5	1900.91	1.5	634.6449	3	19.47	F11:5356	1	571	590	Hydroxylation; Carbamidomethylation (DHKE X@N-term)
4	11	tr|F6VUP8|F6VUP8_HORSE	K.SAGISVPGPM(+15.99)GPSGPR.G	N	31.47	1481.7296	1.5	741.8732	2	20.45	F10:5610	1	168	183	Oxidation (M)
4	11	tr|F6VUP8|F6VUP8_HORSE	R.GLPGP(+15.99)PGAPGP(+15.99)QGFQGPPGEPGEPGASGPM(+15.99)GPR.G	N	31.45	3051.4143	1.6	1018.147	3	22.95	F12:6594	1	184	216	Hydroxylation; Oxidation (M)
4	11	tr|F6VUP8|F6VUP8_HORSE	N.G(+57.02)DDGEAGKPGRP(+15.99)GER.G	N	31.4	1569.7131	0	524.245	3	11.78	F11:2676	1	226	240	Carbamidomethylation (DHKE X@N-term); Hydroxylation
4	11	tr|F6VUP8|F6VUP8_HORSE	R.GQ(+.98)AGVM(+15.99)GFP(+15.99)GPK.G	N	31.34	1177.5437	1	589.7797	2	18.81	F10:5043	2	571	582	Deamidation (NQ); Oxidation (M); Hydroxylation
4	11	tr|F6VUP8|F6VUP8_HORSE	N.GAP(+15.99)GIAGAP(+15.99)GFP(+15.99)GAR.G	N	31.3	1342.6628	2.9	672.3406	2	19.83	F12:5493	3	397	411	Hydroxylation
4	11	tr|F6VUP8|F6VUP8_HORSE	K.GADGSP(+15.99)GK(+43.01)DGVR.G	N	31.1	1173.5374	1.3	587.7767	2	13.91	F9:3333	3	748	759	Hydroxylation; Carbamylation
4	11	tr|F6VUP8|F6VUP8_HORSE	Q.GPSGASGPAGPR.G	N	31.08	1009.4941	0.6	505.7546	2	13.8	F11:3347	2	1115	1126
4	11	tr|F6VUP8|F6VUP8_HORSE	R.GDK(-1.03)GETGEQGDR.G	N	31.05	1246.5061	2	624.2616	2	12.9	F9:3001	2	1079	1090	Lysine oxidation to aminoadipic semialdehyde
4	11	tr|F6VUP8|F6VUP8_HORSE	R.GFSGLDGAK(+15.99).G	N	30.91	866.4133	2.4	434.215	2	18.72	F12:5094	6	265	273	Hydroxylation
4	11	tr|F6VUP8|F6VUP8_HORSE	K.NGDDGEAGKPGRP(-27.99)GER.G	N	30.8	1582.7448	0.6	528.5892	3	12.08	F11:2767	1	225	240	Pyrrolidone from Proline
4	11	tr|F6VUP8|F6VUP8_HORSE	R.GPP(+15.99)GPQGAR.G	N	30.74	851.4249	1.3	426.7203	2	12.63	F12:2953	6	241	249	Hydroxylation
4	11	tr|F6VUP8|F6VUP8_HORSE	G.P(+27.99)AGPIGPVGAR.G	N	30.62	1018.5559	2.8	510.2867	2	24.37	F12:7052	3	1059	1069	Formylation
4	11	tr|F6VUP8|F6VUP8_HORSE	G.PAGPAGPP(+15.99)GPIGSVGAP(+15.99)GPK(+15.99).G	N	30.59	1727.8842	1.3	864.9505	2	19.88	F10:5414	1	839	858	Hydroxylation
4	11	tr|F6VUP8|F6VUP8_HORSE	R.G(+57.02)FSGLDGAK.G	N	30.53	907.4399	1.5	454.7279	2	19.23	F12:5278	2	265	273	Carbamidomethylation (DHKE X@N-term)
4	11	tr|F6VUP8|F6VUP8_HORSE	G.L(+42.01)QGPP(+15.99)GPPGSPGEQGPSGASGPAGPR.G	N	30.51	2366.125	-0.9	789.7149	3	24.12	F11:6954	1	1101	1126	Acetylation (N-term); Hydroxylation
4	11	tr|F6VUP8|F6VUP8_HORSE	S.A(+27.99)GISVPGPMGPSGPR.G	N	30.46	1406.6976	0.6	704.3565	2	27.3	F12:7951	4	169	183	Formylation
4	11	tr|F6VUP8|F6VUP8_HORSE	K.GEPGDAGAKGDAGPPGP(+15.99)AGPAGPP(+15.99)GPIGSVGAPGPK(+15.99).G	N	30.38	3061.4739	-0.5	1021.498	3	20.36	F11:5675	1	823	858	Hydroxylation
4	11	tr|F6VUP8|F6VUP8_HORSE	G.F(+42.01)SGLDGAK(+15.99)GDAGPAGPK.G	N	30.36	1601.7684	2.3	801.8934	2	22.94	F11:6577	1	266	282	Acetylation (N-term); Hydroxylation
4	11	tr|F6VUP8|F6VUP8_HORSE	R.G(+57.02)PP(+15.99)GSAGAPGK.D	N	30.31	967.4723	2.2	484.7445	2	12.58	F12:2934	4	1127	1137	Carbamidomethylation (DHKE X@N-term); Hydroxylation
4	11	tr|F6VUP8|F6VUP8_HORSE	P.GIAGAP(+15.99)GFP(+15.99)GAR.G	N	30.27	1101.5566	0.2	551.7857	2	19.47	F11:5353	4	400	411	Hydroxylation
4	11	tr|F6VUP8|F6VUP8_HORSE	P.SGPQGPSGPP(+15.99)GP(+15.99)K.G	N	30.24	1193.5676	0.8	597.7916	2	14.32	F9:3478	1	414	426	Hydroxylation
4	11	tr|F6VUP8|F6VUP8_HORSE	Q.GVPGDLGAP(+15.99)GPSGAR.G	N	30.24	1322.6578	1.9	662.3375	2	18.68	F11:5078	1	658	672	Hydroxylation
4	11	tr|F6VUP8|F6VUP8_HORSE	K.S(+27.99)AGISVPGPMGPSGPR.G	N	30.23	1493.7296	0.3	747.8723	2	26.77	F12:7800	1	168	183	Formylation
4	11	tr|F6VUP8|F6VUP8_HORSE	K.GSPGEAGRP(+15.99)GEAGLP(+15.99)GAKG.L	N	30.22	1695.8175	1.3	566.2805	3	15.08	F9:3734	1	517	535	Hydroxylation
4	11	tr|F6VUP8|F6VUP8_HORSE	R.G(+57.02)FP(+15.99)GADGVAGPK(+15.99).G	N	29.97	1160.5461	0.7	581.2808	2	18.99	F9:5148	2	490	501	Carbamidomethylation (DHKE X@N-term); Hydroxylation
4	11	tr|F6VUP8|F6VUP8_HORSE	K.T(+57.02)GPP(+15.99)GPAGQDGR.P	N	29.92	1181.5425	0	591.7785	2	14.11	F12:3448	3	549	560	Carbamidomethylation (DHKE X@N-term); Hydroxylation
4	11	tr|F6VUP8|F6VUP8_HORSE	R.G(+57.02)AAGLP(+15.99)GPK(+15.99)GDR.G	N	29.85	1183.5945	0.2	592.8046	2	14.61	F12:3623	7	730	741	Carbamidomethylation (DHKE X@N-term); Hydroxylation
4	11	tr|F6VUP8|F6VUP8_HORSE	R.G(+57.02)PP(+15.99)GPQGAR.G	N	29.73	908.4464	0.8	455.2309	2	12.84	F11:3020	4	241	249	Carbamidomethylation (DHKE X@N-term); Hydroxylation
4	11	tr|F6VUP8|F6VUP8_HORSE	G.E(+42.01)TGPSGPAGPTGAR.G	N	29.61	1295.6106	1.4	648.8135	2	18.83	F12:5136	3	779	792	Acetylation (N-term)
4	11	tr|F6VUP8|F6VUP8_HORSE	H.N(-17.03)GPAGPAGPIGPVGAR.G	N	29.59	1369.7102	2.7	685.8642	2	26.13	F9:7524	1	1054	1069	Ammonia-loss (N)
4	11	tr|F6VUP8|F6VUP8_HORSE	K.G(+57.02)AAGEPGKAGER.G	N	29.53	1155.5632	0.5	578.7892	2	12.11	F12:2784	6	583	594	Carbamidomethylation (DHKE X@N-term)
4	11	tr|F6VUP8|F6VUP8_HORSE	K.DGLNGLP(+15.99)GPIGP(+15.99)PGPR.G	N	29.46	1544.7947	-1.1	773.4037	2	24.04	F9:6882	1	1138	1153	Hydroxylation
4	11	tr|F6VUP8|F6VUP8_HORSE	R.GSEGPQ(+.98)GVR.G	N	29.31	886.4144	1.3	444.2151	2	14.11	F11:3446	4	358	366	Deamidation (NQ)
4	11	tr|F6VUP8|F6VUP8_HORSE	R.G(+57.02)AAGLP(+15.99)GPKGDR.G	N	29.2	1167.5996	1.5	584.808	2	14.8	F12:3692	2	730	741	Carbamidomethylation (DHKE X@N-term); Hydroxylation
4	11	tr|F6VUP8|F6VUP8_HORSE	K.GDAGPAGPKGEPGSP(+15.99)GE(+57.02)NGAP(+15.99)GQMGPR.G	N	29.05	2533.125	0.4	634.2888	4	14.56	F11:3607	1	274	300	Hydroxylation; Carbamidomethylation (DHKE X@N-term)
4	11	tr|F6VUP8|F6VUP8_HORSE	G.EQGPSGASGPAGPR.G	N	28.86	1266.5952	0.8	634.3054	2	14.73	F10:3626	1	1113	1126
4	11	tr|F6VUP8|F6VUP8_HORSE	A.G(+27.99)ISVPGPMGPSGPR.G	N	28.84	1335.6605	0.5	668.8379	2	27.27	F11:7947	2	170	183	Formylation
4	11	tr|F6VUP8|F6VUP8_HORSE	K.G(sub S)AGISVPGPMGPSGPR.G	N	28.82	1435.7241	2.8	718.8713	2	22.4	F12:6408	3	168	183	Mutation
4	11	tr|F6VUP8|F6VUP8_HORSE	V.PGPPGAVGPAGK.D	N	28.61	1003.545	0.4	502.78	2	18.69	F12:5082	4	597	608
4	11	tr|F6VUP8|F6VUP8_HORSE	R.GPSGPQGPSGPP(+15.99)GPK(+21.98).G	N	28.54	1353.6289	-0.6	677.8213	2	15.24	F10:3797	3	412	426	Hydroxylation; Sodium adduct
4	11	tr|F6VUP8|F6VUP8_HORSE	G.I(+42.01)SVP(+15.99)GPMGPSGPR.G	N	28.52	1308.6495	0.3	655.3322	2	26.99	F11:7868	2	171	183	Acetylation (N-term); Hydroxylation
4	11	tr|F6VUP8|F6VUP8_HORSE	K.GDAGPPGPAGPAGPPGPIGSVGAP(+15.99)GP(+15.99)K.G	N	28.48	2263.1233	3	755.384	3	22.38	F10:6253	1	832	858	Hydroxylation
4	11	tr|F6VUP8|F6VUP8_HORSE	T.GPSGPAGPTGAR.G	N	28.4	1023.5097	3.3	512.7638	2	14.43	F12:3559	4	781	792
4	11	tr|F6VUP8|F6VUP8_HORSE	R.GLPGP(+15.99)P(+15.99)GAPGPQGFQGPP(+15.99)GEPGEPGASGPMGPR.G	N	28.39	3051.4143	0.7	1018.1461	3	23.61	F9:6750	1	184	216	Hydroxylation
4	11	tr|F6VUP8|F6VUP8_HORSE	K.GAAGEPGK(+43.01)AGER.G	N	28.29	1141.5475	0.7	571.7814	2	13.81	F9:3306	4	583	594	Carbamylation
4	11	tr|F6VUP8|F6VUP8_HORSE	G.LTGSP(+15.99)GSP(+15.99)GPDGK.T	N	28.25	1200.5623	2.2	601.2897	2	13.26	F9:3131	1	536	548	Hydroxylation
4	11	tr|F6VUP8|F6VUP8_HORSE	R.GFP(+15.99)GAD(-18.01)GVAGPK.G	N	28.24	1069.5192	1	535.7674	2	19.21	F12:5270	4	490	501	Hydroxylation; Dehydration
4	11	tr|F6VUP8|F6VUP8_HORSE	G.AP(+15.99)GIAGAP(+15.99)GFP(+15.99)GAR.G	N	28.03	1285.6415	2.6	643.8297	2	19.87	F12:5507	4	398	411	Hydroxylation
4	11	tr|F6VUP8|F6VUP8_HORSE	E.QGPSGASGPAGPR.G	N	27.96	1137.5526	0.9	569.7841	2	14.24	F10:3461	3	1114	1126
4	11	tr|F6VUP8|F6VUP8_HORSE	N.G(+71.04)PAGPAGPIGPVGAR.G	N	27.82	1343.731	-0.7	672.8723	2	20.49	F12:5733	2	1055	1069	Propionamide (K X@N-term)
4	11	tr|F6VUP8|F6VUP8_HORSE	R.GEPGP(+15.99)P(+15.99)GPAGAAGPAGN.P	N	27.78	1404.627	-0.2	703.3206	2	17.96	F9:4778	1	367	383	Hydroxylation
4	11	tr|F6VUP8|F6VUP8_HORSE	R.GLP(+15.99)GPPGAP(+15.99)GPQGFQGPPGEPGEPGASGP(+15.99)MGPR.G	N	27.76	3051.4143	1.7	1018.1472	3	23.05	F11:6618	1	184	216	Hydroxylation
4	11	tr|F6VUP8|F6VUP8_HORSE	G.P(+42.01)MGPSGPR.G	N	27.51	839.3959	1.6	420.7059	2	20.89	F12:5875	4	176	183	Acetylation (N-term)
4	11	tr|F6VUP8|F6VUP8_HORSE	A.DGSPGKDGVR.G	N	27.44	986.4781	2.1	494.2474	2	12.6	F12:2942	4	750	759
4	11	tr|F6VUP8|F6VUP8_HORSE	R.G(+57.02)FSGLDGAK(+15.99)GDAGPAGPK(+15.99).G	N	27.38	1689.7958	0.2	564.2726	3	18.45	F11:4995	1	265	282	Carbamidomethylation (DHKE X@N-term); Hydroxylation
4	11	tr|F6VUP8|F6VUP8_HORSE	D.GLNGLP(+15.99)GPIGP(+15.99)PGP(+15.99)R.G	N	27.35	1445.7626	0.8	723.8892	2	21.6	F9:6075	1	1139	1153	Hydroxylation
4	11	tr|F6VUP8|F6VUP8_HORSE	R.GAAGLP(+15.99)GPK.G	N	27.27	782.4286	1.4	392.2221	2	15.63	F12:3978	6	730	738	Hydroxylation
4	11	tr|F6VUP8|F6VUP8_HORSE	R.G(+57.02)VQGP(+15.99)P(+15.99)GPAGPR.G	N	27.24	1177.584	0.8	589.7997	2	14.81	F9:3641	1	682	693	Carbamidomethylation (DHKE X@N-term); Hydroxylation
4	11	tr|F6VUP8|F6VUP8_HORSE	S.GLQ(+.98)GPPGP(+15.99)PGSPGEQGPSGASGPAGPR.G	N	27.17	2382.1199	1.7	795.0486	3	23.35	F11:6714	1	1100	1126	Deamidation (NQ); Hydroxylation
4	11	tr|F6VUP8|F6VUP8_HORSE	F.P(+15.99)GADGVAGPK.G	N	27.11	883.4399	1.2	442.7278	2	19.21	F12:5269	5	492	501	Hydroxylation
4	11	tr|F6VUP8|F6VUP8_HORSE	G.I(+42.01)SVPGPM(+15.99)GPSGPR.G	N	27.08	1308.6495	-0.7	655.3316	2	25.53	F12:7418	4	171	183	Acetylation (N-term); Oxidation (M)
4	11	tr|F6VUP8|F6VUP8_HORSE	G.P(+42.01)M(+15.99)GPSGPR.G	N	27.04	855.3909	1.2	428.7032	2	17.59	F12:4687	2	176	183	Acetylation (N-term); Oxidation (M)
4	11	tr|F6VUP8|F6VUP8_HORSE	G.P(+42.01)IGPVGAR.G	N	27.02	807.4603	0.5	404.7376	2	24.06	F12:6957	4	1062	1069	Acetylation (N-term)
4	11	tr|F6VUP8|F6VUP8_HORSE	K.GAAGEPGK(+27.99)AGER.G	N	26.95	1126.5366	1.5	564.2764	2	14.06	F10:3398	3	583	594	Formylation
4	11	tr|F6VUP8|F6VUP8_HORSE	R.G(+57.02)E(+57.02)PGPTGLP(+15.99)GPPGER.G	N	26.88	1546.7375	1.4	774.3771	2	22.74	F9:6472	1	469	483	Carbamidomethylation (DHKE X@N-term); Hydroxylation
4	11	tr|F6VUP8|F6VUP8_HORSE	P.SGPQGPSGPP(+15.99)GPK(+15.99).G	N	26.78	1193.5676	0	597.7911	2	14.5	F12:3587	1	414	426	Hydroxylation
4	11	tr|F6VUP8|F6VUP8_HORSE	G.F(+42.01)P(+15.99)GADGVAGPK.G	N	26.66	1072.5189	1.9	537.2678	2	25.22	F12:7329	4	491	501	Acetylation (N-term); Hydroxylation
4	11	tr|F6VUP8|F6VUP8_HORSE	R.GVP(+15.99)GPPGAVGPAGK(+21.98).D	N	26.39	1197.6117	2.3	599.8145	2	17.91	F12:4801	1	595	608	Hydroxylation; Sodium adduct
4	11	tr|F6VUP8|F6VUP8_HORSE	R.G(+57.02)FP(+15.99)GADGVAGPK(+57.02).G	N	26.21	1201.5728	0.4	601.7939	2	19.12	F11:5234	2	490	501	Carbamidomethylation (DHKE X@N-term); Hydroxylation
4	11	tr|F6VUP8|F6VUP8_HORSE	K.TGPP(+15.99)GPAGQDGRPGPPGP(+15.99)P(+15.99)GAR.G	N	25.93	2039.9772	2.3	681.0012	3	16.19	F10:4117	1	549	570	Hydroxylation
4	11	tr|F6VUP8|F6VUP8_HORSE	L.QGPPGPPGS(+203.08)PGEQGPSGASGPAGPR.G	N	25.91	2398.1147	0	800.3788	3	22.71	F11:6503	4	1102	1126	HexNAcylation (ST)
4	11	tr|F6VUP8|F6VUP8_HORSE	R.GFSGLD(+21.98)GAK.G	N	25.82	872.4004	0.8	437.2078	2	18.91	F10:5080	1	265	273	Sodium adduct
4	11	tr|F6VUP8|F6VUP8_HORSE	R.GS(+114.04)EGPQGVR.G	N	25.8	999.4733	1	500.7444	2	16.28	F11:4204	3	358	366	Ubiquitin
4	11	tr|F6VUP8|F6VUP8_HORSE	R.GFSGLDGAK(+57.02).G	N	25.73	907.4399	1.2	454.7278	2	18.88	F11:5149	4	265	273	Carbamidomethylation (DHKE X@N-term)
4	11	tr|F6VUP8|F6VUP8_HORSE	G.DDGEAGKPGRP(+15.99)GER.G	N	25.59	1455.6702	3.7	486.2325	3	11.79	F11:2679	1	227	240	Hydroxylation
4	11	tr|F6VUP8|F6VUP8_HORSE	R.GFSGLA(sub D)GAK.G	N	25.58	806.4286	1.7	404.2223	2	18.74	F12:5103	3	265	273	Mutation
4	11	tr|F6VUP8|F6VUP8_HORSE	R.GAAGLP(+15.99)GPK(+15.99).G	N	25.54	798.4235	0.8	400.2194	2	15.07	F11:3781	5	730	738	Hydroxylation
4	11	tr|F6VUP8|F6VUP8_HORSE	R.GFSGLQGP(+15.99)PGP(+15.99)PGSPGEQGPSGASGPAGPR.G	N	25.44	2688.2527	4.3	897.0953	3	23.73	F11:6834	1	1097	1126	Hydroxylation
4	11	tr|F6VUP8|F6VUP8_HORSE	E.Q(-15.01)GPSGASGPAGPR.G	N	25.37	1122.5417	0.5	562.2784	2	17.71	F12:4729	2	1114	1126	ISD (z+2)-series
4	11	tr|F6VUP8|F6VUP8_HORSE	R.G(+57.02)VP(+15.99)GPPGAVGPAGK(+57.02).D	N	25.34	1289.6727	0.6	645.8441	2	17.72	F9:4693	1	595	608	Carbamidomethylation (DHKE X@N-term); Hydroxylation
4	11	tr|F6VUP8|F6VUP8_HORSE	G.PSGPAGPTGAR.G	N	25.33	966.4883	1.7	484.2522	2	13.94	F9:3342	4	782	792
4	11	tr|F6VUP8|F6VUP8_HORSE	R.GPSGPQ(+.98)GPSGPP(+15.99)GP(+15.99)K.G	N	25.31	1348.6259	3.1	675.3223	2	15.56	F11:3947	1	412	426	Deamidation (NQ); Hydroxylation
4	11	tr|F6VUP8|F6VUP8_HORSE	S.A(+57.02)GISVPGPMGPSGPR.G	N	25.22	1435.7241	1.3	718.8702	2	22.51	F10:6296	1	169	183	Carbamidomethylation (DHKE X@N-term)
4	11	tr|F6VUP8|F6VUP8_HORSE	R.GPAGPQ(+.98)GPR.G	N	25.05	836.414	-0.6	419.214	2	14.11	F12:3446	4	1070	1078	Deamidation (NQ)
4	11	tr|F6VUP8|F6VUP8_HORSE	R.GPP(+15.99)GSAGAPGKD.G	N	25.02	1025.4778	1.2	513.7468	2	12.96	F12:3067	2	1127	1138	Hydroxylation
4	11	tr|F6VUP8|F6VUP8_HORSE	K.SAGISVPGP(+15.99)MGPSGPR.G	N	24.93	1481.7296	3.2	741.8745	2	20.47	F9:5679	2	168	183	Hydroxylation
4	11	tr|F6VUP8|F6VUP8_HORSE	G.PP(+15.99)GAVGPAGKDGEAGAQGPPGPAGPAGER.G	N	24.93	2537.2258	-0.6	846.7487	3	18.29	F10:4859	1	599	627	Hydroxylation
4	11	tr|F6VUP8|F6VUP8_HORSE	K.GE(+57.02)PGSP(+15.99)GENGAPGQM(+15.99)GPR.G	N	24.91	1782.759	-0.7	892.3862	2	15.91	F10:4017	1	283	300	Carbamidomethylation (DHKE X@N-term); Hydroxylation; Oxidation (M)
4	11	tr|F6VUP8|F6VUP8_HORSE	R.GL(+53.97)TGPIGPPGPAGAPGDKGETGPSGPAGPTGAR.G	N	24.86	2904.3977	1.4	727.1077	4	20.55	F12:5753	3	760	792	Trifluoroleucine
4	11	tr|F6VUP8|F6VUP8_HORSE	R.G(+57.02)PAGPQGPR.G	N	24.77	892.4515	0.2	447.2331	2	14.05	F12:3428	6	1070	1078	Carbamidomethylation (DHKE X@N-term)
4	11	tr|F6VUP8|F6VUP8_HORSE	R.G(+57.02)PAGPQ(+.98)GPR.G	N	24.75	893.4355	0.5	447.7252	2	14.11	F11:3447	4	1070	1078	Carbamidomethylation (DHKE X@N-term); Deamidation (NQ)
4	11	tr|F6VUP8|F6VUP8_HORSE	K.GSPGEAGRP(+15.99)GE(+57.02)AGLP(+15.99)GAK.G	N	24.7	1695.8175	0.1	566.2798	3	15.11	F12:3798	1	517	534	Hydroxylation; Carbamidomethylation (DHKE X@N-term)
4	11	tr|F6VUP8|F6VUP8_HORSE	R.GLPGP(+15.99)P(+15.99)GAPGPQGFQGP(+15.99)PGEPGEPGASGPMGPR.G	N	24.69	3051.4143	2	1018.1475	3	23.61	F10:6622	1	184	216	Hydroxylation
4	11	tr|F6VUP8|F6VUP8_HORSE	D.LGAP(+15.99)GPSGAR.G	N	24.59	897.4668	1.3	449.7413	2	14.15	F9:3417	4	663	672	Hydroxylation
4	11	tr|F6VUP8|F6VUP8_HORSE	R.GVQGP(+15.99)PGP(+15.99)AGPR.G	N	24.5	1120.5625	2.5	561.2899	2	14.93	F9:3682	1	682	693	Hydroxylation
4	11	tr|F6VUP8|F6VUP8_HORSE	R.G(+57.02)AAGLP(+15.99)GPK.G	N	24.3	839.4501	0.3	420.7325	2	15.41	F9:3850	1	730	738	Carbamidomethylation (DHKE X@N-term); Hydroxylation
4	11	tr|F6VUP8|F6VUP8_HORSE	G.RP(+15.99)GAP(+15.99)GPAGAR.G	N	24.18	1037.5366	0.3	346.8529	3	12.19	F12:2808	1	308	318	Hydroxylation
4	11	tr|F6VUP8|F6VUP8_HORSE	R.GAAGLP(+15.99)GP(+15.99)K.G	N	24.15	798.4235	0.8	400.2194	2	15	F9:3707	1	730	738	Hydroxylation
4	11	tr|F6VUP8|F6VUP8_HORSE	R.GPSGPQGPSGPPGP(+13.98)K.G	N	24.08	1329.6312	1	665.8235	2	17.93	F9:4766	1	412	426	Proline oxidation to pyroglutamic acid
4	11	tr|F6VUP8|F6VUP8_HORSE	G.A(+42.01)TGFP(+15.99)GAAGR.V	N	23.96	961.4617	0.9	481.7386	2	21.67	F12:6155	4	869	878	Acetylation (N-term); Hydroxylation
4	11	tr|F6VUP8|F6VUP8_HORSE	R.GEP(+15.99)GPP(+15.99)GPAGAAGPAGNP(+15.99)GAD.G	N	23.68	1760.7601	1.7	881.3889	2	18.58	F9:5004	1	367	387	Hydroxylation
4	11	tr|F6VUP8|F6VUP8_HORSE	P.GATGFP(+15.99)GAAGR.V	N	23.67	976.4726	0.1	489.2436	2	16.58	F11:4319	3	868	878	Hydroxylation
4	11	tr|F6VUP8|F6VUP8_HORSE	V.PGPP(+15.99)GAVGPAGK.D	N	23.66	1019.5399	1.5	510.778	2	17.55	F9:4631	2	597	608	Hydroxylation
4	11	tr|F6VUP8|F6VUP8_HORSE	A.DGSP(+15.99)GKDGVR.G	N	23.47	1002.473	1	502.2443	2	11.83	F12:2694	3	750	759	Hydroxylation
4	11	tr|F6VUP8|F6VUP8_HORSE	A.R(-15.01)GSEGPQGVR.G	N	23.44	1026.5206	-0.1	514.2675	2	14.84	F12:3706	4	357	366	ISD (z+2)-series
4	11	tr|F6VUP8|F6VUP8_HORSE	R.GEPGPTGL(+53.97)PGPPGER.G	N	23.44	1470.6714	0.4	491.2313	3	18.48	F11:5005	7	469	483	Trifluoroleucine
4	11	tr|F6VUP8|F6VUP8_HORSE	A.G(+57.02)ISVPGPMGPSGPR.G	N	23.4	1364.687	1.9	683.3521	2	22.3	F10:6230	2	170	183	Carbamidomethylation (DHKE X@N-term)
4	11	tr|F6VUP8|F6VUP8_HORSE	R.GVPGPPGAVGPAGK(+21.98).D	N	23.31	1181.6168	0.3	591.8159	2	18.64	F10:4986	4	595	608	Sodium adduct
4	11	tr|F6VUP8|F6VUP8_HORSE	V.P(+15.99)GPPGAVGPAGK.D	N	23.3	1019.5399	1.7	510.7781	2	17.72	F12:4734	2	597	608	Hydroxylation
4	11	tr|F6VUP8|F6VUP8_HORSE	K.GLTGSP(+15.99)GSPGPD(-18.01)GK.T	N	23.27	1223.5781	1.5	612.7972	2	15.88	F12:4065	1	535	548	Hydroxylation; Dehydration
4	11	tr|F6VUP8|F6VUP8_HORSE	R.GLP(+15.99)GPP(+15.99)GAP(+15.99)GPQGF.Q	N	23.21	1295.6145	0.3	648.8147	2	24.04	F9:6881	3	184	197	Hydroxylation
4	11	tr|F6VUP8|F6VUP8_HORSE	G.SP(+15.99)GEQGPSGASGPAGPR.G	N	23.06	1523.6964	2.9	762.8577	2	15.09	F10:3746	1	1110	1126	Hydroxylation
4	11	tr|F6VUP8|F6VUP8_HORSE	K.GAD(+21.98)GSP(+15.99)GKDGVR.G	N	23.04	1152.5135	-0.1	577.264	2	11.77	F10:2638	1	748	759	Sodium adduct; Hydroxylation
4	11	tr|F6VUP8|F6VUP8_HORSE	G.P(+42.01)AGPTGAR.G	N	22.99	767.3926	0.8	384.7039	2	17.21	F9:4506	2	785	792	Acetylation (N-term)
4	11	tr|F6VUP8|F6VUP8_HORSE	R.GNDGATGAAGP(+15.99)PGPTGPAGP(+15.99)PGFPGAVGAK(+15.99).G	N	22.95	2547.199	3	1274.6106	2	22.65	F10:6341	1	319	348	Hydroxylation
4	11	tr|F6VUP8|F6VUP8_HORSE	R.GPP(+15.99)GPP(+15.99)GKNGDDGEAGKPGRP(+15.99)GER.G	N	22.86	2346.0947	-1.8	783.0375	3	13	F11:3079	1	217	240	Hydroxylation
4	11	tr|F6VUP8|F6VUP8_HORSE	S.A(-15.01)GISVPGPMGPSGPR.G	N	22.77	1363.6918	0	682.8531	2	28.36	F12:8252	4	169	183	ISD (z+2)-series
4	11	tr|F6VUP8|F6VUP8_HORSE	R.GFP(+15.99)GER.G	N	22.71	677.3132	1.3	339.6643	2	15.57	F12:3954	21	676	681	Hydroxylation
4	11	tr|F6VUP8|F6VUP8_HORSE	R.GP(+15.99)PGPPGK(+15.99)NGDDGEAGKPGRP(+15.99)GER.G	N	22.71	2346.0947	-4.6	587.5283	4	13.74	F11:3325	1	217	240	Hydroxylation
4	11	tr|F6VUP8|F6VUP8_HORSE	D.GRPGP(+15.99)P(+15.99)GPP(+15.99)GAR.G	N	22.51	1162.5842	0.5	388.5356	3	13.17	F11:3138	1	559	570	Hydroxylation
4	11	tr|F6VUP8|F6VUP8_HORSE	R.GPAGP(+15.99)QGPR.G	N	22.34	851.4249	1.5	426.7204	2	13.54	F12:3271	2	1070	1078	Hydroxylation
4	11	tr|F6VUP8|F6VUP8_HORSE	K.G(+57.02)AD(+57.02)GSP(+15.99)GKDGVR.G	N	22.27	1244.5745	1.5	623.2954	2	13.33	F12:3196	5	748	759	Carbamidomethylation (DHKE X@N-term); Hydroxylation
4	11	tr|F6VUP8|F6VUP8_HORSE	R.G(+57.02)SE(+57.02)GPQGVR.G	N	22.05	999.4733	-0.5	500.7437	2	13.76	F9:3288	1	358	366	Carbamidomethylation (DHKE X@N-term)
4	11	tr|F6VUP8|F6VUP8_HORSE	A.G(+43.01)ISVPGPMGPSGPR.G	N	22.04	1350.6714	1.1	676.3437	2	26.78	F9:7712	2	170	183	Carbamylation
4	11	tr|F6VUP8|F6VUP8_HORSE	R.GFS(-18.01)GLDGAK.G	N	21.91	832.4079	0.8	417.2116	2	18.95	F12:5178	1	265	273	Dehydration
4	11	tr|F6VUP8|F6VUP8_HORSE	G.V(+42.01)PGDLGAP(+15.99)GPSGAR.G	N	21.73	1307.647	0.5	654.8311	2	24.64	F9:7062	3	659	672	Acetylation (N-term); Hydroxylation
4	11	tr|F6VUP8|F6VUP8_HORSE	K.DGLNGLPGP(+15.99)IGP(+15.99)PGPR.G	N	21.73	1544.7947	-1.8	773.4032	2	24.84	F10:6958	1	1138	1153	Hydroxylation
4	11	tr|F6VUP8|F6VUP8_HORSE	A.R(-15.01)GPAGPQGPR.G	N	21.66	976.5202	0.2	489.2675	2	15.38	F12:3892	2	1069	1078	ISD (z+2)-series
4	11	tr|F6VUP8|F6VUP8_HORSE	K.DGE(+37.95)AGAQGPPGPAGPAGER.G	N	21.64	1727.7175	0.9	576.9136	3	17.82	F9:4728	2	609	627	Replacement of 2 protons by calcium
4	11	tr|F6VUP8|F6VUP8_HORSE	R.GEPGPP(+15.99)GPAGF.A	N	21.56	997.4504	2.4	499.7337	2	23.72	F9:6786	2	799	809	Hydroxylation
4	11	tr|F6VUP8|F6VUP8_HORSE	K.GLTGSP(+15.99)GSP(+15.99)GPD.G	N	21.51	1072.4673	1	537.2415	2	17.62	F11:4697	4	535	546	Hydroxylation
4	11	tr|F6VUP8|F6VUP8_HORSE	G.V(+42.01)P(+15.99)GPPGAVGPAGK.D	N	21.43	1160.6189	3.3	581.3187	2	22.56	F9:6412	2	596	608	Acetylation (N-term); Hydroxylation
4	11	tr|F6VUP8|F6VUP8_HORSE	G.DDGEAGKP(+15.99)GR(+15.99)PGER.G	N	21.39	1471.665	-0.1	491.5623	3	11.23	F12:2506	1	227	240	Hydroxylation
4	11	tr|F6VUP8|F6VUP8_HORSE	R.G(+57.02)FSGLDGAK(+15.99).G	N	21.37	923.4348	0.8	462.725	2	18.78	F12:5118	1	265	273	Carbamidomethylation (DHKE X@N-term); Hydroxylation
4	11	tr|F6VUP8|F6VUP8_HORSE	K.GAAGEP(+15.99)GK(+43.01)AGER.G	N	21.35	1157.5425	1.5	579.7794	2	12.85	F9:2984	2	583	594	Hydroxylation; Carbamylation
4	11	tr|F6VUP8|F6VUP8_HORSE	G.V(+42.01)PGPPGAVGPAGK.D	N	21.34	1144.624	0.4	573.3195	2	24.05	F12:6952	1	596	608	Acetylation (N-term)
4	11	tr|F6VUP8|F6VUP8_HORSE	R.G(+57.02)PPGSAGAPGK.D	N	21.01	951.4774	0.9	476.7464	2	13.36	F12:3208	1	1127	1137	Carbamidomethylation (DHKE X@N-term)
4	11	tr|F6VUP8|F6VUP8_HORSE	K.G(+57.02)E(+57.02)AGPQGAR.G	N	21.01	955.4471	0.7	478.7312	2	14.65	F9:3589	1	349	357	Carbamidomethylation (DHKE X@N-term)
4	11	tr|F6VUP8|F6VUP8_HORSE	R.G(+42.01)FSGLQGPPGPPGSPGE(+21.98)QGPSGASGPAGPR.G	N	20.94	2720.2554	-4.5	907.7549	3	20.74	F10:5710	4	1097	1126	Acetylation (N-term); Sodium adduct
4	11	tr|F6VUP8|F6VUP8_HORSE	A.GPIGPVGAR.G	N	20.89	822.4711	0.7	412.2431	2	17.65	F10:4639	3	1061	1069
4	11	tr|F6VUP8|F6VUP8_HORSE	G.SEGPQGVR.G	N	20.82	828.4089	1.8	415.2125	2	13.43	F10:3202	2	359	366
4	11	tr|F6VUP8|F6VUP8_HORSE	D.GLNGLP(+15.99)GPIGP(+15.99)PGPR(+15.99).G	N	20.74	1445.7626	-0.9	723.8879	2	21.52	F10:5975	1	1139	1153	Hydroxylation
4	11	tr|F6VUP8|F6VUP8_HORSE	R.GFSGLDGAK(+15.99)G.D	N	20.72	923.4348	2.1	462.7256	2	18.73	F9:5059	2	265	274	Hydroxylation
4	11	tr|F6VUP8|F6VUP8_HORSE	R.G(+42.01)P(+15.99)AGPQGPR.G	N	20.69	893.4355	1.5	447.7257	2	15.41	F9:3853	1	1070	1078	Acetylation (N-term); Hydroxylation
4	11	tr|F6VUP8|F6VUP8_HORSE	R.GVPGPP(+15.99)GAVGPAGK(+21.98).D	N	20.62	1197.6117	-0.4	599.8129	2	17.54	F11:4667	2	595	608	Hydroxylation; Sodium adduct
4	11	tr|F6VUP8|F6VUP8_HORSE	D.KGETGPSGPAGPTGAR.G	N	20.5	1438.7164	4	480.5814	3	14.21	F10:3449	1	777	792
4	11	tr|F6VUP8|F6VUP8_HORSE	R.GPSGPQGPSGP(+15.99)P(+15.99)GPK(+15.99)GN.S	N	20.49	1534.7012	2	768.3594	2	14.28	F9:3461	1	412	428	Hydroxylation
4	11	tr|F6VUP8|F6VUP8_HORSE	R.GFSGLD(+57.02)GAK(+15.99).G	N	20.46	923.4348	1.2	462.7252	2	18.77	F11:5109	1	265	273	Carbamidomethylation (DHKE X@N-term); Hydroxylation
4	11	tr|F6VUP8|F6VUP8_HORSE	D.GRP(+15.99)GPP(+15.99)GPP(+15.99)GAR.G	N	20.35	1162.5842	-0.4	388.5352	3	13.3	F12:3184	1	559	570	Hydroxylation
4	11	tr|F6VUP8|F6VUP8_HORSE	R.GPP(+15.99)GPQ(+.98)GAR.G	N	20.32	852.4089	0.3	427.2119	2	13.15	F12:3132	4	241	249	Hydroxylation; Deamidation (NQ)
4	11	tr|F6VUP8|F6VUP8_HORSE	D.KGETGP(+15.99)SGPAGPTGAR.G	N	20.28	1454.7113	3.1	485.9125	3	14.14	F10:3426	1	777	792	Hydroxylation
4	11	tr|F6VUP8|F6VUP8_HORSE	I.AGAP(+15.99)GFP(+15.99)GAR.G	N	20.23	931.4511	1.5	466.7335	2	16.49	F11:4282	2	402	411	Hydroxylation
4	11	tr|F6VUP8|F6VUP8_HORSE	R.GLTGPIGPP(+15.99)GPAGAPGD.K	N	20.14	1445.715	3	723.8669	2	25.23	F11:7329	2	760	776	Hydroxylation
4	11	tr|F6VUP8|F6VUP8_HORSE	K.G(+42.01)P(+15.99)AGERGAP(+15.99)GPAGPK.G	N	20.13	1391.6793	0.9	464.9008	3	13.33	F9:3153	1	502	516	Acetylation (N-term); Hydroxylation
4	11	tr|F6VUP8|F6VUP8_HORSE	R.GLP(+15.99)GERGR.P	N	20.05	856.4515	0.5	429.2332	2	12.95	F12:3065	2	301	308	Hydroxylation
4	11	tr|F6VUP8|F6VUP8_HORSE	G.I(+27.99)SVPGPMGPSGPR.G	N	20.02	1278.639	1.4	640.3277	2	27.98	F12:8146	3	171	183	Formylation
4	11	tr|F6VUP8|F6VUP8_HORSE	R.TGDAGPVGP(+15.99)PGPP(+15.99)GP(+15.99)PGPPGPPSG.G	N	19.95	2062.9595	0.8	688.6609	3	22.3	F11:6361	1	1156	1179	Hydroxylation
4	11	tr|F6VUP8|F6VUP8_HORSE	R.GVQGPPGPAGP(+15.99)R.G	N	19.9	1104.5675	-3	553.2894	2	26.93	F10:7521	2	682	693	Hydroxylation
4	11	tr|F6VUP8|F6VUP8_HORSE	R.GAP(+15.99)GPAGPKGS(+79.97)PGEAGRPGEAGLPGAK.G	N	19.72	2435.1594	0.9	812.7278	3	14.86	F11:3707	2	508	534	Hydroxylation; Phosphorylation (STY)
4	11	tr|F6VUP8|F6VUP8_HORSE	A.R(+.98)GFPGADGVAGPK.G	N	19.7	1228.62	1.5	615.3182	2	20.12	F11:5588	3	489	501	Deamidation (R)
4	11	tr|F6VUP8|F6VUP8_HORSE	K.GPAGERGAPG.P	N	19.68	867.4198	2.8	434.7184	2	16.02	F12:4111	3	502	511
4	11	tr|F6VUP8|F6VUP8_HORSE	S.P(+15.99)GEAGRP(+15.99)GEAGLP(+15.99)GAK.G	N	19.61	1510.7375	-2.3	504.5853	3	14.6	F12:3620	3	519	534	Hydroxylation
4	11	tr|F6VUP8|F6VUP8_HORSE	R.P(+15.99)GAP(+15.99)GPAGAR.G	N	19.5	881.4355	0.9	441.7254	2	12.61	F10:2914	4	309	318	Hydroxylation
4	11	tr|F6VUP8|F6VUP8_HORSE	R.GEP(+15.99)GPP(+15.99)GPAGF.A	N	19.43	1013.4454	2.5	507.7312	2	23.03	F9:6568	1	799	809	Hydroxylation
4	11	tr|F6VUP8|F6VUP8_HORSE	R.G(+57.02)AAGLP(+15.99)GPK(+15.99).G	N	19.34	855.445	1.4	428.7304	2	15.26	F10:3805	2	730	738	Carbamidomethylation (DHKE X@N-term); Hydroxylation
4	11	tr|F6VUP8|F6VUP8_HORSE	K.GAAGEPGK(+57.02)AGER.G	N	19.15	1155.5632	0.8	386.1953	3	12.12	F9:2736	1	583	594	Carbamidomethylation (DHKE X@N-term)
4	11	tr|F6VUP8|F6VUP8_HORSE	G.V(+42.01)PGP(+15.99)PGAVGPAGK.D	N	19.12	1160.6189	1.7	581.3177	2	22.53	F11:6443	1	596	608	Acetylation (N-term); Hydroxylation
4	11	tr|F6VUP8|F6VUP8_HORSE	S.GEGR(sub H)NGPAGPAGPIGPVGAR.G	Y	19.05	1785.9233	-4.1	893.9653	2	21.57	F12:6122	1	1050	1069	Mutation
4	11	tr|F6VUP8|F6VUP8_HORSE	K.GAAGE(+57.02)PGKAGER.G	N	19	1155.5632	-0.3	386.1949	3	12.09	F12:2779	1	583	594	Carbamidomethylation (DHKE X@N-term)
4	11	tr|F6VUP8|F6VUP8_HORSE	G.S(+42.01)EGPQGVR.G	N	18.99	870.4195	1.5	436.2177	2	16.83	F9:4369	2	359	366	Acetylation (N-term)
4	11	tr|F6VUP8|F6VUP8_HORSE	R.GLP(+15.99)GER.G	N	18.98	643.3289	1.8	322.6723	2	14.4	F12:3550	10	301	306	Hydroxylation
4	11	tr|F6VUP8|F6VUP8_HORSE	N.SGEPGAP(+15.99)GNK(+15.99)GDTGAK.G	N	18.89	1473.6696	0.8	492.2308	3	11.75	F11:2668	3	429	444	Hydroxylation
4	11	tr|F6VUP8|F6VUP8_HORSE	R.GLPGER.G	N	18.88	627.334	0.1	314.6743	2	15.19	F10:3777	4	301	306
4	11	tr|F6VUP8|F6VUP8_HORSE	K.G(+57.02)AAGEPGK(+43.01)AGER.G	N	18.78	1198.569	0.6	600.2921	2	13.94	F9:3344	1	583	594	Carbamidomethylation (DHKE X@N-term); Carbamylation
4	11	tr|F6VUP8|F6VUP8_HORSE	R.G(+57.02)PP(+15.99)GPQ(+.98)GAR.G	N	18.73	909.4304	-0.2	455.7224	2	13.11	F10:3083	4	241	249	Carbamidomethylation (DHKE X@N-term); Hydroxylation; Deamidation (NQ)
4	11	tr|F6VUP8|F6VUP8_HORSE	R.GSAGPT(sub P)GATGFPGAAGR.V	N	18.61	1430.6902	-0.7	477.9037	3	15.58	F12:3959	2	862	878	Mutation
4	11	tr|F6VUP8|F6VUP8_HORSE	V.PGPMGPSGPR.G	N	18.51	951.4596	1.3	476.7377	2	24.03	F11:6927	3	174	183
4	11	tr|F6VUP8|F6VUP8_HORSE	R.GQ(+.98)AGVMGFP(+15.99)GP(+15.99)KGAAGEPGK.A	N	18.45	1844.8727	5.9	615.9684	3	19.26	F12:5287	1	571	590	Deamidation (NQ); Hydroxylation
4	11	tr|F6VUP8|F6VUP8_HORSE	R.GQAGVT(sub M)GFPGPK.G	N	18.44	1114.577	2.4	558.2971	2	19.66	F11:5421	3	571	582	Mutation
4	11	tr|F6VUP8|F6VUP8_HORSE	G.A(-15.01)RGPAGPQGPR.G	N	18.38	1047.5574	2.2	524.7871	2	15.73	F12:4014	1	1068	1078	ISD (z+2)-series
4	11	tr|F6VUP8|F6VUP8_HORSE	G.I(-15.01)SVPGPMGPSGPR.G	N	18.35	1235.6332	2.4	618.8254	2	29.95	F9:8530	4	171	183	ISD (z+2)-series
4	11	tr|F6VUP8|F6VUP8_HORSE	K.GSPGEAGRP(+15.99)GEAGLP(+15.99)GAK(+57.02).G	N	18.31	1695.8175	0.2	566.2799	3	15.08	F10:3741	1	517	534	Hydroxylation; Carbamidomethylation (DHKE X@N-term)
4	11	tr|F6VUP8|F6VUP8_HORSE	K.GAN(+.98)GAPGIAGAP(+15.99)GFP(+15.99)GAR.G	N	18.3	1569.7535	1.9	785.8855	2	24.09	F9:6898	4	394	411	Deamidation (NQ); Hydroxylation
4	11	tr|F6VUP8|F6VUP8_HORSE	G.PIGPVGAR.G	N	18.21	765.4497	0.8	383.7324	2	17.19	F10:4476	4	1062	1069
4	11	tr|F6VUP8|F6VUP8_HORSE	R.GFP(-27.99)GADGVAGPK.G	N	18.05	1043.5399	1	522.7778	2	18.55	F9:4991	6	490	501	Pyrrolidone from Proline
4	11	tr|F6VUP8|F6VUP8_HORSE	Q.GPP(+15.99)GPAGPR.G	N	17.97	820.4191	1.5	411.2174	2	13.5	F11:3256	2	685	693	Hydroxylation
4	11	tr|F6VUP8|F6VUP8_HORSE	N.GLP(+15.99)GPIGP(+15.99)P(+15.99)GPR.G	N	17.95	1161.6141	0.1	581.8144	2	18.54	F11:5027	1	1142	1153	Hydroxylation
4	11	tr|F6VUP8|F6VUP8_HORSE	R.P(+15.99)GPP(+15.99)GPP(+15.99)GAR.G	N	17.94	949.4617	-0.3	475.738	2	13.7	F12:3318	2	561	570	Hydroxylation
4	11	tr|F6VUP8|F6VUP8_HORSE	R.TGDAGPVGPP(+15.99)GP(+15.99)PGP(+15.99)PGPPGPPSGG.F	N	17.94	2119.981	1.6	707.6687	3	22.21	F12:6342	1	1156	1180	Hydroxylation
4	11	tr|F6VUP8|F6VUP8_HORSE	G.P(+27.99)IGPVGAR.G	N	17.85	793.4446	2.7	397.7306	2	23.73	F11:6835	3	1062	1069	Formylation
4	11	tr|F6VUP8|F6VUP8_HORSE	R.G(+57.02)FP(+15.99)GER.G	N	17.72	734.3347	0	368.1746	2	15.31	F11:3860	8	676	681	Carbamidomethylation (DHKE X@N-term); Hydroxylation
4	11	tr|F6VUP8|F6VUP8_HORSE	R.TGDAGPVGP(+15.99)PGP(+15.99)PGPPGPP(+15.99)GPPSG.G	N	17.65	2062.9595	3.1	688.6625	3	22.16	F12:6325	2	1156	1179	Hydroxylation
4	11	tr|F6VUP8|F6VUP8_HORSE	T.GFP(+15.99)GAAGR.V	N	17.64	747.3663	1.7	374.6911	2	15.6	F12:3968	2	871	878	Hydroxylation
4	11	tr|F6VUP8|F6VUP8_HORSE	A.AGEPGKAGER.G	N	17.57	970.4832	0.5	486.2491	2	12.04	F12:2761	2	585	594
4	11	tr|F6VUP8|F6VUP8_HORSE	G.F(+42.01)P(+15.99)GAAGR.V	N	17.33	732.3555	1.3	367.1855	2	21.97	F12:6258	4	872	878	Acetylation (N-term); Hydroxylation
4	11	tr|F6VUP8|F6VUP8_HORSE	R.GQAGVMGFPGP(+15.99)K(+21.98).G	N	17.29	1182.5468	-1.3	592.2799	2	21.19	F11:5968	1	571	582	Hydroxylation; Sodium adduct
4	11	tr|F6VUP8|F6VUP8_HORSE	K.GEPGSPGE(+57.02)NGAPGQM(+15.99)GPR.G	N	17.25	1766.7642	1.9	589.9298	3	14.15	F9:3416	1	283	300	Carbamidomethylation (DHKE X@N-term); Oxidation (M)
4	11	tr|F6VUP8|F6VUP8_HORSE	G.F(+42.01)SGLDGAK.G	N	17.2	835.4075	1.4	418.7116	2	26.6	F9:7661	3	266	273	Acetylation (N-term)
4	11	tr|F6VUP8|F6VUP8_HORSE	R.GEPGPP(+15.99)GP(+15.99)AGAAGPAGNP(+15.99)GADGQPGAKG.A	N	17.01	2356.0679	1.1	786.3641	3	16.87	F9:4382	3	367	394	Hydroxylation
4	11	tr|F6VUP8|F6VUP8_HORSE	R.GPAGP(+31.99)QGPR.G	N	17.01	867.4199	1.1	434.7177	2	15.89	F10:4010	1	1070	1078	Dihydroxy
4	11	tr|F6VUP8|F6VUP8_HORSE	K.NGDD(+21.98)GEAGKPGRP(+15.99)GER.G	N	16.97	1648.7166	-2.5	825.3635	2	11.81	F11:2686	2	225	240	Sodium adduct; Hydroxylation
4	11	tr|F6VUP8|F6VUP8_HORSE	H.R(-15.01)GFSGLDGAK.G	N	16.87	991.5087	1.5	496.7624	2	20.62	F12:5781	2	264	273	ISD (z+2)-series
4	11	tr|F6VUP8|F6VUP8_HORSE	R.GEPGPPGPAGFAGPPGAD(+21.98)GQPGAK(+42.01)GEPGDAGAK.G	N	16.83	2931.3398	-4	978.1166	3	19.04	F11:5205	1	799	831	Sodium adduct; Acetylation (K)
4	11	tr|F6VUP8|F6VUP8_HORSE	R.GFS(+114.04)GLDGAK.G	N	16.63	964.4614	2.4	483.2391	2	23.82	F12:6882	4	265	273	Ubiquitin
4	11	tr|F6VUP8|F6VUP8_HORSE	R.G(+57.02)LPGER.G	N	16.58	684.3555	0.2	343.1851	2	15.51	F12:3937	4	301	306	Carbamidomethylation (DHKE X@N-term)
4	11	tr|F6VUP8|F6VUP8_HORSE	R.GQAGVM(+15.99)GFP(+15.99)GPK(+15.99)G.A	N	16.43	1249.576	1	625.7959	2	18.21	F10:4832	1	571	583	Oxidation (M); Hydroxylation
4	11	tr|F6VUP8|F6VUP8_HORSE	R.GSEGPQGVRGEP(-27.99)G.P	N	16.4	1197.5737	2.8	599.7958	2	14.17	F11:3469	1	358	370	Pyrrolidone from Proline
4	11	tr|F6VUP8|F6VUP8_HORSE	R.GLP(+15.99)GPPGAPGPQGFQGP(+15.99)PGEPGEP(+15.99)GASGPMGPR.G	N	16.19	3051.4143	2.5	1018.1479	3	23.96	F10:6720	1	184	216	Hydroxylation
4	11	tr|F6VUP8|F6VUP8_HORSE	I.S(-15.01)VPGPMGPSGPR.G	N	16.12	1122.5492	2	562.283	2	23.9	F12:6909	4	172	183	ISD (z+2)-series
4	11	tr|F6VUP8|F6VUP8_HORSE	R.GLP(+15.99)GPPGAP(+15.99)GPQGF.Q	N	16.09	1279.6196	2	640.8184	2	24.97	F12:7248	3	184	197	Hydroxylation
4	11	tr|F6VUP8|F6VUP8_HORSE	K.GAAGEPGK(+162.05)AGER.G	N	16.04	1260.5946	1.5	631.3055	2	12.11	F12:2785	4	583	594	Hexose
4	11	tr|F6VUP8|F6VUP8_HORSE	L.QGPPGPPGS(+146.06)PGEQGPSGASGPAGPR.G	N	15.99	2341.0933	1.3	781.3727	3	23.87	F11:6883	1	1102	1126	Fucose
4	11	tr|F6VUP8|F6VUP8_HORSE	G.PP(+15.99)GPAGPR.G	N	15.98	763.3976	1.6	382.7067	2	13.36	F12:3206	2	686	693	Hydroxylation
4	11	tr|F6VUP8|F6VUP8_HORSE	K.S(+79.97)AGISVPGP(+15.99)MGPSGPR.G	N	15.96	1561.6959	-0.8	781.8546	2	22.33	F12:6386	1	168	183	Phosphorylation (STY); Hydroxylation
4	11	tr|F6VUP8|F6VUP8_HORSE	T.G(+57.02)FP(+15.99)GAAGR.V	N	15.95	804.3878	1.1	403.2016	2	15.75	F11:4014	2	871	878	Carbamidomethylation (DHKE X@N-term); Hydroxylation
4	11	tr|F6VUP8|F6VUP8_HORSE	R.GFSGLDGAKGDAGPAGP(+13.98)K.G	N	15.61	1614.7637	1.4	808.3903	2	20.41	F12:5705	1	265	282	Proline oxidation to pyroglutamic acid
4	11	tr|F6VUP8|F6VUP8_HORSE	K.NGDDGEAGKPGRP(+15.99)GERG.P	N	15.59	1683.756	0.4	421.9464	4	11.94	F12:2729	1	225	241	Hydroxylation
4	11	tr|F6VUP8|F6VUP8_HORSE	K.S(+57.02)AGISVPGPMGPSGPR.G	N	15.57	1522.7562	1.3	508.5934	3	18.34	F12:4957	2	168	183	Carbamidomethylation (DHKE X@N-term)
4	11	tr|F6VUP8|F6VUP8_HORSE	R.GQAGVM(+15.99)GFP(+15.99)GP(+15.99)KG.A	N	15.2	1249.576	1.3	625.7961	2	18.08	F9:4822	1	571	583	Oxidation (M); Hydroxylation
4	11	tr|F6VUP8|F6VUP8_HORSE	R.GAAGL(+53.97)PGPKGDR.G	N	14.99	1148.5549	1.1	575.2854	2	14.5	F9:3538	2	730	741	Trifluoroleucine
4	11	tr|F6VUP8|F6VUP8_HORSE	R.G(+57.02)QAGVMGFP(+15.99)GP(+15.99)K.G	N	14.97	1233.5812	0.1	617.7979	2	15.84	F12:4051	1	571	582	Carbamidomethylation (DHKE X@N-term); Hydroxylation
4	11	tr|F6VUP8|F6VUP8_HORSE	R.GPSGPQGPSGPP(-27.99)G.P	N	14.95	1062.5094	3.4	532.2638	2	16.26	F12:4199	2	412	424	Pyrrolidone from Proline
4	11	tr|F6VUP8|F6VUP8_HORSE	G.A(+42.01)K(+15.99)GEAGPQGAR.G	N	14.92	1098.5417	4.3	550.2805	2	13.35	F9:3161	2	347	357	Acetylation (N-term); Hydroxylation
4	11	tr|F6VUP8|F6VUP8_HORSE	G.FSGLQGPPGPPGS(+162.05)PGEQGPSGASGPAGPR.G	N	14.89	2761.2942	-8.3	921.431	3	21.24	F12:6002	1	1098	1126	Hexose (NSY)
4	11	tr|F6VUP8|F6VUP8_HORSE	K.GLTGSP(+13.98)GSPGPDGK.T	N	14.89	1239.5731	1.2	620.7946	2	14.87	F9:3661	2	535	548	Proline oxidation to pyroglutamic acid
4	11	tr|F6VUP8|F6VUP8_HORSE	R.GPAGPQGPR(+21.98).G	N	14.86	857.4119	0.5	429.7134	2	13.49	F11:3253	4	1070	1078	Sodium adduct
4	11	tr|F6VUP8|F6VUP8_HORSE	R.G(+57.02)LP(+15.99)GER.G	N	14.72	700.3503	1.7	351.183	2	14.06	F11:3430	5	301	306	Carbamidomethylation (DHKE X@N-term); Hydroxylation
4	11	tr|F6VUP8|F6VUP8_HORSE	R.GS(+79.97)AGP(+15.99)PGATGFP(+15.99)GAAGR.V	N	14.45	1538.6514	-5	385.6682	4	20.38	F11:5681	2	862	878	Phosphorylation (STY); Hydroxylation
4	11	tr|F6VUP8|F6VUP8_HORSE	R.GFSGLQGPPGPPGSPGEQGPSGASGPAGPRG.P	N	14.3	2713.2844	0.7	905.436	3	22.94	F12:6591	3	1097	1127
4	11	tr|F6VUP8|F6VUP8_HORSE	K.S(+42.01)AGISVPGPMGPSGPR.G	N	14.26	1507.7452	1.7	754.8812	2	20.96	F12:5900	2	168	183	Acetylation (N-term)
4	11	tr|F6VUP8|F6VUP8_HORSE	K.G(+57.02)LTGSPGSP(+15.99)GPD(+57.02)GK.T	N	14.06	1355.6317	2.8	678.825	2	19.3	F9:5262	1	535	548	Carbamidomethylation (DHKE X@N-term); Hydroxylation
4	11	tr|F6VUP8|F6VUP8_HORSE	G.FSGLDGAK.G	N	14.01	793.397	0	397.7058	2	18.97	F11:5181	1	266	273
4	11	tr|F6VUP8|F6VUP8_HORSE	R.GLTGPIGPP(+15.99)GPAG.A	N	14	1105.5768	0.9	553.7961	2	24.24	F10:6789	2	760	772	Hydroxylation
4	11	tr|F6VUP8|F6VUP8_HORSE	R.GLTGPIGPP(+15.99)GPA.G	N	13.95	1048.5553	-0.4	525.2847	2	24.19	F9:6927	2	760	771	Hydroxylation
4	11	tr|F6VUP8|F6VUP8_HORSE	R.GP(+15.99)AGPPGR.D	N	13.91	723.3663	1.4	362.6909	2	12.8	F10:2980	1	121	128	Hydroxylation
4	11	tr|F6VUP8|F6VUP8_HORSE	R.GDK(+15.99)GETGEQGDR.G	N	13.83	1263.5327	-0.6	422.1846	3	10.95	F12:2432	2	1079	1090	Hydroxylation
4	11	tr|F6VUP8|F6VUP8_HORSE	K.GAAGEPGK(+58.01)AGER.G	N	13.82	1156.5472	0.7	386.5233	3	12.78	F11:2997	1	583	594	Carboxymethyl (KW X@N-term)
4	11	tr|F6VUP8|F6VUP8_HORSE	R.GEP(+15.99)GPP(+15.99)GPAGAAGPAGNP(+15.99)GADGQPGAKG.A	N	13.62	2356.0679	1.8	786.3647	3	16.98	F12:4463	1	367	394	Hydroxylation
4	11	tr|F6VUP8|F6VUP8_HORSE	S.V(+42.01)PGPMGPSGPR.G	N	13.55	1092.5386	3.4	547.2784	2	19.29	F12:5297	2	173	183	Acetylation (N-term)
4	11	tr|F6VUP8|F6VUP8_HORSE	S.A(+42.01)GISVPGPMGPSGPR.G	N	13.34	1420.7133	4.8	711.3673	2	27.62	F9:7942	5	169	183	Acetylation (N-term)
4	11	tr|F6VUP8|F6VUP8_HORSE	R.GVPGPP(+15.99)GAVGPAGK(+15.99)DGEAGAQGP(+15.99)PGPAGPAGER.G	N	13.24	2879.3796	0.6	720.8526	4	19.43	F12:5349	2	595	627	Hydroxylation
4	11	tr|F6VUP8|F6VUP8_HORSE	R.TGDAGPVGP(+15.99)PGP(+15.99)PGP(+15.99)PGPPGPPSGGFDF.S	N	13.23	2529.1448	-0.3	844.0553	3	30	F12:8665	2	1156	1183	Hydroxylation
4	11	tr|F6VUP8|F6VUP8_HORSE	R.GLTGPIGPP(+15.99)GPAGAP(+15.99)GD.K	N	13.02	1461.71	-1.1	731.8615	2	24.62	F11:7125	2	760	776	Hydroxylation
4	11	tr|F6VUP8|F6VUP8_HORSE	R.GPSGPQGPSGP(+15.99)P(+15.99)GP(+15.99)KG.N	N	13	1420.6582	1.6	711.3375	2	14.32	F11:3524	2	412	427	Hydroxylation
4	11	tr|F6VUP8|F6VUP8_HORSE	R.G(+57.02)FP(+15.99)GAD(+57.02)GVAGPK.G	N	12.95	1201.5728	0.4	601.7939	2	22.73	F12:6522	4	490	501	Carbamidomethylation (DHKE X@N-term); Hydroxylation
4	11	tr|F6VUP8|F6VUP8_HORSE	G.AP(+15.99)GFP(+15.99)GAR.G	N	12.77	803.3926	1.1	402.704	2	15.9	F10:4015	1	404	411	Hydroxylation
4	11	tr|F6VUP8|F6VUP8_HORSE	G.PIGSVGAP(+15.99)GP(+15.99)K.G	N	12.72	1010.5396	3.1	506.2787	2	16.19	F10:4118	1	848	858	Hydroxylation
4	11	tr|F6VUP8|F6VUP8_HORSE	R.GRP(+13.98)GAPGPAGAR.G	N	12.5	1076.5475	0.5	359.8566	3	12.27	F12:2832	1	307	318	Proline oxidation to pyroglutamic acid
4	11	tr|F6VUP8|F6VUP8_HORSE	G.PIGP(+15.99)P(+15.99)GPR.G	N	12.44	821.4395	0.6	411.7273	2	14.76	F12:3677	3	1146	1153	Hydroxylation
4	11	tr|F6VUP8|F6VUP8_HORSE	R.G(+42.01)APGDRGE(+21.98)PGPPGPAGFAGPPGADGQPGAK.G	N	12.41	2702.2449	-3.9	676.5659	4	18.66	F11:5070	1	793	822	Acetylation (N-term); Sodium adduct
4	11	tr|F6VUP8|F6VUP8_HORSE	K.GD(+14.02)AGAPGAPGSQGAPGLQGMP(+15.99)GER.G	N	12.33	2163.9966	4.9	722.343	3	19.73	F12:5458	1	706	729	Methyl ester; Hydroxylation
5	13	tr|F7D9C7|F7D9C7_HORSE	R.GFSGLQGPPGPPGSP(+15.99)GEQGPSGASGPAGPR.G	N	97.03	2672.2578	1.5	891.7612	3	22.5	F12:6444	3	1108	1137	Hydroxylation
5	13	tr|F7D9C7|F7D9C7_HORSE	R.GLTGPIGPP(+15.99)GPAGAPGDK(+15.99)GETGPSGPAGPTGAR.G	N	95.75	2882.4158	0.6	961.8131	3	20.65	F10:5677	14	763	795	Hydroxylation
5	13	tr|F7D9C7|F7D9C7_HORSE	R.GLTGPIGPP(+15.99)GPAGAPGDKGETGPSGPAGPTGAR.G	N	94.68	2866.4209	0.9	956.4818	3	20.82	F9:5801	7	763	795	Hydroxylation
5	13	tr|F7D9C7|F7D9C7_HORSE	R.GFSGLQGPPGPP(+15.99)GSPGEQGPSGASGPAGPR.G	N	91.83	2672.2578	2.1	891.7618	3	22.3	F9:6320	6	1108	1137	Hydroxylation
5	13	tr|F7D9C7|F7D9C7_HORSE	R.GLTGPIGPP(+15.99)GPAGAP(+15.99)GDKGETGPSGPAGPTGAR.G	N	89.1	2882.4158	0.2	961.8127	3	20.15	F12:5612	5	763	795	Hydroxylation
5	13	tr|F7D9C7|F7D9C7_HORSE	R.GNDGATGAAGPP(+15.99)GPTGPAGPP(+15.99)GFPGAVGAK(+15.99)GEAGPQGAR.G	N	88.62	3370.5925	0.8	1124.5391	3	20.88	F11:5858	6	322	360	Hydroxylation
5	13	tr|F7D9C7|F7D9C7_HORSE	R.GFSGLQGPPGPPGSPGEQGPSGASGPAGPR.G	N	88.01	2656.2629	1.2	886.4293	3	22.84	F12:6554	4	1108	1137
5	13	tr|F7D9C7|F7D9C7_HORSE	R.GLTGPIGPP(+15.99)GPAGAP(+15.99)GDK(+15.99)GETGPSGPAGPTGAR.G	N	87.19	2898.4106	0.3	967.1444	3	20.33	F12:5674	6	763	795	Hydroxylation
5	13	tr|F7D9C7|F7D9C7_HORSE	R.GFSGLQGPP(+15.99)GPP(+15.99)GSPGEQGPSGASGPAGPR.G	N	86.73	2688.2527	1.5	1345.1356	2	21.71	F12:6168	13	1108	1137	Hydroxylation
5	13	tr|F7D9C7|F7D9C7_HORSE	R.G(+57.02)LTGPIGPP(+15.99)GPAGAPGDK(+15.99)GETGPSGPAGPTGAR.G	N	85.61	2939.4373	0.9	980.8206	3	20.65	F12:5791	4	763	795	Carbamidomethylation (DHKE X@N-term); Hydroxylation
5	13	tr|F7D9C7|F7D9C7_HORSE	R.GFSGLQGPP(+15.99)GPP(+15.99)GSP(+15.99)GEQGPSGASGPAGPR.G	N	84.58	2704.2476	0.4	902.4235	3	21.56	F9:6060	4	1108	1137	Hydroxylation
5	13	tr|F7D9C7|F7D9C7_HORSE	R.GLTGPIGP(+15.99)P(+15.99)GPAGAPGDK(+15.99)GETGPSGPAGPTGAR.G	N	84.27	2898.4106	-0.1	967.1441	3	19.98	F12:5547	3	763	795	Hydroxylation
5	13	tr|F7D9C7|F7D9C7_HORSE	R.GLTGPIGPP(+15.99)GPAGAPGD(+15.99)K(+15.99)GETGPSGPAGPTGAR.G	N	82	2898.4106	0.9	967.145	3	20.47	F10:5618	3	763	795	Hydroxylation
5	13	tr|F7D9C7|F7D9C7_HORSE	R.GFSGLQGPP(+15.99)GP(+15.99)PGSPGEQGPSGASGPAGPR.G	N	80.81	2688.2527	0.7	897.0922	3	21.96	F12:6256	2	1108	1137	Hydroxylation
5	13	tr|F7D9C7|F7D9C7_HORSE	R.GAPGD(+15.99)RGEPGPP(+15.99)GPAGFAGPP(+15.99)GADGQPGAK.G	N	80.2	2686.2371	1.5	896.421	3	19.07	F9:5179	1	796	825	Hydroxylation
5	13	tr|F7D9C7|F7D9C7_HORSE	R.GFSGLQGP(+15.99)P(+15.99)GPP(+15.99)GSPGEQGPSGASGPAGPR.G	N	79.29	2704.2476	0.2	902.4233	3	21.18	F11:5964	4	1108	1137	Hydroxylation
5	13	tr|F7D9C7|F7D9C7_HORSE	R.GNDGATGAAGPPGPTGPAGPP(+15.99)GFP(+15.99)GAVGAK(+15.99)GEAGPQGAR.G	N	78.94	3370.5925	1.5	1124.5398	3	20.52	F11:5730	4	322	360	Hydroxylation
5	13	tr|F7D9C7|F7D9C7_HORSE	R.GFSGLQGP(+15.99)P(+15.99)GPPGSP(+15.99)GEQGPSGASGPAGPR.G	N	78.55	2704.2476	1.7	1353.1333	2	21.21	F12:5991	1	1108	1137	Hydroxylation
5	13	tr|F7D9C7|F7D9C7_HORSE	R.GFSGLQGPP(+15.99)GPPGSP(+15.99)GEQGPSGASGPAGPR.G	N	76.45	2688.2527	1.8	897.0931	3	22.11	F9:6250	3	1108	1137	Hydroxylation
5	13	tr|F7D9C7|F7D9C7_HORSE	R.GAPGDR(+15.99)GEP(+15.99)GPPGPAGFAGPP(+15.99)GADGQPGAK.G	N	76.14	2686.2371	2.3	896.4217	3	19.3	F12:5301	1	796	825	Hydroxylation
5	13	tr|F7D9C7|F7D9C7_HORSE	K.GDAGPAGPKGEP(+15.99)GSP(+15.99)GENGAP(+15.99)GQMGPR.G	N	75.25	2492.0986	1.6	831.7081	3	15.86	F12:4056	3	277	303	Hydroxylation
5	13	tr|F7D9C7|F7D9C7_HORSE	R.GSEGPQGVRGEP(+15.99)GPP(+15.99)GPAGAAGPAGNP(+15.99)GADGQPGAK.G	N	74.49	3166.4663	1.7	1056.4978	3	17.16	F11:4528	6	361	396	Hydroxylation
5	13	tr|F7D9C7|F7D9C7_HORSE	R.GAPGDR(+15.99)GEPGPPGPAGFAGP(+15.99)PGADGQPGAK.G	N	74.09	2670.2422	2	891.0898	3	19.72	F11:5439	2	796	825	Hydroxylation
5	13	tr|F7D9C7|F7D9C7_HORSE	K.DGEAGAQGPPGPAGPAGER.G	N	73.95	1689.7706	1.1	845.8936	2	17.74	F9:4698	9	612	630
5	13	tr|F7D9C7|F7D9C7_HORSE	R.G(+57.02)LTGPIGPP(+15.99)GPAGAP(+15.99)GDKGETGPSGPAGPTGAR.G	N	73.94	2939.4373	0.7	980.8204	3	20.4	F11:5687	1	763	795	Carbamidomethylation (DHKE X@N-term); Hydroxylation
5	13	tr|F7D9C7|F7D9C7_HORSE	R.GAPGDRGEP(+15.99)GPP(+15.99)GPAGFAGPP(+15.99)GADGQPGAK.G	N	73.67	2686.2371	3.4	896.4227	3	18.93	F12:5169	3	796	825	Hydroxylation
5	13	tr|F7D9C7|F7D9C7_HORSE	R.GVP(+15.99)GPP(+15.99)GAVGPAGKDGEAGAQGPP(+15.99)GPAGPAGER.G	N	73.44	2879.3796	0.9	960.8014	3	18.26	F11:4924	1	598	630	Hydroxylation
5	13	tr|F7D9C7|F7D9C7_HORSE	K.GDAGPAGPKGEPGSPGENGAP(+15.99)GQMGPR.G	N	73.04	2460.1086	0.3	821.0437	3	16.99	F11:4468	2	277	303	Hydroxylation
5	13	tr|F7D9C7|F7D9C7_HORSE	K.GDAGPAGPKGEPGSP(+15.99)GENGAP(+15.99)GQMGPR.G	N	71.94	2476.1035	2.1	826.3768	3	16.45	F12:4269	3	277	303	Hydroxylation
5	13	tr|F7D9C7|F7D9C7_HORSE	K.GDTGAK(+15.99)GEPGPTGIQGPP(+15.99)GPAGEEGK.R	N	71.67	2392.1143	-0.5	798.3783	3	17.67	F12:4716	4	442	467	Hydroxylation
5	13	tr|F7D9C7|F7D9C7_HORSE	K.GDAGPAGPKGEPGSP(+15.99)GEN(+.98)GAP(+15.99)GQMGPR.G	N	71.37	2477.0876	0.6	826.7037	3	16.79	F12:4398	2	277	303	Hydroxylation; Deamidation (NQ)
5	13	tr|F7D9C7|F7D9C7_HORSE	R.GEP(+15.99)GPP(+15.99)GPAGAAGPAGNP(+15.99)GADGQPGAK.G	N	70.95	2299.0464	0.9	1150.5315	2	17.02	F12:4478	7	370	396	Hydroxylation
5	13	tr|F7D9C7|F7D9C7_HORSE	K.D(+57.02)GEAGAQGPPGPAGPAGER.G	N	70.87	1746.7921	0.1	874.4034	2	18.15	F9:4849	6	612	630	Carbamidomethylation (DHKE X@N-term)
5	13	tr|F7D9C7|F7D9C7_HORSE	K.GDTGAK(+15.99)GEP(+15.99)GPTGIQGPP(+15.99)GPAGEEGK.R	N	70.5	2408.1091	0.9	803.7111	3	17.06	F9:4455	3	442	467	Hydroxylation
5	13	tr|F7D9C7|F7D9C7_HORSE	K.GDAGPP(+15.99)GPAGPAGPPGPIGSVGAP(+15.99)GPK(+15.99).G	N	70.32	2279.1182	1.4	1140.568	2	21.82	F11:6196	6	835	861	Hydroxylation
5	13	tr|F7D9C7|F7D9C7_HORSE	R.GLTGPIGP(+15.99)P(+15.99)GPAGAPGDKGETGPSGPAGPTGAR.G	N	70.29	2882.4158	3	961.8154	3	20.12	F11:5589	1	763	795	Hydroxylation
5	13	tr|F7D9C7|F7D9C7_HORSE	K.D(+57.02)GEAGAQGPP(+15.99)GPAGPAGER.G	N	70.11	1762.787	1.4	882.402	2	17.41	F9:4576	4	612	630	Carbamidomethylation (DHKE X@N-term); Hydroxylation
5	13	tr|F7D9C7|F7D9C7_HORSE	K.GDAGPP(+15.99)GPAGPAGPPGPIGSVGAP(+15.99)GPK(+15.99)GAR.G	N	69.95	2563.2778	1.4	855.4344	3	20.01	F12:5558	1	835	864	Hydroxylation
5	13	tr|F7D9C7|F7D9C7_HORSE	R.GVP(+15.99)GPPGAVGPAGKDGEAGAQGPPGPAGPAGER.G	N	69.81	2847.3899	1.4	950.1386	3	19.39	F12:5334	1	598	630	Hydroxylation
5	13	tr|F7D9C7|F7D9C7_HORSE	R.G(+57.02)FSGLQGPP(+15.99)GPP(+15.99)GSPGEQGPSGASGPAGPR.G	N	69.58	2745.2742	-0.4	916.0983	3	21.8	F11:6186	2	1108	1137	Carbamidomethylation (DHKE X@N-term); Hydroxylation
5	13	tr|F7D9C7|F7D9C7_HORSE	K.DGEAGAQGPP(+15.99)GPAGPAGER.G	N	69.33	1705.7655	1.2	853.8911	2	16.99	F12:4467	13	612	630	Hydroxylation
5	13	tr|F7D9C7|F7D9C7_HORSE	K.GDAGPAGPK(+15.99)GEP(+15.99)GSPGENGAP(+15.99)GQMGPR.G	N	69.09	2492.0986	1.4	831.708	3	16.23	F9:4147	1	277	303	Hydroxylation
5	13	tr|F7D9C7|F7D9C7_HORSE	K.GDAGPP(+15.99)GPAGPAGPPGPIGSVGAP(+15.99)GPK.G	N	68.13	2263.1233	1.1	755.3826	3	21.88	F11:6215	3	835	861	Hydroxylation
5	13	tr|F7D9C7|F7D9C7_HORSE	R.GFSGLQGPP(+15.99)GP(+15.99)P(+15.99)GSPGEQGPSGASGPAGPR.G	N	68.03	2704.2476	-1.4	1353.1292	2	21.24	F11:5987	1	1108	1137	Hydroxylation
5	13	tr|F7D9C7|F7D9C7_HORSE	K.GEP(+15.99)GPTGIQGPP(+15.99)GPAGEEGK.R	N	67.12	1862.8645	-0.7	932.4388	2	18.49	F10:4929	6	448	467	Hydroxylation
5	13	tr|F7D9C7|F7D9C7_HORSE	K.GEPGPTGIQGPP(+15.99)GPAGEEGKR.G	N	66.7	2002.9707	0.5	1002.4932	2	17.51	F11:4658	9	448	468	Hydroxylation
5	13	tr|F7D9C7|F7D9C7_HORSE	K.GDAGPAGPKGEP(+15.99)GSPGENGAP(+15.99)GQMGPR.G	N	66.59	2476.1035	2.1	826.3768	3	16.32	F11:4218	1	277	303	Hydroxylation
5	13	tr|F7D9C7|F7D9C7_HORSE	K.GEP(+15.99)GPTGIQGPP(+15.99)GPAGEEGKR.G	N	66.35	2018.9657	0.2	1010.4904	2	17.15	F12:4529	11	448	468	Hydroxylation
5	13	tr|F7D9C7|F7D9C7_HORSE	K.GDAGPPGP(+15.99)AGPAGPPGPIGSVGAP(+15.99)GPK.G	N	66.23	2263.1233	0.7	755.3823	3	21.93	F10:6105	1	835	861	Hydroxylation
5	13	tr|F7D9C7|F7D9C7_HORSE	K.GEPGDAGAKGDAGPP(+15.99)GPAGPAGPP(+15.99)GPIGSVGAP(+15.99)GPK.G	N	66.05	3061.4739	2.2	1021.5009	3	19.9	F12:5517	2	826	861	Hydroxylation
5	13	tr|F7D9C7|F7D9C7_HORSE	K.NGDDGEAGKPGRP(+15.99)GERGPP(+15.99)GPQGAR.G	N	65.38	2460.1489	-0.7	616.0441	4	14	F12:3413	2	228	252	Hydroxylation
5	13	tr|F7D9C7|F7D9C7_HORSE	K.GEPGSPGENGAP(+15.99)GQMGPR.G	N	65.29	1709.7427	1	855.8795	2	16.54	F9:4263	3	286	303	Hydroxylation
5	13	tr|F7D9C7|F7D9C7_HORSE	R.GFSGLQGP(+15.99)PGPP(+15.99)GSPGEQGPSGASGPAGPR.G	N	65.26	2688.2527	1.7	897.093	3	22.39	F12:6405	2	1108	1137	Hydroxylation
5	13	tr|F7D9C7|F7D9C7_HORSE	R.GLTGPIGPP(+15.99)GPAGAPGD(+15.99)KGETGPSGPAGPTGAR.G	N	65.01	2882.4158	2.3	721.6129	4	20.36	F10:5581	1	763	795	Hydroxylation
5	13	tr|F7D9C7|F7D9C7_HORSE	R.GPSGPQGPSGPP(+15.99)GPK(+15.99)GNSGEPGAP(+15.99)GNK.G	N	64.85	2429.1206	0.9	810.7149	3	15.01	F12:3762	4	415	441	Hydroxylation
5	13	tr|F7D9C7|F7D9C7_HORSE	R.GVPGP(+15.99)P(+15.99)GAVGPAGKDGEAGAQGPPGPAGPAGER.G	N	64.72	2863.3848	0.2	955.4691	3	18.7	F11:5085	2	598	630	Hydroxylation
5	13	tr|F7D9C7|F7D9C7_HORSE	K.GEPGPTGIQGPP(+15.99)GPAGEEGK.R	N	64.49	1846.8696	0.8	924.4428	2	18.99	F11:5186	8	448	467	Hydroxylation
5	13	tr|F7D9C7|F7D9C7_HORSE	K.GNSGEPGAP(+15.99)GNK(+15.99)GDTGAK.G	N	64.48	1644.7339	-0.1	823.3741	2	11.86	F11:2700	1	430	447	Hydroxylation
5	13	tr|F7D9C7|F7D9C7_HORSE	R.GAP(+15.99)GDRGEPGP(+15.99)PGPAGFAGPP(+15.99)GADGQPGAK.G	N	63.8	2686.2371	1.7	896.4211	3	19.27	F11:5284	1	796	825	Hydroxylation
5	13	tr|F7D9C7|F7D9C7_HORSE	R.GAPGD(+15.99)RGEPGPPGPAGFAGP(+15.99)PGADGQPGAK.G	N	63.16	2670.2422	1.3	891.0892	3	19.81	F10:5391	1	796	825	Hydroxylation
5	13	tr|F7D9C7|F7D9C7_HORSE	R.GFSGLQGP(+15.99)PGPP(+15.99)GSP(+15.99)GEQGPSGASGPAGPR.G	N	62.92	2704.2476	2.9	1353.135	2	21.36	F10:5920	3	1108	1137	Hydroxylation
5	13	tr|F7D9C7|F7D9C7_HORSE	K.GNSGEPGAP(+15.99)GNKGDTGAK.G	N	62.8	1628.739	1.6	815.3781	2	11.92	F9:2676	4	430	447	Hydroxylation
5	13	tr|F7D9C7|F7D9C7_HORSE	K.GSPGEAGRP(+15.99)GEAGLP(+15.99)GAK.G	N	62.69	1638.7961	0.6	820.4058	2	15.08	F12:3788	8	520	537	Hydroxylation
5	13	tr|F7D9C7|F7D9C7_HORSE	K.GEPGSP(+15.99)GENGAP(+15.99)GQMGPR.G	N	62.62	1725.7375	0.5	863.8765	2	15.86	F12:4058	7	286	303	Hydroxylation
5	13	tr|F7D9C7|F7D9C7_HORSE	K.GEP(+15.99)GSP(+15.99)GENGAP(+15.99)GQMGPR.G	N	62.3	1741.7325	0.6	871.8741	2	15.27	F12:3856	5	286	303	Hydroxylation
5	13	tr|F7D9C7|F7D9C7_HORSE	R.GLTGPIGPP(+15.99)GPAGAPGDK.G	N	62.01	1573.8099	1.1	787.9131	2	21.15	F9:5914	4	763	780	Hydroxylation
5	13	tr|F7D9C7|F7D9C7_HORSE	K.G(+57.02)DAGPAGPKGEPGSP(+15.99)GENGAP(+15.99)GQMGPR.G	N	61.65	2533.125	0.4	845.3826	3	16.46	F11:4273	1	277	303	Carbamidomethylation (DHKE X@N-term); Hydroxylation
5	13	tr|F7D9C7|F7D9C7_HORSE	R.GPSGPQGPSGPP(+15.99)GPK.G	N	61.3	1331.647	0.5	666.8311	2	15.04	F9:3722	9	415	429	Hydroxylation
5	13	tr|F7D9C7|F7D9C7_HORSE	R.GNDGATGAAGPP(+15.99)GPTGPAGPP(+15.99)GFP(+15.99)GAVGAK.G	N	61.27	2547.199	1	850.0745	3	21.63	F9:6084	3	322	351	Hydroxylation
5	13	tr|F7D9C7|F7D9C7_HORSE	R.GARGEPGPTGLP(+15.99)GPP(+15.99)GER.G	N	61.27	1732.8491	1.1	578.6243	3	17.02	F12:4477	2	469	486	Hydroxylation
5	13	tr|F7D9C7|F7D9C7_HORSE	R.GPSGPQGPSGPP(+15.99)GPK(+15.99)GN.S	N	60.83	1518.7062	-0.5	760.36	2	15.16	F12:3816	4	415	431	Hydroxylation
5	13	tr|F7D9C7|F7D9C7_HORSE	R.GAPGDRGEPGPP(+15.99)GPAGFAGPP(+15.99)GADGQPGAK.G	N	60.54	2670.2422	1.9	891.0897	3	19.52	F9:5344	1	796	825	Hydroxylation
5	13	tr|F7D9C7|F7D9C7_HORSE	K.GDAGPP(+15.99)GPAGPAGPP(+15.99)GPIGSVGAPGPK(+15.99).G	N	60.53	2279.1182	0.1	760.7134	3	21.69	F9:6106	3	835	861	Hydroxylation
5	13	tr|F7D9C7|F7D9C7_HORSE	R.GPSGPQGPSGPP(+15.99)GP(+15.99)K.G	N	60.37	1347.6418	-1	674.8275	2	15.35	F12:3880	1	415	429	Hydroxylation
5	13	tr|F7D9C7|F7D9C7_HORSE	R.GFSGLDGAK(+15.99)GDAGPAGPK.G	N	60.29	1616.7794	0.4	809.3973	2	18.48	F12:5006	11	268	285	Hydroxylation
5	13	tr|F7D9C7|F7D9C7_HORSE	K.GDAGPP(+15.99)GPAGPAGPP(+15.99)GPIGSVGAP(+15.99)GPK.G	N	59.59	2279.1182	1.8	760.7147	3	21.03	F11:5911	4	835	861	Hydroxylation
5	13	tr|F7D9C7|F7D9C7_HORSE	R.GFP(+15.99)GADGVAGPK(+15.99)GPAGER.G	N	59.38	1670.8011	0.1	836.4079	2	18.26	F11:4925	9	493	510	Hydroxylation
5	13	tr|F7D9C7|F7D9C7_HORSE	R.GFSGLQGPPGP(+15.99)PGSPGEQGPSGASGPAGPR.G	N	59.35	2672.2578	1.5	669.0728	4	22.27	F11:6352	1	1108	1137	Hydroxylation
5	13	tr|F7D9C7|F7D9C7_HORSE	K.TGPP(+15.99)GPAGQDGRPGPPGPP(+15.99)GAR.G	N	58.77	2023.9823	0	675.668	3	16.43	F11:4261	3	552	573	Hydroxylation
5	13	tr|F7D9C7|F7D9C7_HORSE	R.GPSGPQGPSGP(+15.99)P(+15.99)GPK(+15.99).G	N	58.61	1363.6367	2	682.827	2	14.42	F12:3557	4	415	429	Hydroxylation
5	13	tr|F7D9C7|F7D9C7_HORSE	R.GPSGPQGPSGPP(+15.99)GPK(+15.99).G	N	58.48	1347.6418	-0.8	674.8276	2	15.14	F10:3763	4	415	429	Hydroxylation
5	13	tr|F7D9C7|F7D9C7_HORSE	R.GLTGPIGP(+15.99)PGPAGAPGDKGETGPSGPAGPTGAR.G	N	58.28	2866.4209	2.1	717.614	4	20.77	F10:5720	1	763	795	Hydroxylation
5	13	tr|F7D9C7|F7D9C7_HORSE	R.GP(+15.99)SGPQGPSGPP(+15.99)GPK(+15.99).G	N	58.14	1363.6367	0.4	682.8259	2	14.77	F12:3680	4	415	429	Hydroxylation
5	13	tr|F7D9C7|F7D9C7_HORSE	R.GFSGLQGP(+15.99)PGPPGSPGEQGPSGASGPAGPR.G	N	58.09	2672.2578	-0.3	891.7596	3	22.87	F11:6553	2	1108	1137	Hydroxylation
5	13	tr|F7D9C7|F7D9C7_HORSE	R.GEPGPPGP(+15.99)AGFAGPP(+15.99)GADGQPGAK.G	N	58.08	2116.9812	0.9	706.6683	3	20.51	F9:5690	1	802	825	Hydroxylation
5	13	tr|F7D9C7|F7D9C7_HORSE	R.GAPGD(+15.99)RGEP(+15.99)GPPGPAGFAGPP(+15.99)GADGQPGAK.G	N	57.87	2686.2371	0.6	896.4202	3	19.42	F10:5253	1	796	825	Hydroxylation
5	13	tr|F7D9C7|F7D9C7_HORSE	R.GVPGPP(+15.99)GAVGPAGKDGEAGAQGPPGPAGPAGER.G	N	57.83	2847.3899	1.2	950.1384	3	19.25	F11:5279	1	598	630	Hydroxylation
5	13	tr|F7D9C7|F7D9C7_HORSE	R.GARGEP(+15.99)GPTGLP(+15.99)GPP(+15.99)GER.G	N	57.66	1748.8441	0.7	583.9557	3	16.2	F11:4175	3	469	486	Hydroxylation
5	13	tr|F7D9C7|F7D9C7_HORSE	K.GDAGPAGPK(+15.99)GEPGSPGENGAP(+15.99)GQMGPR.G	N	57.59	2476.1035	1.4	826.3763	3	16.88	F9:4387	1	277	303	Hydroxylation
5	13	tr|F7D9C7|F7D9C7_HORSE	R.GPPGSAGAPGKDGLNGLP(+15.99)GPIGP(+15.99)P(+15.99)GPR.G	N	57.34	2437.2349	0.7	813.4195	3	20.8	F12:5841	3	1138	1164	Hydroxylation
5	13	tr|F7D9C7|F7D9C7_HORSE	R.GEPGP(+15.99)PGPAGFAGPP(+15.99)GADGQPGAK.G	N	57.09	2116.9812	1.2	1059.4991	2	20.53	F9:5699	4	802	825	Hydroxylation
5	13	tr|F7D9C7|F7D9C7_HORSE	K.NGDDGEAGKPGRP(+15.99)GER.G	N	56.91	1626.7345	1.7	543.2531	3	11.82	F12:2691	12	228	243	Hydroxylation
5	13	tr|F7D9C7|F7D9C7_HORSE	R.GLTGPIGPP(+15.99)GPAGAP(+15.99)GDK.G	N	56.5	1589.8048	1.2	795.9106	2	20.53	F11:5731	2	763	780	Hydroxylation
5	13	tr|F7D9C7|F7D9C7_HORSE	R.GFSGLQGPP(+15.99)GPPGSPGE(+21.98)QGPSGASGPAGPR.G	N	56.45	2694.2397	1.7	899.0887	3	22.37	F10:6251	1	1108	1137	Hydroxylation; Sodium adduct
5	13	tr|F7D9C7|F7D9C7_HORSE	R.GP(+15.99)SGPQGPSGPP(+15.99)GPK.G	N	56.35	1347.6418	-1.7	674.827	2	14.8	F10:3650	3	415	429	Hydroxylation
5	13	tr|F7D9C7|F7D9C7_HORSE	K.GANGAP(+15.99)GIAGAP(+15.99)GFP(+15.99)GAR.G	N	55.51	1584.7644	0.9	529.2626	3	20	F12:5556	10	397	414	Hydroxylation
5	13	tr|F7D9C7|F7D9C7_HORSE	R.GEPGPTGLP(+15.99)GPP(+15.99)GER.G	N	55.44	1448.6895	1.4	725.353	2	18.55	F12:5030	20	472	486	Hydroxylation
5	13	tr|F7D9C7|F7D9C7_HORSE	R.GFSGLQGPP(+15.99)GPPGSPGEQGPSGASGPAGPR.G	N	55.26	2672.2578	2.8	1337.1399	2	22.29	F11:6359	1	1108	1137	Hydroxylation
5	13	tr|F7D9C7|F7D9C7_HORSE	R.GEP(+15.99)GPTGLP(+15.99)GPP(+15.99)GER.G	N	55.23	1464.6844	0.1	733.3496	2	17.86	F11:4781	12	472	486	Hydroxylation
5	13	tr|F7D9C7|F7D9C7_HORSE	R.GPSGPQGP(+15.99)SGPP(+15.99)GPK.G	N	55.03	1347.6418	2.1	674.8296	2	14.31	F12:3518	3	415	429	Hydroxylation
5	13	tr|F7D9C7|F7D9C7_HORSE	K.D(-18.01)GEAGAQGPP(+15.99)GPAGPAGER.G	N	54.99	1687.7549	1.8	844.8862	2	16.23	F9:4149	2	612	630	Dehydration; Hydroxylation
5	13	tr|F7D9C7|F7D9C7_HORSE	R.GFSGL(+53.97)QGPPGPPGSPGEQGPSGASGPAGPR.G	N	54.79	2710.2346	-0.6	904.4183	3	21.76	F12:6187	3	1108	1137	Trifluoroleucine
5	13	tr|F7D9C7|F7D9C7_HORSE	K.GEPGSP(+15.99)GENGAP(+15.99)GQM(+15.99)GPR.G	N	54.46	1741.7325	1	871.8745	2	14.24	F12:3491	4	286	303	Hydroxylation; Oxidation (M)
5	13	tr|F7D9C7|F7D9C7_HORSE	K.GSP(+15.99)GEAGRP(+15.99)GEAGLP(+15.99)GAK.G	N	54.19	1654.791	-0.8	828.4022	2	14.52	F12:3594	11	520	537	Hydroxylation
5	13	tr|F7D9C7|F7D9C7_HORSE	K.GDAGPP(+15.99)GPAGPAGPPGPIGSVGAPGP(+15.99)K.G	N	53.97	2263.1233	2.5	755.3836	3	22.42	F12:6417	1	835	861	Hydroxylation
5	13	tr|F7D9C7|F7D9C7_HORSE	R.GNDGATGAAGPPGPTGPAGPP(+15.99)GFP(+15.99)GAVGAK(+15.99).G	N	53.91	2547.199	2.9	850.076	3	22.02	F12:6276	4	322	351	Hydroxylation
5	13	tr|F7D9C7|F7D9C7_HORSE	K.NGDDGEAGKPGR(+15.99)P(+15.99)GERGPP(+15.99)GPQGAR.G	N	53.88	2476.1438	-0.5	620.0429	4	13.68	F12:3313	1	228	252	Hydroxylation
5	13	tr|F7D9C7|F7D9C7_HORSE	R.GSAGPP(+15.99)GATGFP(+15.99)GAAGR.V	N	53.61	1458.6851	0.7	487.236	3	18.11	F11:4874	22	865	881	Hydroxylation
5	13	tr|F7D9C7|F7D9C7_HORSE	K.DGLNGLP(+15.99)GPIGP(+15.99)P(+15.99)GPR.G	N	53.42	1560.7896	1	521.271	3	23.41	F9:6689	16	1149	1164	Hydroxylation
5	13	tr|F7D9C7|F7D9C7_HORSE	R.GNDGATGAAGPP(+15.99)GPTGPAGPP(+15.99)GFPGAVGAK.G	N	53.02	2531.2039	1.6	844.7432	3	22.57	F11:6458	4	322	351	Hydroxylation
5	13	tr|F7D9C7|F7D9C7_HORSE	R.GEPGPP(+15.99)GPAGFAGPP(+15.99)GADGQPGAK.G	N	52.98	2116.9812	0.4	1059.4983	2	20.54	F11:5736	1	802	825	Hydroxylation
5	13	tr|F7D9C7|F7D9C7_HORSE	R.GFSGLQGPP(+15.99)GP(+15.99)PGSP(+15.99)GEQGPSGASGPAGPR.G	N	52.97	2704.2476	3.5	902.4263	3	21.99	F11:6255	3	1108	1137	Hydroxylation
5	13	tr|F7D9C7|F7D9C7_HORSE	R.GEP(+15.99)GPP(+15.99)GPAGFAGPP(+15.99)GADGQPGAK.G	N	52.65	2132.9763	-1.1	1067.4943	2	20.14	F9:5561	5	802	825	Hydroxylation
5	13	tr|F7D9C7|F7D9C7_HORSE	R.GPSGPQGPSGP(+15.99)P(+15.99)GPK.G	N	52.64	1347.6418	-1.1	674.8275	2	14.66	F12:3641	4	415	429	Hydroxylation
5	13	tr|F7D9C7|F7D9C7_HORSE	K.DGEAGAQ(+.98)GPP(+15.99)GPAGPAGER.G	N	52.58	1706.7495	2.1	854.3838	2	17.43	F9:4584	1	612	630	Deamidation (NQ); Hydroxylation
5	13	tr|F7D9C7|F7D9C7_HORSE	K.NGDDGEAGKP(+15.99)GRP(+15.99)GER.G	N	52.47	1642.7295	-1.4	822.3708	2	11.13	F11:2479	12	228	243	Hydroxylation
5	13	tr|F7D9C7|F7D9C7_HORSE	R.GQAGVMGFP(+15.99)GP(+15.99)KGAAGEPGK.A	N	52.46	1843.8887	1.9	922.9534	2	19.47	F11:5352	2	574	593	Hydroxylation
5	13	tr|F7D9C7|F7D9C7_HORSE	K.GEPGSPGEN(+.98)GAP(+15.99)GQMGPR.G	N	52.28	1710.7267	-0.7	856.3701	2	17.22	F9:4510	2	286	303	Deamidation (NQ); Hydroxylation
5	13	tr|F7D9C7|F7D9C7_HORSE	R.GQAGVMGFP(+15.99)GPK(+15.99)GAAGEPGK.A	N	51.67	1843.8887	0.6	615.6372	3	19.6	F12:5410	5	574	593	Hydroxylation
5	13	tr|F7D9C7|F7D9C7_HORSE	R.GAP(+15.99)GPAGPKGSPGEAGRP(+15.99)GEAGLP(+15.99)GAK.G	N	51.67	2387.1829	0.5	597.8033	4	15.92	F12:4078	1	511	537	Hydroxylation
5	13	tr|F7D9C7|F7D9C7_HORSE	K.DGEAGAQGPP(+15.99)GPAGPAGERG.E	N	51.51	1762.787	0.2	882.4009	2	17.07	F9:4457	1	612	631	Hydroxylation
5	13	tr|F7D9C7|F7D9C7_HORSE	R.GEPGPTGLP(+15.99)GPPGER.G	N	51.17	1432.6946	-0.4	717.3542	2	19.55	F10:5301	4	472	486	Hydroxylation
5	13	tr|F7D9C7|F7D9C7_HORSE	K.TGPP(+15.99)GPAGQDGRP(+15.99)GPPGPP(+15.99)GAR.G	N	51	2039.9772	1.7	681.0008	3	16.04	F12:4121	5	552	573	Hydroxylation
5	13	tr|F7D9C7|F7D9C7_HORSE	R.G(+57.02)FSGLDGAK(+15.99)GDAGPAGPK.G	N	50.85	1673.8008	3.3	837.9104	2	18.7	F9:5047	2	268	285	Carbamidomethylation (DHKE X@N-term); Hydroxylation
5	13	tr|F7D9C7|F7D9C7_HORSE	K.N(+.98)GDDGEAGKPGRP(+15.99)GER.G	N	50.71	1627.7186	0.5	543.5804	3	12.22	F10:2782	14	228	243	Deamidation (NQ); Hydroxylation
5	13	tr|F7D9C7|F7D9C7_HORSE	K.N(+57.02)GDDGEAGKPGRP(+15.99)GER.G	N	50.59	1683.756	0.2	562.2594	3	11.96	F11:2729	6	228	243	Carbamidomethylation (DHKE X@N-term); Hydroxylation
5	13	tr|F7D9C7|F7D9C7_HORSE	R.GNDGATGAAGPPGPTGPAGP(+15.99)PGFP(+15.99)GAVGAK(+15.99)GEAGPQGAR.G	N	50.25	3370.5925	2.4	1124.5408	3	20.58	F12:5765	1	322	360	Hydroxylation
5	13	tr|F7D9C7|F7D9C7_HORSE	K.G(+57.02)SPGEAGRP(+15.99)GEAGLP(+15.99)GAK.G	N	50.16	1695.8175	1.4	848.9172	2	15.13	F11:3801	4	520	537	Carbamidomethylation (DHKE X@N-term); Hydroxylation
5	13	tr|F7D9C7|F7D9C7_HORSE	R.GLP(+15.99)GPP(+15.99)GAPGP(+15.99)QGFQGPPGEPGEPGASGPMGPR.G	N	50.07	3051.4143	0.8	1018.1462	3	23.49	F12:6775	1	187	219	Hydroxylation
5	13	tr|F7D9C7|F7D9C7_HORSE	K.GDAGPPGP(+15.99)AGPAGPPGPIGSVGAPGPK(+15.99).G	N	49.93	2263.1233	3.3	755.3842	3	22.52	F9:6397	1	835	861	Hydroxylation
5	13	tr|F7D9C7|F7D9C7_HORSE	K.G(+57.02)EPGSP(+15.99)GENGAP(+15.99)GQMGPR.G	N	49.61	1782.759	1.9	892.3885	2	15.86	F9:4012	1	286	303	Carbamidomethylation (DHKE X@N-term); Hydroxylation
5	13	tr|F7D9C7|F7D9C7_HORSE	R.GLPGP(+15.99)PGAPGPQGFQGPPGEPGEPGASGPMGPR.G	N	49.58	3019.4246	1.3	1007.4834	3	24.65	F12:7146	2	187	219	Hydroxylation
5	13	tr|F7D9C7|F7D9C7_HORSE	K.G(+57.02)EP(+15.99)GPTGIQGPP(+15.99)GPAGEEGKR.G	N	49.55	2075.9871	0.9	693.0036	3	17	F9:4432	1	448	468	Carbamidomethylation (DHKE X@N-term); Hydroxylation
5	13	tr|F7D9C7|F7D9C7_HORSE	R.GNDGATGAAGP(+15.99)PGPTGPAGPP(+15.99)GFP(+15.99)GAVGAK.G	N	49.31	2547.199	-0.6	850.0731	3	21.59	F10:5999	1	322	351	Hydroxylation
5	13	tr|F7D9C7|F7D9C7_HORSE	K.GETGPSGPAGPTGAR.G	N	49.19	1310.6215	0.6	656.3184	2	15.32	F9:3818	4	781	795
5	13	tr|F7D9C7|F7D9C7_HORSE	K.GLTGSP(+15.99)GSP(+15.99)GPDGK(+57.02).T	N	49.14	1314.6051	-0.3	658.3096	2	14.79	F11:3684	4	538	551	Hydroxylation; Carbamidomethylation (DHKE X@N-term)
5	13	tr|F7D9C7|F7D9C7_HORSE	R.GNDGATGAAGPPGP(+15.99)TGPAGPP(+15.99)GFPGAVGAK(+15.99).G	N	49.08	2547.199	1.1	850.0745	3	22.49	F10:6289	3	322	351	Hydroxylation
5	13	tr|F7D9C7|F7D9C7_HORSE	R.GNDGATGAAGPPGPTGPAGPP(+15.99)GFPGAVGAK(+15.99)GEAGPQGAR.G	N	48.75	3354.5977	2.8	1119.2096	3	21.27	F12:6014	1	322	360	Hydroxylation
5	13	tr|F7D9C7|F7D9C7_HORSE	K.GE(+57.02)PGPTGIQGPP(+15.99)GPAGEEGKR.G	N	48.74	2059.9922	0	687.6713	3	17.56	F10:4606	4	448	468	Carbamidomethylation (DHKE X@N-term); Hydroxylation
5	13	tr|F7D9C7|F7D9C7_HORSE	R.GQAGVMGFP(+15.99)GPK(+15.99)GAAGEP(+15.99)GK.A	N	48.7	1859.8835	0.9	620.969	3	19.01	F12:5199	2	574	593	Hydroxylation
5	13	tr|F7D9C7|F7D9C7_HORSE	K.GDAGPAGPKGEP(+15.99)GSPGENGAP(+15.99)GQM(+15.99)GPR.G	N	48.66	2492.0986	0.5	831.7072	3	15.21	F10:3786	1	277	303	Hydroxylation; Oxidation (M)
5	13	tr|F7D9C7|F7D9C7_HORSE	R.GLP(+15.99)GPPGAPGP(+15.99)QGFQGPPGEPGEP(+15.99)GASGPMGPR.G	N	48.5	3051.4143	0.8	1018.1462	3	23.91	F11:6896	1	187	219	Hydroxylation
5	13	tr|F7D9C7|F7D9C7_HORSE	R.GVPGPP(+15.99)GAVGPAGK.D	N	48.35	1175.6298	1.5	588.8231	2	17.42	F12:4624	7	598	611	Hydroxylation
5	13	tr|F7D9C7|F7D9C7_HORSE	K.GE(+57.02)P(+15.99)GPTGIQGPP(+15.99)GPAGEEGKR.G	N	48.34	2075.9871	0.2	693.0031	3	17.08	F12:4502	3	448	468	Carbamidomethylation (DHKE X@N-term); Hydroxylation
5	13	tr|F7D9C7|F7D9C7_HORSE	K.GEP(+15.99)GSPGEN(+.98)GAP(+15.99)GQMGPR.G	N	48.15	1726.7217	1.1	864.3691	2	16.68	F12:4355	4	286	303	Hydroxylation; Deamidation (NQ)
5	13	tr|F7D9C7|F7D9C7_HORSE	K.N(+.98)GDDGEAGKPGRP(+15.99)GERGPP(+15.99)GPQGAR.G	N	48.12	2461.1328	2.1	616.2917	4	14.22	F11:3487	1	228	252	Deamidation (NQ); Hydroxylation
5	13	tr|F7D9C7|F7D9C7_HORSE	N.GPAGPAGPIGPVGAR.G	N	48.09	1272.6938	-0.2	637.3541	2	20.2	F12:5631	4	1066	1080
5	13	tr|F7D9C7|F7D9C7_HORSE	R.GRP(+15.99)GAPGPAGAR.G	N	47.95	1078.5631	1.6	540.2897	2	13.03	F12:3094	8	310	321	Hydroxylation
5	13	tr|F7D9C7|F7D9C7_HORSE	R.GFP(+15.99)GADGVAGPKGPAGER.G	N	47.89	1654.8063	0.9	552.6099	3	18.42	F11:4982	2	493	510	Hydroxylation
5	13	tr|F7D9C7|F7D9C7_HORSE	G.Q(-17.03)EEGQEEGQEEDIPAVTC(+57.02)IQDGLR.Y	N	47.73	2712.1821	-1.1	905.067	3	29.79	F11:8640	2	23	46	Pyro-glu from Q; Carbamidomethylation
5	13	tr|F7D9C7|F7D9C7_HORSE	K.NGDDGEAGKP(+15.99)GRP(+15.99)GERGPP(+15.99)GPQGAR.G	N	47.6	2476.1438	0.9	620.0438	4	13.5	F11:3255	1	228	252	Hydroxylation
5	13	tr|F7D9C7|F7D9C7_HORSE	K.GDAGPPGPAGPAGPP(+15.99)GPIGSVGAP(+15.99)GPK(+15.99).G	N	47.25	2279.1182	0.7	760.7139	3	21.47	F12:6084	1	835	861	Hydroxylation
5	13	tr|F7D9C7|F7D9C7_HORSE	K.GEPGSP(+15.99)GEN(+.98)GAP(+15.99)GQMGPR.G	N	47.12	1726.7217	1.3	864.3693	2	16.28	F11:4203	6	286	303	Hydroxylation; Deamidation (NQ)
5	13	tr|F7D9C7|F7D9C7_HORSE	R.G(+57.02)PSGPQGPSGPP(+15.99)GPK.G	N	47.11	1388.6683	0.8	695.342	2	15.52	F12:3940	6	415	429	Carbamidomethylation (DHKE X@N-term); Hydroxylation
5	13	tr|F7D9C7|F7D9C7_HORSE	R.GVQGPPGPAGPR.G	N	47.08	1088.5726	1.3	545.2943	2	16.57	F12:4314	4	685	696
5	13	tr|F7D9C7|F7D9C7_HORSE	K.N(+.98)GDDGEAGKP(+15.99)GRP(+15.99)GER.G	N	47.02	1643.7135	-0.5	822.8636	2	11.61	F12:2619	12	228	243	Deamidation (NQ); Hydroxylation
5	13	tr|F7D9C7|F7D9C7_HORSE	K.N(+57.02)GDDGEAGKP(+15.99)GRP(+15.99)GER.G	N	47.02	1699.751	-0.3	425.9449	4	11.44	F12:2572	3	228	243	Carbamidomethylation (DHKE X@N-term); Hydroxylation
5	13	tr|F7D9C7|F7D9C7_HORSE	R.GEPGPTGLP(+15.99)GP(+15.99)PGER.G	N	46.93	1448.6895	1.8	725.3533	2	18.87	F9:5109	2	472	486	Hydroxylation
5	13	tr|F7D9C7|F7D9C7_HORSE	K.GE(+57.02)PGPTGIQGPP(+15.99)GPAGEEGK.R	N	46.89	1903.8911	-0.1	952.9527	2	19.05	F9:5173	3	448	467	Carbamidomethylation (DHKE X@N-term); Hydroxylation
5	13	tr|F7D9C7|F7D9C7_HORSE	F.SGLQGP(+15.99)PGPP(+15.99)GSPGEQGPSGASGPAGPR.G	N	46.86	2484.1628	2	829.0632	3	19.32	F12:5308	1	1110	1137	Hydroxylation
5	13	tr|F7D9C7|F7D9C7_HORSE	N.GDDGEAGKP(+15.99)GRP(+15.99)GER.G	N	46.69	1528.6865	0.6	510.5698	3	11.22	F12:2501	6	229	243	Hydroxylation
5	13	tr|F7D9C7|F7D9C7_HORSE	R.GFSGLDGAK(+15.99)GDAGP(+15.99)AGPK.G	N	46.63	1632.7743	0.7	545.2657	3	17.65	F11:4708	1	268	285	Hydroxylation
5	13	tr|F7D9C7|F7D9C7_HORSE	R.GFS(+162.05)GLDGAK(+15.99)GDAGPAGPK.G	N	46.34	1778.8322	0.4	593.9515	3	18.33	F12:4952	4	268	285	Hexose (NSY); Hydroxylation
5	13	tr|F7D9C7|F7D9C7_HORSE	R.GVPGPPGAVGPAGK.D	N	46.24	1159.6349	1.6	387.5529	3	18.75	F12:5108	13	598	611
5	13	tr|F7D9C7|F7D9C7_HORSE	R.GFSGLDGAK(+15.99)GDAGPAGPK(+15.99).G	N	46.09	1632.7743	1.4	545.2661	3	18.35	F12:4959	3	268	285	Hydroxylation
5	13	tr|F7D9C7|F7D9C7_HORSE	D.GEAGAQGPP(+15.99)GPAGPAGER.G	N	46.02	1590.7385	2.7	796.3787	2	15.95	F9:4046	1	613	630	Hydroxylation
5	13	tr|F7D9C7|F7D9C7_HORSE	K.GEPGDAGAKGDAGPP(+15.99)GPAGPAGPPGPIGSVGAP(+15.99)GPK(+15.99).G	N	45.98	3061.4739	2.8	766.3779	4	20.54	F11:5735	1	826	861	Hydroxylation
5	13	tr|F7D9C7|F7D9C7_HORSE	N.GDDGEAGKPGRP(+15.99)GER.G	N	45.76	1512.6917	1.2	505.2384	3	11.82	F12:2692	5	229	243	Hydroxylation
5	13	tr|F7D9C7|F7D9C7_HORSE	K.GADGSPGKDGVR.G	N	45.63	1114.5366	2.1	558.2767	2	12.58	F12:2933	6	751	762
5	13	tr|F7D9C7|F7D9C7_HORSE	R.GVP(+15.99)GPPGAVGPAGK.D	N	45.59	1175.6298	2	588.8233	2	18.07	F9:4818	8	598	611	Hydroxylation
5	13	tr|F7D9C7|F7D9C7_HORSE	K.P(+15.99)GEQGVPGDLGAPGP(+15.99)SGAR.G	N	45.46	1749.8281	-1.2	875.9203	2	19.47	F12:5365	1	657	675	Hydroxylation
5	13	tr|F7D9C7|F7D9C7_HORSE	K.GSPGEAGRP(+15.99)GEAGLP(+15.99)GAK(+15.99).G	N	45.06	1654.791	1.3	552.605	3	14.92	F9:3678	2	520	537	Hydroxylation
5	13	tr|F7D9C7|F7D9C7_HORSE	R.GLP(+15.99)GERGRP(+15.99)GAP(+15.99)GPAGAR.G	N	45.02	1719.8763	0.5	574.2997	3	14.57	F12:3611	4	304	321	Hydroxylation
5	13	tr|F7D9C7|F7D9C7_HORSE	R.GSAGP(+15.99)P(+15.99)GATGFP(+15.99)GAAGR.V	N	45.01	1474.6801	3	738.3495	2	17.39	F12:4615	4	865	881	Hydroxylation
5	13	tr|F7D9C7|F7D9C7_HORSE	R.GLPGP(+15.99)PGAPGPQGFQGPPGEPGEP(+15.99)GASGPMGPR.G	N	44.99	3035.4194	1.4	1012.8152	3	24.39	F11:7048	1	187	219	Hydroxylation
5	13	tr|F7D9C7|F7D9C7_HORSE	R.G(+57.02)RP(+15.99)GAPGPAGAR.G	N	44.92	1135.5846	1.7	568.8005	2	13.35	F12:3202	8	310	321	Carbamidomethylation (DHKE X@N-term); Hydroxylation
5	13	tr|F7D9C7|F7D9C7_HORSE	K.GDAGP(+15.99)PGPAGPAGPPGPIGSVGAP(+15.99)GPK(+15.99).G	N	44.91	2279.1182	-0.1	760.7133	3	22.03	F10:6137	1	835	861	Hydroxylation
5	13	tr|F7D9C7|F7D9C7_HORSE	K.G(+57.02)NSGEPGAP(+15.99)GNKGDTGAK.G	N	44.88	1685.7605	-0.1	843.8875	2	12.03	F9:2711	2	430	447	Carbamidomethylation (DHKE X@N-term); Hydroxylation
5	13	tr|F7D9C7|F7D9C7_HORSE	K.TGPP(+15.99)GPAGQDGRP(+15.99)GPPGP(+15.99)PGAR.G	N	44.81	2039.9772	0.7	681.0001	3	15.77	F10:3967	1	552	573	Hydroxylation
5	13	tr|F7D9C7|F7D9C7_HORSE	R.GVQGPP(+15.99)GPAGPR.G	N	44.77	1104.5675	0.8	553.2914	2	16.81	F11:4400	44	685	696	Hydroxylation
5	13	tr|F7D9C7|F7D9C7_HORSE	R.GP(+15.99)SGPQGPSGP(+15.99)P(+15.99)GPK.G	N	44.75	1363.6367	1	682.8263	2	14.08	F12:3437	1	415	429	Hydroxylation
5	13	tr|F7D9C7|F7D9C7_HORSE	K.G(+57.02)EPGPTGIQGPP(+15.99)GPAGEEGKR.G	N	44.72	2059.9922	1.7	687.6725	3	17.56	F12:4673	1	448	468	Carbamidomethylation (DHKE X@N-term); Hydroxylation
5	13	tr|F7D9C7|F7D9C7_HORSE	K.GDAGPPGPAGPAGPPGPIGSVGAP(+15.99)GPK(+15.99).G	N	44.66	2263.1233	3.8	755.3846	3	22.3	F11:6363	1	835	861	Hydroxylation
5	13	tr|F7D9C7|F7D9C7_HORSE	K.DGLNGLP(+15.99)GPIGPP(+15.99)GPR.G	N	44.62	1544.7947	0.5	773.405	2	24	F12:6940	3	1149	1164	Hydroxylation
5	13	tr|F7D9C7|F7D9C7_HORSE	K.G(+57.02)LTGSP(+15.99)GSP(+15.99)GPDGK.T	N	44.59	1314.6051	0.5	658.3102	2	15.02	F9:3713	2	538	551	Carbamidomethylation (DHKE X@N-term); Hydroxylation
5	13	tr|F7D9C7|F7D9C7_HORSE	R.GNDGATGAAGPP(+15.99)GPTGPAGPP(+15.99)GFPGAVGAK(+15.99).G	N	44.53	2547.199	1.8	1274.609	2	22.52	F12:6451	3	322	351	Hydroxylation
5	13	tr|F7D9C7|F7D9C7_HORSE	K.GLTGSP(+15.99)GSPGPDGK.T	N	44.39	1241.5887	1.2	621.8024	2	15.64	F12:3982	10	538	551	Hydroxylation
5	13	tr|F7D9C7|F7D9C7_HORSE	K.GLTGSP(+15.99)GSP(+15.99)GPDGK.T	N	44.08	1257.5836	1.1	629.7998	2	14.78	F12:3685	17	538	551	Hydroxylation
5	13	tr|F7D9C7|F7D9C7_HORSE	K.P(+15.99)GEQGVPGDLGAP(+15.99)GPSGAR.G	N	43.96	1749.8281	2	875.9231	2	19.4	F9:5301	1	657	675	Hydroxylation
5	13	tr|F7D9C7|F7D9C7_HORSE	R.GNDGATGAAGPP(+15.99)GPTGPAGP(+15.99)PGFPGAVGAK(+15.99)GEAGPQGAR.G	N	43.9	3370.5925	-0.2	1124.5378	3	21.03	F9:5875	1	322	360	Hydroxylation
5	13	tr|F7D9C7|F7D9C7_HORSE	R.GEPGP(+15.99)PGP(+15.99)AGAAGPAGNP(+15.99)GADGQPGAK.G	N	43.85	2299.0464	0.1	767.3561	3	16.8	F10:4337	1	370	396	Hydroxylation
5	13	tr|F7D9C7|F7D9C7_HORSE	R.GLP(+15.99)GPPGAP(+15.99)GPQGFQGPPGEPGEPGASGPMGPR.G	N	43.74	3035.4194	0.7	1012.8145	3	23.95	F12:6923	6	187	219	Hydroxylation
5	13	tr|F7D9C7|F7D9C7_HORSE	K.GLTGSP(+15.99)GSPGPDGK(+57.02).T	N	43.56	1298.6102	-1.2	650.3116	2	15.64	F11:3976	4	538	551	Hydroxylation; Carbamidomethylation (DHKE X@N-term)
5	13	tr|F7D9C7|F7D9C7_HORSE	K.G(+57.02)NSGEPGAP(+15.99)GNK(+15.99)GDTGAK.G	N	43.46	1701.7554	1	568.2596	3	11.83	F9:2647	2	430	447	Carbamidomethylation (DHKE X@N-term); Hydroxylation
5	13	tr|F7D9C7|F7D9C7_HORSE	R.GRP(+15.99)GAP(+15.99)GPAGAR.G	N	43.39	1094.5581	0.4	548.2866	2	12.2	F12:2809	29	310	321	Hydroxylation
5	13	tr|F7D9C7|F7D9C7_HORSE	R.GFSGLDGAK(+15.99)GD(+57.02)AGPAGPK.G	N	43.27	1673.8008	0.4	558.9411	3	18.51	F11:5015	2	268	285	Hydroxylation; Carbamidomethylation (DHKE X@N-term)
5	13	tr|F7D9C7|F7D9C7_HORSE	R.G(+57.02)PSGPQGPSGPP(+15.99)GPK(+15.99).G	N	43.25	1404.6633	-0.5	703.3386	2	15.19	F12:3826	4	415	429	Carbamidomethylation (DHKE X@N-term); Hydroxylation
5	13	tr|F7D9C7|F7D9C7_HORSE	R.GVP(+15.99)GPP(+15.99)GAVGPAGK.D	N	43.22	1191.6248	0.5	596.8199	2	16.84	F12:4412	14	598	611	Hydroxylation
5	13	tr|F7D9C7|F7D9C7_HORSE	R.GLP(+15.99)GPPGAP(+15.99)GPQGFQGPPGEP(+15.99)GEPGASGPMGPR.G	N	43.19	3051.4143	1.4	1018.1469	3	23.83	F12:6885	1	187	219	Hydroxylation
5	13	tr|F7D9C7|F7D9C7_HORSE	R.GLPGP(+15.99)PGAPGPQGFQGPP(+15.99)GEPGEPGASGPMGPR.G	N	42.99	3035.4194	0.8	1012.8145	3	24.3	F12:7027	1	187	219	Hydroxylation
5	13	tr|F7D9C7|F7D9C7_HORSE	K.SAGISVPGPMGPSGPR.G	N	42.98	1465.7347	2.8	733.8767	2	22.36	F12:6396	4	171	186
5	13	tr|F7D9C7|F7D9C7_HORSE	K.GE(+57.02)PGSP(+15.99)GENGAP(+15.99)GQMGPR.G	N	42.92	1782.759	1.6	892.3882	2	15.97	F12:4093	2	286	303	Carbamidomethylation (DHKE X@N-term); Hydroxylation
5	13	tr|F7D9C7|F7D9C7_HORSE	R.G(+57.02)PSGPQGPSGP(+15.99)P(+15.99)GPK.G	N	42.83	1404.6633	-1	703.3383	2	14.55	F11:3603	1	415	429	Carbamidomethylation (DHKE X@N-term); Hydroxylation
5	13	tr|F7D9C7|F7D9C7_HORSE	R.GEPGPTGLP(+15.99)GP(+15.99)P(+15.99)GER.G	N	42.7	1464.6844	3.1	733.3518	2	17.36	F11:4603	4	472	486	Hydroxylation
5	13	tr|F7D9C7|F7D9C7_HORSE	K.G(+57.02)E(+57.02)PGPTGIQGPP(+15.99)GPAGEEGKR.G	N	42.55	2117.0137	1.6	706.6796	3	19.67	F9:5395	1	448	468	Carbamidomethylation (DHKE X@N-term); Hydroxylation
5	13	tr|F7D9C7|F7D9C7_HORSE	K.GDAGPAGP(+15.99)KGEPGSPGENGAP(+15.99)GQM(+15.99)GPR.G	N	42.42	2492.0986	-0.5	831.7064	3	15.75	F10:3964	1	277	303	Hydroxylation; Oxidation (M)
5	13	tr|F7D9C7|F7D9C7_HORSE	R.GNDGATGAAGPPGPTGPAGPP(+15.99)GFPGAVGAK(+15.99).G	N	42.02	2531.2039	3.2	844.7446	3	23.04	F9:6570	4	322	351	Hydroxylation
5	13	tr|F7D9C7|F7D9C7_HORSE	K.GADGSP(+15.99)GKDGVR.G	N	41.95	1130.5316	0.3	566.2733	2	11.82	F12:2690	6	751	762	Hydroxylation
5	13	tr|F7D9C7|F7D9C7_HORSE	R.GLP(+15.99)GTAGLP(+15.99)GMK(+15.99)GHR.G	N	41.88	1495.7565	-0.1	499.5927	3	17.78	F11:4756	2	253	267	Hydroxylation
5	13	tr|F7D9C7|F7D9C7_HORSE	R.GE(+57.02)PGPTGLP(+15.99)GPPGER.G	N	41.78	1489.7161	1.6	745.8665	2	19.45	F12:5355	1	472	486	Carbamidomethylation (DHKE X@N-term); Hydroxylation
5	13	tr|F7D9C7|F7D9C7_HORSE	R.GDAGPK(+15.99)GADGSPGK.D	N	41.68	1228.5684	0.3	410.5302	3	12.05	F12:2765	2	745	758	Hydroxylation
5	13	tr|F7D9C7|F7D9C7_HORSE	G.PAGPAGPIGPVGAR.G	N	41.5	1215.6724	0.1	608.8435	2	20.2	F10:5525	1	1067	1080
5	13	tr|F7D9C7|F7D9C7_HORSE	K.GEPGSPGENGAP(+15.99)GQM(+15.99)GPR.G	N	41.43	1725.7375	-0.4	863.8757	2	14.99	F10:3709	2	286	303	Hydroxylation; Oxidation (M)
5	13	tr|F7D9C7|F7D9C7_HORSE	K.DGE(+21.98)AGAQGPP(+15.99)GPAGPAGER.G	N	41.07	1727.7474	0.1	576.9232	3	17.04	F11:4486	4	612	630	Sodium adduct; Hydroxylation
5	13	tr|F7D9C7|F7D9C7_HORSE	R.G(+57.02)SAGPP(+15.99)GATGFP(+15.99)GAAGR.V	N	41.05	1515.7065	0.9	758.8613	2	18.04	F10:4777	4	865	881	Carbamidomethylation (DHKE X@N-term); Hydroxylation
5	13	tr|F7D9C7|F7D9C7_HORSE	R.GVPGP(+15.99)PGAVGPAGKDGEAGAQGPP(+15.99)GPAGPAGER.G	N	41	2863.3848	2.1	955.4709	3	18.88	F10:5069	1	598	630	Hydroxylation
5	13	tr|F7D9C7|F7D9C7_HORSE	R.GEP(+15.99)GPPGPAGFAGPP(+15.99)GADGQPGAK.G	N	40.97	2116.9812	4	706.6705	3	20.86	F9:5815	1	802	825	Hydroxylation
5	13	tr|F7D9C7|F7D9C7_HORSE	K.DGEAGAQGPPGPAGPAGERGEQGPAG(-.98).S	N	40.82	2285.042	1.2	762.6888	3	18.38	F11:4968	2	612	637	Amidation
5	13	tr|F7D9C7|F7D9C7_HORSE	R.GPSGPQ(+.98)GPSGPP(+15.99)GPK(+15.99).G	N	40.58	1348.6259	-0.7	675.3197	2	15.44	F9:3861	2	415	429	Deamidation (NQ); Hydroxylation
5	13	tr|F7D9C7|F7D9C7_HORSE	G.D(+15.99)KGETGPSGPAGPTGAR.G	N	40.57	1569.7383	2.7	524.2548	3	14.7	F12:3655	1	779	795	Hydroxylation
5	13	tr|F7D9C7|F7D9C7_HORSE	R.GAPGD(+15.99)RGEPGPP(+15.99)GPAGFAGP(+15.99)PGADGQPGAK.G	N	40.41	2686.2371	0.9	896.4204	3	19.43	F9:5310	1	796	825	Hydroxylation
5	13	tr|F7D9C7|F7D9C7_HORSE	K.GEP(+15.99)GSPGENGAP(+15.99)GQMGPR.G	N	40.39	1725.7375	2.8	576.2548	3	15.88	F10:4005	1	286	303	Hydroxylation
5	13	tr|F7D9C7|F7D9C7_HORSE	R.GEPGPPGP(+15.99)AGFAGPP(+15.99)GADGQPGAK(+15.99).G	N	40.36	2132.9763	0.4	711.9997	3	20.51	F9:5691	2	802	825	Hydroxylation
5	13	tr|F7D9C7|F7D9C7_HORSE	R.GQAGVMGFP(+15.99)GPK.G	N	40.24	1160.5648	1.7	581.2906	2	20.9	F12:5879	9	574	585	Hydroxylation
5	13	tr|F7D9C7|F7D9C7_HORSE	K.NGDDGEAGKPGRP(+15.99)GERGP(+15.99)PGPQGAR.G	N	40.23	2460.1489	2	821.0586	3	14.05	F11:3424	1	228	252	Hydroxylation
5	13	tr|F7D9C7|F7D9C7_HORSE	R.G(+57.02)FSGLD(+57.02)GAK(+15.99)GDAGPAGPK.G	N	40.19	1730.8223	1	866.4193	2	21.37	F9:5992	3	268	285	Carbamidomethylation (DHKE X@N-term); Hydroxylation
5	13	tr|F7D9C7|F7D9C7_HORSE	K.G(+57.02)E(+57.02)TGPSGPAGPTGAR.G	N	40.13	1424.6644	1.4	713.3405	2	18.11	F9:4835	1	781	795	Carbamidomethylation (DHKE X@N-term)
5	13	tr|F7D9C7|F7D9C7_HORSE	R.G(+57.02)VQGPP(+15.99)GPAGPR.G	N	40.12	1161.589	1.7	581.8027	2	15.64	F12:3981	11	685	696	Carbamidomethylation (DHKE X@N-term); Hydroxylation
5	13	tr|F7D9C7|F7D9C7_HORSE	R.GFP(+15.99)GADGVAGPK(+57.02)GPAGER.G	N	40.09	1711.8278	0.8	571.617	3	18.51	F11:5016	1	493	510	Hydroxylation; Carbamidomethylation (DHKE X@N-term)
5	13	tr|F7D9C7|F7D9C7_HORSE	R.GPSGPQGP(+15.99)SGPP(+15.99)GPK(+15.99).G	N	40.07	1363.6367	2.1	682.8271	2	13.95	F9:3346	1	415	429	Hydroxylation
5	13	tr|F7D9C7|F7D9C7_HORSE	R.GP(+15.99)SGPQGPSGP(+15.99)PGPK(+15.99).G	N	40.03	1363.6367	2	682.827	2	13.94	F10:3356	1	415	429	Hydroxylation
5	13	tr|F7D9C7|F7D9C7_HORSE	R.G(+57.02)PSGPQGP(+15.99)SGPP(+15.99)GPK.G	N	39.97	1404.6633	0.9	703.3396	2	14.25	F10:3464	4	415	429	Carbamidomethylation (DHKE X@N-term); Hydroxylation
5	13	tr|F7D9C7|F7D9C7_HORSE	K.GNSGEPGAP(+15.99)GNK(+15.99)GDTGAK(+15.99).G	N	39.83	1660.7288	0.6	554.5839	3	11.63	F9:2597	1	430	447	Hydroxylation
5	13	tr|F7D9C7|F7D9C7_HORSE	K.DGE(+21.98)AGAQGPPGPAGPAGER.G	N	39.81	1711.7526	-2.1	571.5903	3	17.85	F9:4738	3	612	630	Sodium adduct
5	13	tr|F7D9C7|F7D9C7_HORSE	R.G(+57.02)FP(+15.99)GADGVAGPK(+15.99)GPAGER.G	N	39.56	1727.8226	-0.2	576.9481	3	18.33	F12:4953	4	493	510	Carbamidomethylation (DHKE X@N-term); Hydroxylation
5	13	tr|F7D9C7|F7D9C7_HORSE	R.GQAGVM(+15.99)GFP(+15.99)GPK(+15.99).G	N	39.45	1192.5546	2.2	597.2859	2	18.52	F9:4979	11	574	585	Oxidation (M); Hydroxylation
5	13	tr|F7D9C7|F7D9C7_HORSE	R.GLTGPIGPPGPAGAPGD(+21.98)K(+42.01)GETGPSGPAGPTGAR.G	N	39.35	2914.4185	-3.7	972.4765	3	19.56	F11:5384	1	763	795	Sodium adduct; Acetylation (K)
5	13	tr|F7D9C7|F7D9C7_HORSE	R.G(+57.02)QAGVMGFP(+15.99)GPK(+15.99).G	N	39.35	1233.5812	1.8	617.799	2	21.26	F11:5993	15	574	585	Carbamidomethylation (DHKE X@N-term); Hydroxylation
5	13	tr|F7D9C7|F7D9C7_HORSE	R.G(+57.02)PSGPQGPSGPP(+15.99)GPK(+57.02).G	N	39.29	1445.6898	0.1	723.8522	2	15.29	F9:3808	1	415	429	Carbamidomethylation (DHKE X@N-term); Hydroxylation
5	13	tr|F7D9C7|F7D9C7_HORSE	R.GAP(+15.99)GPAGPK(+15.99)GSP(+15.99)GEAGR.P	N	39.1	1509.7172	1	504.2469	3	12.88	F12:3038	4	511	527	Hydroxylation
5	13	tr|F7D9C7|F7D9C7_HORSE	R.GVPGPP(+15.99)GAVGPAGKDGEAGAQGPP(+15.99)GPAGPAGER.G	N	38.93	2863.3848	0.6	716.8539	4	18.82	F11:5129	1	598	630	Hydroxylation
5	13	tr|F7D9C7|F7D9C7_HORSE	R.GLP(+15.99)GPP(+15.99)GAP(+15.99)GPQGFQGPPGEPGEPGASGPMGPR.G	N	38.81	3051.4143	-1.3	1018.144	3	23.57	F11:6782	3	187	219	Hydroxylation
5	13	tr|F7D9C7|F7D9C7_HORSE	R.GFP(+15.99)GADGVAGPK.G	N	38.66	1087.5298	0.4	544.7724	2	19.64	F12:5424	23	493	504	Hydroxylation
5	13	tr|F7D9C7|F7D9C7_HORSE	R.GQAGVMGFP(+15.99)GPK(+15.99).G	N	38.65	1176.5597	0.1	589.2872	2	21.14	F11:5952	9	574	585	Hydroxylation
5	13	tr|F7D9C7|F7D9C7_HORSE	R.GE(+57.02)PGPTGLP(+15.99)GPP(+15.99)GER.G	N	38.65	1505.7109	1.4	753.8638	2	18.63	F9:5020	4	472	486	Carbamidomethylation (DHKE X@N-term); Hydroxylation
5	13	tr|F7D9C7|F7D9C7_HORSE	R.GVQ(+.98)GPP(+15.99)GPAGPR.G	N	38.58	1105.5515	-0.2	553.7829	2	16.16	F12:4163	4	685	696	Deamidation (NQ); Hydroxylation
5	13	tr|F7D9C7|F7D9C7_HORSE	R.G(+57.02)EPGPTGLP(+15.99)GPP(+15.99)GER.G	N	38.48	1505.7109	0.5	753.8631	2	18.6	F11:5049	3	472	486	Carbamidomethylation (DHKE X@N-term); Hydroxylation
5	13	tr|F7D9C7|F7D9C7_HORSE	A.GPAGPIGPVGAR.G	N	38.44	1047.5825	1	524.7991	2	19.1	F11:5225	4	1069	1080
5	13	tr|F7D9C7|F7D9C7_HORSE	R.GVPGPPGAVGPAGKDGEAGAQGPPGPAGPAGER.G	N	38.42	2831.395	1.2	944.8067	3	20.01	F11:5550	1	598	630
5	13	tr|F7D9C7|F7D9C7_HORSE	N.SGEPGAP(+15.99)GNKGDTGAK.G	N	38.4	1457.6746	0.3	486.899	3	11.92	F11:2716	4	432	447	Hydroxylation
5	13	tr|F7D9C7|F7D9C7_HORSE	R.GVPGP(+15.99)PGAVGPAGK.D	N	38.39	1175.6298	1.4	588.823	2	19.12	F9:5195	5	598	611	Hydroxylation
5	13	tr|F7D9C7|F7D9C7_HORSE	K.G(+57.02)NSGE(+57.02)PGAP(+15.99)GNKGDTGAK.G	N	38.38	1742.7819	1.4	581.9354	3	13.07	F9:3060	1	430	447	Carbamidomethylation (DHKE X@N-term); Hydroxylation
5	13	tr|F7D9C7|F7D9C7_HORSE	R.GQAGVM(+15.99)GFP(+15.99)GPK.G	N	38.13	1176.5597	0.4	589.2874	2	18.31	F12:4944	7	574	585	Oxidation (M); Hydroxylation
5	13	tr|F7D9C7|F7D9C7_HORSE	K.GEPGDAGAKGDAGP(+15.99)PGPAGPAGPP(+15.99)GPIGSVGAPGPK(+15.99).G	N	38.13	3061.4739	0.4	1021.499	3	20.41	F12:5706	1	826	861	Hydroxylation
5	13	tr|F7D9C7|F7D9C7_HORSE	R.G(+57.02)EPGPTGLP(+15.99)GPPGER.G	N	38.05	1489.7161	0.6	745.8657	2	19.45	F11:5345	3	472	486	Carbamidomethylation (DHKE X@N-term); Hydroxylation
5	13	tr|F7D9C7|F7D9C7_HORSE	R.GQAGVM(+15.99)GFP(+15.99)GPK(+15.99)GAAGEPGK.A	N	38.04	1859.8835	0.8	620.9689	3	17.59	F10:4616	1	574	593	Oxidation (M); Hydroxylation
5	13	tr|F7D9C7|F7D9C7_HORSE	R.G(+57.02)P(+15.99)SGPQGPSGPP(+15.99)GPK.G	N	37.93	1404.6633	-1.1	703.3381	2	14.89	F11:3717	2	415	429	Carbamidomethylation (DHKE X@N-term); Hydroxylation
5	13	tr|F7D9C7|F7D9C7_HORSE	R.G(+57.02)RP(+15.99)GAP(+15.99)GPAGAR.G	N	37.47	1151.5795	0.1	384.8671	3	12.36	F12:2856	12	310	321	Carbamidomethylation (DHKE X@N-term); Hydroxylation
5	13	tr|F7D9C7|F7D9C7_HORSE	P.AGPAGPIGPVGAR.G	N	37.44	1118.6196	1.9	560.3182	2	19.47	F12:5366	2	1068	1080
5	13	tr|F7D9C7|F7D9C7_HORSE	K.DGLN(+.98)GLP(+15.99)GPIGPP(+15.99)GPR.G	N	37.41	1545.7787	2.3	773.8984	2	24.88	F11:7214	2	1149	1164	Deamidation (NQ); Hydroxylation
5	13	tr|F7D9C7|F7D9C7_HORSE	R.GFSGLQGPPGP(+15.99)PGSPGE(+21.98)QGPSGASGPAGPR.G	N	37.36	2694.2397	4.7	899.0914	3	22.42	F9:6362	1	1108	1137	Hydroxylation; Sodium adduct
5	13	tr|F7D9C7|F7D9C7_HORSE	R.G(+57.02)VP(+15.99)GPPGAVGPAGK.D	N	37.27	1232.6512	0.2	617.333	2	17.95	F12:4816	5	598	611	Carbamidomethylation (DHKE X@N-term); Hydroxylation
5	13	tr|F7D9C7|F7D9C7_HORSE	K.G(+57.02)ADGSPGKDGVR.G	N	37.17	1171.5581	1.4	586.7872	2	12.66	F12:2964	4	751	762	Carbamidomethylation (DHKE X@N-term)
5	13	tr|F7D9C7|F7D9C7_HORSE	F.QGPPGEP(+15.99)GEPGASGPMGPR.G	N	37.17	1789.8053	0.8	895.9106	2	18.54	F9:4987	1	201	219	Hydroxylation
5	13	tr|F7D9C7|F7D9C7_HORSE	R.GVQGP(+15.99)P(+15.99)GPAGPR.G	N	37.07	1120.5625	0	561.2885	2	14.87	F11:3711	2	685	696	Hydroxylation
5	13	tr|F7D9C7|F7D9C7_HORSE	R.G(+57.02)FP(+15.99)GADGVAGPK.G	N	37	1144.5513	1.4	573.2837	2	19.2	F11:5259	15	493	504	Carbamidomethylation (DHKE X@N-term); Hydroxylation
5	13	tr|F7D9C7|F7D9C7_HORSE	R.GLTGPIGPP(+15.99)GPAGAP(+15.99)GDK(+15.99).G	N	36.99	1605.7998	0.5	803.9076	2	20.5	F11:5720	2	763	780	Hydroxylation
5	13	tr|F7D9C7|F7D9C7_HORSE	R.GPP(+15.99)GSAGAPGKDGLN.G	N	36.72	1309.6262	1.2	655.8212	2	16.1	F12:4143	3	1138	1152	Hydroxylation
5	13	tr|F7D9C7|F7D9C7_HORSE	G.SAGPP(+15.99)GATGFP(+15.99)GAAGR.V	N	36.65	1401.6636	0.2	701.8392	2	18.31	F12:4948	2	866	881	Hydroxylation
5	13	tr|F7D9C7|F7D9C7_HORSE	R.G(+57.02)VPGPP(+15.99)GAVGPAGK.D	N	36.52	1232.6512	1.1	617.3336	2	17.6	F12:4690	4	598	611	Carbamidomethylation (DHKE X@N-term); Hydroxylation
5	13	tr|F7D9C7|F7D9C7_HORSE	G.P(+27.99)AGPAGPIGPVGAR.G	N	36.5	1243.6672	1	622.8415	2	25.15	F12:7306	2	1067	1080	Formylation
5	13	tr|F7D9C7|F7D9C7_HORSE	R.GQAGVMGFP(+15.99)GP(+15.99)K.G	N	36.48	1176.5597	1.7	589.2881	2	20.76	F12:5830	2	574	585	Hydroxylation
5	13	tr|F7D9C7|F7D9C7_HORSE	R.GEPGPTGLP(+15.99)GPP(+15.99)GERGGP(+15.99)GAR.G	N	36.41	1959.9398	-1	654.3199	3	16.88	F11:4425	2	472	492	Hydroxylation
5	13	tr|F7D9C7|F7D9C7_HORSE	R.GSEGPQGVR.G	N	36.36	885.4304	1.5	443.7231	2	13.53	F12:3267	6	361	369
5	13	tr|F7D9C7|F7D9C7_HORSE	R.G(+57.02)VP(+15.99)GPP(+15.99)GAVGPAGK.D	N	36.31	1248.6462	0.6	625.3307	2	16.89	F9:4389	5	598	611	Carbamidomethylation (DHKE X@N-term); Hydroxylation
5	13	tr|F7D9C7|F7D9C7_HORSE	N.G(+27.99)PAGPAGPIGPVGAR.G	N	36.22	1300.6887	2.5	651.3533	2	24.95	F9:7163	4	1066	1080	Formylation
5	13	tr|F7D9C7|F7D9C7_HORSE	R.AVWKPEPC(+57.02)R.V	N	36.21	1141.5702	2	381.5314	3	17.39	F12:4616	3	51	59	Carbamidomethylation
5	13	tr|F7D9C7|F7D9C7_HORSE	R.GAAGLP(+15.99)GPKGDR.G	N	36.19	1110.5781	-1.7	556.2954	2	14.63	F12:3631	3	733	744	Hydroxylation
5	13	tr|F7D9C7|F7D9C7_HORSE	R.GFP(+15.99)GAD(+21.98)GVAGPK.G	N	36.13	1109.5117	1.4	555.7639	2	18.93	F12:5170	5	493	504	Hydroxylation; Sodium adduct
5	13	tr|F7D9C7|F7D9C7_HORSE	K.GLTGSP(+15.99)GSPGPD(+21.98)GK.T	N	35.99	1263.5707	-0.6	632.7922	2	15.67	F11:3987	4	538	551	Hydroxylation; Sodium adduct
5	13	tr|F7D9C7|F7D9C7_HORSE	K.GAAGEPGKAGER.G	N	35.95	1098.5417	0.6	550.2785	2	12	F10:2715	5	586	597
5	13	tr|F7D9C7|F7D9C7_HORSE	K.S(+43.01)AGISVPGPMGPSGPR.G	N	35.84	1508.7405	0.4	755.3778	2	26.62	F11:7763	2	171	186	Carbamylation
5	13	tr|F7D9C7|F7D9C7_HORSE	K.GEPGDAGAKGDAGPP(+15.99)GPAGPAGPPGPIGSVGAP(+15.99)GP(+15.99)K.G	N	35.78	3061.4739	2.1	1021.5007	3	20.59	F10:5658	1	826	861	Hydroxylation
5	13	tr|F7D9C7|F7D9C7_HORSE	R.GQAGVM(+15.99)GFP(+15.99)GP(+15.99)KGAAGEPGK.A	N	35.71	1859.8835	1.2	620.9692	3	17.6	F11:4688	1	574	593	Oxidation (M); Hydroxylation
5	13	tr|F7D9C7|F7D9C7_HORSE	G.ISVPGPMGPSGPR.G	N	35.64	1250.644	1	626.3299	2	21.69	F12:6162	4	174	186
5	13	tr|F7D9C7|F7D9C7_HORSE	K.G(+57.02)ADGSP(+15.99)GKDGVR.G	N	35.38	1187.553	0.1	594.7838	2	11.88	F12:2712	5	751	762	Carbamidomethylation (DHKE X@N-term); Hydroxylation
5	13	tr|F7D9C7|F7D9C7_HORSE	R.GPAGPQGPR.G	N	35.34	835.43	0.3	418.7224	2	13.87	F12:3372	14	1081	1089
5	13	tr|F7D9C7|F7D9C7_HORSE	G.P(+42.01)AGPAGPIGPVGAR.G	N	35.15	1257.6829	1.3	629.8495	2	25.5	F12:7411	4	1067	1080	Acetylation (N-term)
5	13	tr|F7D9C7|F7D9C7_HORSE	K.SAGISVP(+15.99)GPMGPSGPR.G	N	35.15	1481.7296	1.4	741.8731	2	21.3	F11:6010	1	171	186	Hydroxylation
[truncated: 2,757 more rows]
