# Supplementary material for: Anatomical heterogeneity of tendon: Fascicular and interfascicular tendon compartments have distinct proteomic composition
Source: Sci Rep. 2016 Feb 4;6:20455. doi: 10.1038/srep20455 (PMC4740843; doi:10.1038/srep20455)
Supplement: Supplementary Table 3 [file srep20455-s3.xls]

## Sheet: Sheet1
Highest mean condition	UniProt ID	Description	Classification	Number of unique peptides	Mean fold change IFM/FM	P-value	Q-value
IFM	P68032	Actin, alpha cardiac muscle 1	Cytoskeletal protein	14	31.9965	6.52127e-05	0.000282085
	P55268	Laminin subunit beta-2	Glycoprotein	8	24.1671	0.00141718	0.00153254
	P35579	Myosin-9	Cytoskeletal protein	6	21.6578	0.000382569	0.000630416
	P60660	Myosin light polypeptide 6	Cytoskeletal protein	2	21.6319	0.000564161	0.000887397
	P06753	Tropomyosin alpha-3 chain	Cytoskeletal protein	4	16.903	0.00308349	0.00236823
	P68104	Elongation factor 1-alpha 1	Translation	5	14.269	0.00498137	0.00319222
	P98160	Basement membrane-specific heparan sulfate proteoglycan core protein	Proteoglycan	14	14.2347	0.000151528	0.000375456
	P00491	Purine nucleoside phosphorylase	phosphorylase	2	14.0643	0.00314807	0.00236823
	P11047	Laminin subunit gamma-1	Glycoprotein	7	12.8435	0.000347392	0.000601073
	Q71DI3	Histone H3.2	Histone	3	11.6238	0.00162629	0.00157377
	P31947	14-3-3 protein sigma	Chaperone	4	11.0388	0.00188356	0.00166085
	P68871	Hemoglobin subunit beta	Carrier protein	5	9.86104	0.000162747	0.000375456
	P17661	Desmin	Cytoskeletal protein	7	9.62836	0.000304753	0.000555049
	P69905	Hemoglobin subunit alpha	Carrier protein	2	8.31011	0.00151662	0.0015436
	P04792	Heat shock protein beta-1	Cytoskeletal protein	3	7.46291	6.31593e-06	4.89598e-05
	Q8N257	Histone H2B type 3-B	Histone	9	7.35518	0.000875949	0.00108845
	P25705	ATP synthase subunit alpha, mitochondrial	Hydrolase	3	7.18344	0.000156482	0.000375456
	P14618	Pyruvate kinase isozymes M1/M2	kinase	2	7.04611	0.00945754	0.0053652
	P08758	Annexin A5	ECM-affiliated	4	7.04037	6.73412e-06	4.89598e-05
	Q6NZI2	Polymerase I and transcript release factor	Transcription factor	4	6.94815	7.07412e-06	4.89598e-05
	O15230	Laminin subunit alpha-5	Glycoprotein	3	6.84646	0.0181639	0.00861041
	P37802	Transgelin-2	Cytoskeletal protein	2	6.65856	0.00528471	0.00332503
	Q15848	Adiponectin	Glycoprotein	2	6.43618	9.88986e-05	0.000311125
	P62805	Histone H4	Histone	2	6.36632	0.00355077	0.00255988
	O43707	Alpha-actinin-4	Cytoskeletal protein	3	5.92491	0.0433408	0.0156229
	P11021	78 kDa glucose-regulated protein	Chaperone	3	5.86636	0.0111139	0.00594928
	Q09666	Neuroblast differentiation-associated protein AHNAK		3	5.3207	0.00548154	0.00338728
	P63261	Actin, cytoplasmic 2	Cytoskeletal protein	15	5.11198	0.00196778	0.00166085
	P21333	Filamin-A	Cytoskeletal protein	25	5.0237	0.00194191	0.00166085
	P32119	Peroxiredoxin-2	Peroxidase	2	4.4612	0.00483598	0.00319222
	P02461	Collagen alpha-1(III) chain	Collagen	2	4.21239	0.00304549	0.00236823
	P08779	Keratin, type I cytoskeletal 16	Cytoskeletal protein	3	4.17543	0.000880699	0.00108845
	P19105	Myosin regulatory light chain 12A	Cytoskeletal protein	2	4.15124	0.000153142	0.000375456
	P11142	Heat shock cognate 71 kDa protein	Chaperone	3	4.04261	0.00325403	0.00239586
	P02545	Prelamin-A/C	Cytoskeletal protein	22	3.80787	0.000282937	0.000543944
	P35749	Myosin-11	Cytoskeletal protein	10	3.73133	0.0236722	0.0105658
	P0C0S8	Histone H2A type 1	Cytoskeletal protein	4	3.72561	0.00104137	0.00124264
	P07437	Tubulin beta chain	Cytoskeletal protein	5	3.68832	0.0365881	0.0139135
	P04406	Glyceraldehyde-3-phosphate dehydrogenase	dehydrogenase	4	3.47419	0.00898045	0.00517946
	P08670	Vimentin	Cytoskeletal protein	22	3.36735	0.00139286	0.00153254
	Q96KK5	Histone H2A type 1-H	Histone	4	3.21173	0.0353666	0.0137512
	O95678	Keratin, type II cytoskeletal 75	Cytoskeletal protein	2	2.9899	0.014	0.00702127
	P07355	Annexin A2	ECM-affiliated	12	2.95202	0.00172818	0.00157377
	P02538	Keratin, type II cytoskeletal 6A	Cytoskeletal protein	5	2.79084	0.0256637	0.0111011
	P16403	Histone H1.2	Histone	5	2.59382	0.0108746	0.00594928
	Q99877	Histone H2B type 1-N	Histone	9	2.49676	0.0220151	0.0101577
	C9JQ55	Protein RPS4XP21	Ribosomal protein	2	2.31596	0.0428276	0.0156004
	Q15582	Transforming growth factor-beta-induced protein ig-h3	Glycoprotein	2	2.20222	0.016634	0.00810727
FM	P28300	Protein-lysine 6-oxidase	ECM regulator	3	0.290182	0.00147542	0.0015436
	P10909	Clusterin	Multifunctional	5	0.19535	0.00306276	0.00236823
	P02751	Fibronectin	Glycoprotein	21	0.194914	7.60171e-05	0.000282885
	P15924	Desmoplakin	Cytokeletal protein	3	0.174046	0.0111748	0.00594928
	P02452	Collagen alpha-1(I) chain	Collagen	11	0.164321	1.29614e-05	7.47547e-05
	P08123	Collagen alpha-2(I) chain	Collagen	17	0.164162	2.52631e-06	4.89598e-05
	Q06828	Fibromodulin	Proteoglycan	8	0.163704	0.0065355	0.00396772
	P35443	Thrombospondin-4	Glycoprotein	16	0.122386	0.000821329	0.00108845
	O75339	Cartilage intermediate layer protein 1	Glycoprotein	16	0.12215	0.000597774	0.000899387
	P07996	Thrombospondin-1	Glycoprotein	7	0.10624	4.95407e-05	0.000244907
	P49747	Cartilage oligomeric matrix protein	Glycoprotein	23	0.105559	0.000672631	0.000969846
	Q99715	Collagen alpha-1(XII) chain	Collagen	21	0.0872766	0.000183818	0.000397562
IFM	F6TQZ8	ADP/ATP translocase 1	Ribosomal protein	1	Infinity	4.26307e-06	4.89598e-05
	F6TXZ9	40S ribosomal protein S25	Ribosomal protein	1	Infinity	0.0241209	0.0105658
	F7CCQ6	Tenascin-X	Glycoprotein	1	185.164	0.00493473	0.00319222
	F6QDH0	60S ribosomal protein L19	Ribosomal protein	1	66.091	0.00488199	0.00319222
	F7BND9	Protein S100-A11	Signalling molecule	1	37.1774	0.00811721	0.0048358
	F6Q4A3	40S ribosomal protein S16	Ribosomal protein	1	32.0589	0.0425189	0.0156004
	F6UMA1	Spliceosome RNA helicase DDX39B	helicase	1	24.867	0.013981	0.00702127
	F6T1A4	60S ribosomal protein L12	Ribosomal protein	1	23.9482	0.00824486	0.0048358
	F6U187	ATP synthase subunit beta, mitochondrial	ATP synthase	1	22.3605	8.17471e-05	0.000282885
	F6V7C1	Alpha-enolase	Lyase	1	20.4417	0.0040228	0.00279666
	F6RKM7	60S ribosomal protein L22	Ribosomal protein	1	19.0829	0.0203015	0.00949367
	Q8HZM6	Annexin A1	ECM-affiliated	1	15.1051	0.0238277	0.0105658
	F7BAY6	Serum albumin	Carrier protein	1	14.68	0.00171054	0.00157377
	F6UAN2	Heterogeneous nuclear ribonucleoprotein H2	RNA binding protein	1	14.3988	0.028044	0.0117232
	F6V9Q3	40S ribosomal protein S6	Ribosomal protein	1	14.373	0.027461	0.0117232
	F6VNP6	Keratin, type II cuticular Hb5	Cytoskeletal protein	1	14.1254	0.000758995	0.0010506
	F6SSK7	Ras-related protein Rap-1b	GTPase	1	11.5597	0.0446721	0.0159368
	F6TZ87	Calmodulin	Messenger protein	1	7.93696	0.000235497	0.000479374
	F7BKY7	Protein S100-A10	Signalling molecule	1	6.98655	0.0303147	0.0124885
	F6X6A6	Peptidyl-prolyl cis-trans isomerase A	Isomerase	1	6.24552	0.0281181	0.0117232
	F6VVM5	Collagen alpha-1(IV) chain	Collagen	1	6.14142	0.00404085	0.00279666
	F6TGA5	Ras-related protein Rab-1B	GTP synthase	1	4.85955	0.0342091	0.0136069
	F7BFM4	60S ribosomal protein L10a	Ribosomal protein	1	4.09797	0.0230272	0.0104849
	F7BA94	40S ribosomal protein S3	Ribosomal protein	1	2.74492	0.00168448	0.00157377
	F6UZH0	Protein AMBP	Protease inhibitor	1	2.26495	0.0360223	0.0138505
FM	O46542	Decorin	Proteoglycan	1	0.291104	0.0327989	0.0131977
	F6PIW9	Katanin p60 ATPase-containing subunit A1	ATPase	1	0.201708	0.0100688	0.00561983
	F6PLH0	Collagen alpha-1(V) chain	Collagen	1	0.192324	0.0134056	0.00692387
	F6U661	Collagen alpha-1(XI) chain	Collagen	1	0.186035	0.0119377	0.00625911
	F6XIM5	Collagen alpha-1(II) chain	Collagen	1	0.136369	0.00127625	0.00147215
	F6T0C3	Plakophilin-3	Cytoskeletal protein	1	0.11881	0.0027243	0.00224462
	F7D854	Catalase	Peroxidase	1	0.0411176	0.0396807	0.0148034
