# Supplementary material for: Anatomical heterogeneity of tendon: Fascicular and interfascicular tendon compartments have distinct proteomic composition
Source: Sci Rep. 2016 Feb 4;6:20455. doi: 10.1038/srep20455 (PMC4740843; doi:10.1038/srep20455)
Supplement: Supplementary Table 5 [file srep20455-s4.xls]

## Sheet: Sheet1
Highest mean condition	UniProt ID	Description	Classification	Number of unique peptides	Mean fold change IFM/FM	P-value	Q-value
IFM	P07951	Tropomyosin beta chain	Cytoskeletal protein	4	99.1881	0.000246944	0.000105303
	P55268	Laminin subunit beta-2	Glycoprotein	8	51.9081	1.02681e-05	2.85e-05
	P60660	Myosin light polypeptide 6	Cytoskeletal protein	2	28.6194	3.35328e-06	1.24e-05
	P68032	Actin, alpha cardiac muscle 1	Cytoskeletal protein	14	26.458	0.00621178	0.00102791
	O15230	Laminin subunit alpha-5	Glycoprotein	3	24.7428	0.000657856	0.000204219
	P35579	Myosin-9	Cytoskeletal protein	6	24.1054	7.83841e-07	4.35e-06
	P17661	Desmin	Cytoskeletal protein	7	22.4562	0.000663108	0.000204219
	P00491	Purine nucleoside phosphorylase	Phosphorylase	2	22.1661	0.00184843	0.00043264
	P11047	Laminin subunit gamma-1	Glycoprotein	7	21.7454	0.00398526	0.000750251
	P06753	Tropomyosin alpha-3 chain	Cytoskeletal protein	4	20.4642	5.24741e-05	4.46e-05
	Q8N257	Histone H2B type 3-B	Histone	9	19.4736	3.15327e-05	4.32e-05
	P35749	Myosin-11	Cytoskeletal protein	10	17.9125	0.000268455	0.000110235
	P21333	Filamin-A	Cytoskeletal protein	25	16.4714	8.1962e-05	5.65e-05
	P98160	Basement membrane-specific heparan sulfate proteoglycan core protein	Proteoglycan	14	13.4366	5.41661e-05	4.46e-05
	O43707	Alpha-actinin-4	Cytoskeletal protein	3	10.8161	0.00112511	0.000304247
	Q9GZM7	Tubulointerstitial nephritis antigen-like	Peptidase	2	10.3537	0.00399249	0.000750251
	Q6NZI2	Polymerase I and transcript release factor	Transcription factor	4	9.3788	0.00030695	0.00011735
	P62805	Histone H4	Histone	2	8.13546	0.000126894	7.4e-05
	P08670	Vimentin	Cytoskeletal protein	22	7.39968	3.32839e-05	4.32e-05
	P19105	Myosin regulatory light chain 12A	Cytoskeletal protein	2	6.64791	0.000147706	7.49e-05
	P37802	Transgelin-2	Cytoskeletal protein	2	6.428	3.89735e-05	4.32e-05
	Q71DI3	Histone H3.2	Histone	3	6.40033	7.40351e-05	5.47e-05
	Q07020	60S ribosomal protein L18	Ribosomal protein	2	5.97766	0.00494144	0.000830088
	Q15848	Adiponectin	Glycoprotein	2	5.85052	0.00427791	0.000790487
	P25705	ATP synthase subunit alpha, mitochondrial	Hydrolase	3	5.45059	0.00753768	0.0011448
	P08758	Annexin A5	ECM-affilated	4	5.42539	0.000204507	9.45e-05
	P02545	Prelamin-A/C	Cytoskeletal protein	22	5.17707	5.76533e-07	4.35e-06
	Q9BQE3	Tubulin alpha-1C chain	Cytoskeletal protein	3	4.74991	0.00744996	0.0011448
	P04406	Glyceraldehyde-3-phosphate dehydrogenase	Dehydrogenase	4	4.57671	0.000685	0.000205259
	P12111	Collagen alpha-3(VI) chain	Collagen	25	3.8926	5.62637e-05	4.46e-05
	P04792	Heat shock protein beta-1	Cytoskeletal protein	3	3.85431	0.0341918	0.00361033
	P14618	Pyruvate kinase isozymes M1/M2	Kinase	2	3.66632	0.000928364	0.000263917
	P07437	Tubulin beta chain	Cytoskeletal protein	5	3.58584	0.00955862	0.00134147
	P69905	Hemoglobin subunit alpha	Carrier protein	2	3.40627	0.0105362	0.00146018
	Q09666	Neuroblast differentiation-associated protein AHNAK		3	3.3809	0.00699612	0.00110809
	P39060	Collagen alpha-1(XVIII) chain	Collagen	2	3.33751	0.0137043	0.00175377
	C9JQ55	Protein RPS4XP21	Ribosomal protein	2	3.21357	0.0013989	0.000344659
	P11021	78 kDa glucose-regulated protein	Chaperone	3	3.1157	0.00468041	0.000822989
	P63261	Actin, cytoplasmic 2	Cytoskeletal protein	15	3.00314	0.000568125	0.000185259
	P16403	Histone H1.2	Histone	5	2.97968	0.000141632	7.49e-05
	P68871	Hemoglobin subunit beta	Carrier protein	5	2.91663	0.00879163	0.00125899
	P35555	Fibrillin-1	Glycoprotein	9	2.86447	0.00187166	0.00043264
	Q15582	Transforming growth factor-beta-induced protein ig-h3	Glycoprotein	2	2.79394	0.00137294	0.000344659
	P02461	Collagen alpha-1(III) chain	Collagen	2	2.79294	0.000213737	9.48e-05
	P0C0S8	Histone H2A type 1	Histone	4	2.65387	0.0121065	0.00159791
	P08572	Collagen alpha-2(IV) chain	Collagen	2	2.58211	8.66596e-05	5.65e-05
	Q96KK5	Histone H2A type 1-H	Histone	4	2.51149	0.00454924	0.000813507
	P07355	Annexin A2	ECM-affilated	12	2.14163	0.000527332	0.000177168
	P68104	Elongation factor 1-alpha 1	Translation	5	2.10931	0.0125003	0.00163047
FM	P02751	Fibronectin	Glycoprotein	21	0.230049	0.0047835	0.000822989
	P10909	Clusterin	Multifunctional	5	0.161186	0.00330188	0.000650079
	P08123	Collagen alpha-2(I) chain	Collagen	17	0.16062	0.000302444	0.00011735
	P28300	Protein-lysine 6-oxidase	ECM regulator	3	0.157842	0.00274735	0.000574714
	P35443	Thrombospondin-4	Glycoprotein	16	0.149311	0.00191209	0.00043264
	P02452	Collagen alpha-1(I) chain	Collagen	11	0.147242	0.000148578	7.49e-05
	O75339	Cartilage intermediate layer protein 1	Glycoprotein	16	0.129362	3.79998e-05	4.32e-05
	Q99715	Collagen alpha-1(XII) chain	Collagen	21	0.115568	0.00016252	7.83e-05
	Q06828	Fibromodulin	Glycoprotein	8	0.105822	4.7425e-05	4.46e-05
	P49747	Cartilage oligomeric matrix protein	Glycoprotein	23	0.0885607	3.48662e-05	4.32e-05
	P14555	Phospholipase A2, membrane associated	Phospholipase	3	0.0807659	0.0004236	0.000154744
	P07996	Thrombospondin-1	Glycoprotein	7	0.0738563	0.000432675	0.000154744
	P15924	Desmoplakin	Cytoskeletal protein	3	0.0670343	0.0012824	0.00033065
IFM	P12235	ADP/ATP translocase 1	Ribosomal protein	1	Infinity	2.16096e-05	4.32e-05
	P62851	40S ribosomal protein S25	Ribosomal protein	1	Infinity	0.0462673	0.00470611
	P30041	Peroxiredoxin-6	Peroxidase	1	Infinity	0.0361796	0.00378418
	P31949	Protein S100-A11	Signalling molecule	1	Infinity	0.0304433	0.00327694
	P02768	Serum albumin	Carrier protein	1	105.849	0.000739871	0.000215867
	P22105	Tenascin-X	Glycoprotein	1	92.9752	0.00885735	0.00125899
	P50895	Basal cell adhesion molecule	Receptor	1	40.3942	0.00107286	0.00029737
	P62753	40S ribosomal protein S6	Ribosomal protein	1	25.3422	0.00225182	0.000499319
	P04083	Annexin A1	ECM-affiliated	1	20.019	0.0272838	0.00305551
	Q16853	Membrane primary amine oxidase	Oxidase	1	14.3535	0.0115708	0.0015456
	P26641	Elongation factor 1-gamma	Translation	1	13.8607	0.0108516	0.00148495
	P83731	60S ribosomal protein L24	Ribosomal protein	1	13.1248	0.00692723	0.00110809
	P18206	Vinculin	Cytoskeletal protein	1	10.624	0.00264016	0.000562912
	P06576	ATP synthase subunit beta, mitochondrial	Hydrolase	1	9.63081	0.00444134	0.000807233
	Q01995	Transgelin	Cytoskeletal protein	1	9.54319	0.0188137	0.00226917
	P62158	Calmodulin	Messenger protein	1	7.90747	0.000449126	0.000155608
	P02462	Collagen alpha-1(IV) chain	Collagen	1	6.35777	0.00127976	0.00033065
	Q05682	Caldesmon	Cytoskeletal protein	1	6.09164	0.03699	0.00383279
	P21291	Cysteine and glycine-rich protein 1	Cytoskeletal protein	1	5.88777	0.00189508	0.00043264
	P78386	Keratin, type II cuticular Hb5	Cytoskeletal protein	1	5.76589	0.00668491	0.00108993
	Q13838	Spliceosome RNA helicase DDX39B	Helicase	1	5.69191	0.0176166	0.00219179
	P07737	Profilin-1	Cytoskeletal protein	1	5.35661	0.00748946	0.0011448
	P30050	60S ribosomal protein L12	Ribosomal protein	1	5.06167	0.0109828	0.00148495
	P50395	Rab GDP dissociation inhibitor beta	Acetyltransferase	1	4.08919	0.00322455	0.000650079
	P62857	40S ribosomal protein S28	Ribosomal protein	1	3.10148	0.0234783	0.00276386
	P62249	40S ribosomal protein S16	Ribosomal protein	1	2.81856	0.0262717	0.00301201
	P23396	40S ribosomal protein S3	Ribosomal protein	1	2.76146	0.00334216	0.000650079
	Q92764	Keratin, type I cuticular Ha5	Cytoskeletal protein	1	2.63702	0.0188296	0.00226917
	P62263	40S ribosomal protein S14	Ribosomal protein	1	2.60388	0.0144324	0.00181832
	Q12931	Heat shock protein 75 kDa, mitochondrial	Chaperone	1	2.11498	0.00322748	0.000650079
	Q07507	Dermatopontin	Glycoprotein	1	2.07264	9.63275e-05	5.93e-05
FM	P02458	Collagen alpha-1(II) chain	Collagen	1	0.348824	0.0177921	0.00219179
	Q9Y446	Plakophilin-3	Cytoskeletal protein	1	0.241767	0.0203039	0.00242053
	O75449	Katanin p60 ATPase-containing subunit A1	ATPase	1	0.227258	0.0389701	0.00400058
	P12107	Collagen alpha-1(XI) chain	Collagen	1	0.183258	0.0282706	0.00313437
	P20908	Collagen alpha-1(V) chain	Collagen	1	0.138274	0.00482496	0.000822989
	Q04695	Keratin, type I cytoskeletal 17	Cytoskeletal protein	1	0.334714	0.00240529	0.000522891
