# Supplementary material for: Anatomical heterogeneity of tendon: Fascicular and interfascicular tendon compartments have distinct proteomic composition
Source: Sci Rep. 2016 Feb 4;6:20455. doi: 10.1038/srep20455 (PMC4740843; doi:10.1038/srep20455)
Supplement: Supplementary Table 8 [file srep20455-s5.xls]

## Sheet: Young
Protein	Condition	A.A. Before	Peptide Sequence	A.A. After
Col1A1	Young IFM	G	APGPQGFQGPPGEPGEPGASGPMGPRG	P
		G	DAGPVGPPGPPGPPGPPG	P
		A	GEPGKAGERGVP	G
		A	GPAGNPGADGQPGAKGANGAPGIAGA	P
		R	GPAGPQGPRGDKGE	T
		S	GPAGPRGPP	G
		Q	GPPGPAGPRGSNGAP	G
		A	PGIAGAPGFPGARGPSG	P
	Young FM	K	GPAGERGAPG	P
		A	GPAGPIGPVGAR	G
		V	PGPMGPSGPR	G
		V	PGPPGAVGPAGK	D
		E	QGPSGASGPAGPR	G
Col1A2	Young IFM	R	GPPGASGAPGPQGF	Q
		R	GSQGSQGPAGPPGPPGPPGPPGPSGGGYDFGYDGDFYRA	D
		A	QGGKGEQGPAGPPGFQGLPGPAG	T
		G	RVGAPGPAGARGS	D
	Young FM	P	GPMGLMGPR	G
		P	GQAGARGLPGER	G
		P	GVAGAPGLPGPR	G
Col3A1	Young IFM	P	GANGLPGAAGERGAPGF	R
		R	GAPGPQGPRGDKGE	T
		D	GLPGRDGA	P
		P	GMPGARGSPGPQGV	K
		P	GPAGARGAPGPQGPRGD	K
		R	GPAGPNGLPGEKG	A
		G	GPGGPGPPGPAGKN	G
		V	GPPGPAGFPGAPGQN	G
		S	GRPGPPGPSGPR	G
		G	MPGARGSPGPQGV	K
		G	PAGARGAPGPQGPRGD	K
		A	PGPMGPRGAPGERGRPGLPGAAGSR	G
		A	PGPQGPR	G
	Young FM	None
Col4A1	Young IFM	P	GSPGVPGQK	G
	Young FM	None
Col5A1	Young IFM	I	GPPGEQGEKGDRGLPG	P
		I	GPQGAPGKPGP	D
		S	GPSGAAGPPGPKGP	P
		L	KGDSGPKGEK	G
		P	PGPPGPRGPS	G
		G	PPGQQGNPGAQGLPGPQGAIGPP	G
		G	PQGPRGVQ	G
		P	SGAAGPPGPKGPPGDDGP	K
	Young FM	None
Col5A2	Young IFM	D	GLPGPKGAQGERG	P
		P	GPPGPPGEGGKPGDQGVPGDP	G
		L	PGPQGPR	G
		S	PGPQGSTGPPGIRGQP	G
	Young FM	P	GATGFPGSAGR	V
Col6A1	Young IFM	None
	Young FM	None
Col6A2	Young IFM	None
	Young FM	None
Col6A3	Young IFM	None
	Young FM	None
Coll11A1	Young IFM	A	EGPAGKTGPVGPQ	G
		A	EGPAGKTGPVGPQG	P
		A	GKEGAKGDPGPQGI	S
		Q	GNPGPQGLPGPQG	G
		I	GPPGEQGEKGDRGLPG	T
		E	GPPGPAGPAGLMGPP	G
		P	PGPAGPAGLMGPPGLQGPT	P
		D	PGPQGPR	G
		G	PQGPAGKP	G
		G	PQGPRGVQ	G
	Young FM	None
Col11A2	Young IFM	V	GPAGPAGKP	G
		I	GPPGEQGEKGDRGLPG	P
		H	GPPGERGLP	G
		P	GPPGLMGEK	G
		G	PGGPPGLPGPAGPKGAKGATGPAGP	K
		P	PGPPGPRGPA	G
		Q	PGSPGPTGENGPPGPL	G
		P	VGPPGLPGLRGD	A
	Young FM	None
Col2A1 (Col11A3)	Young IFM	G	ARGEPGGAGPVGPPGERGA	P
		G	DSGPPGRAGDPGLQGPAGPPGEKGE	P
		Q	GAPGPAGEEGKRGARGEPG	G
		S	GPAGPPGAQGPPGLQ	G
		P	PGATGFPGAAGRVGPPGSN	G
		L	PGPQGPR	G
	Young FM	M	GFPGPKGANGEPGK	A
		G	PQGLAGQR	G
		D	QGASGPAGPSGPR	G
Col12A1	Young IFM	None
	Young FM	L	VDGSWSVGR	N
COMP	Young IFM	None
	Young FM	S	QGQTPLGTELGPQMLR	E
Decorin	Young IFM	None
	Young FM	None
Fibrillin-1	Young IFM	None
	Young FM	None
Fibronectin	Young IFM	None
	Young FM	None
Thrombospondin-4	Young IFM	None
	Young FM	Q	SEPLAATSTGDFNR	Q

## Sheet: Old
Protein	Condition	A.A. Before	Peptide Sequence	A.A. After
Col1A1	Old IFM	None
	Old FM	A	AGEPGKAGER	G
		A	PGPAGAR	G
		P	AGPAGPIGPVGAR	G
		V	PGPMGPSGPR	G
		V	PGPPGAVGPAGK	D
Col1A2	Old IFM	None
	Old FM	N	GDRGEAGAAGPAGPAGPR	G
		V	GKPGER	G
		M	GLMGPR	G
		P	GPAGAAGATGAR	G
		P	GVAGAPGLPGPR	G
		A	PGPAGAR	G
		N	PGPAGPAGPR	G
Col3A1	Old IFM	G	LIGITGAR	G
		A	PGPAGAR	G
	Old FM	P	GPPGPSGPR	G
Col4A1	Old IFM	None
	Old FM	None
Col5A1	Old IFM	None
	Old FM	P	GPKGER	G
		Q	GPPGGIGNPGAVGEK	G
Col5A2	Old IFM	None
	Old FM	None
Col6A1	Old IFM	None
	Old FM	None
Col6A2	Old IFM	None
	Old FM	None
Col6A3	Old IFM	None
	Old FM	None
Col11A1	Old IFM	None
	Old FM	G	GPKGER	G
Col11A2	Old IFM	None
	Old FM	E	SGQPGEAGPPGPK	G
	Old IFM	None
Col2A1 (Col11A3)	Old FM	P	GATGFPGAAGR	V
		K	GEAGAPGVKGES	G
		G	PQGLAGQR	G
Col12A1	Old IFM	None
	Old FM	None
COMP	Old IFM	None
	Old FM	S	QGQTPLGTELGPQMLR	E
Decorin	Old IFM	None
	Old FM	None
Fibrillin-1	Old IFM	None
	Old FM	None
Fibronectin	Old IFM	None
	Old FM	None
Thrombospondin-4	Old IFM	None
	Old FM	W	IDVCPENAEVTLTDFR	A
		Q	SEPLAATSTGDFNR	Q
		T	GNTPGQVR	T
		G	NTPGQVR	T

## Sheet: IFM ageing
Protein	Condition	A.A. Before	Peptide Sequence	A.A. After
Col1A1	Young IFM	N	GAPGIAGAPGFPGAR	G
		R	GEPGPPGPAGFAGP	P
		P	GPPGPPGAR	G
		A	AGLPGPKGDR	G
		G	APGPKGARGSAGPP	G
		G	APGPQGFQGPPGEPGEPGASGPMGPRG	P
		G	DAGPVGPPGPPGPPGPPG	P
		K	GAAGEPGKAGERGVPGPP	G
		K	GADGSPGKDGVRG	L
		K	GDAGAPGAPGSQGAPGLQGMPGERG	A
		A	GEPGKAGERGVP	G
		R	GLPGPPGAPGPQGF	Q
		A	GPAGNPGADGQPGAKGANGAPGIAGA	P
		R	GPAGPQGPRGDKGE	T
		S	GPAGPRGPP	G
		Q	GPPGPAGPRGSNGAP	G
		D	GRPGPPGPPGAR	G
		D	KGETGPSGPAGPTGA	R
		A	PGIAGAPGFPGARGPSG	P
		A	PGPAGPKGSPGEAGRPGEA	G
	Old IFM	P	QGPSGPPGPK	G
Col1A2	Young IFM	R	GPPGASGAPGPQGF	Q
		L	LGAPGILGLPGSR	G
		F	AGPAGAAGQPGAKGER	G
		P	GPKGPSGEPGK	P
		G	LLGAPGILGLPGSR	G
		V	QGGKGEQGPAGPPGFQGLPGPAG	T
		G	RVGAPGPAGARGS	D
	Old IFM	A	VGAPGVNGAPGEAGR	D
Col3A1	Young IFM	P	GPPGPSGPR	G
		G	DRGENGSPGAP	G
		P	GANGLPGAAGERGAPGF	R
		R	GAPGPQGPRGDKGE	T
		A	GKDGESGRPGRP	G
		D	GLPGRDGA	P
		P	GMPGARGSPGPQGV	K
		P	GPAGARGAPGPQGPRGD	K
		R	GPAGPNGLPGEKG	A
		G	GPGGPGPPGPAGKN	G
		V	GPPGPAGFPGAPGQN	G
		S	GRPGPPGPSGPR	G
		G	MPGARGSPGPQGV	K
		G	PAGARGAPGPQGPRGD	K
		A	PGPMGPRGAPGERGRPGLPGAAGSR	G
		A	PGPQGPR	G
		G	QPGVMGFPGPK	G
	Old IFM	None
Col4A1	Young IFM	P	GQPGLTGEVGEK	G
		P	GVMGPPGGQGPPGSSGPPGVK	G
		F	PGFPGLDMPGPK	G
		P	PGLPGFTGTPGPPGLPGMK	G
	Old IFM	None
Col5A1	Young IFM	K	GPLGKPGLPGMPGA	D
		I	GPPGEQGEKGDRGLPG	P
		M	GPPGLPGLK	G
		I	GPQGAPGKPGP	D
		S	GPSGAAGPPGPKGP	P
		L	KGDSGPKGEK	G
		P	PGPPGPRGPS	G
		G	PPGQQGNPGAQGLPGPQGAIGPP	G
		G	PQGPRGVQ	G
		P	SGAAGPPGPKGPPGDDGP	K
	Old IFM	None
Col5A2	Young IFM	D	AGSPGPQGLAGSPGPHG	P
		D	GLPGPKGAQGERG	P
		P	GPPGPPGEGGKPGDQGVPGDP	G
		L	PGPQGPR	G
		S	PGPQGSTGPPGIRGQP	G
	Old IFM	None
Col6A1	Young IFM	None
	Old IFM	None
Col6A2	Young IFM	None
	Old IFM	None
Col6A3	Young IFM	None
	Old IFM	None
Col11A1	Young IFM	A	EGPAGKTGPVGPQG	P
		M	GPPGLPGLK	Q
		A	EGPAGKTGPVGPQ	G
		A	GKEGAKGDPGPQGI	S
		Q	GNPGPQGLPGPQG	G
		E	GPAGKTGPVGP	Q
		I	GPPGEQGEKGDRGLPG	T
		E	GPPGPAGPAGLMGPP	G
		V	GPQGPAGKPGP	T
		L	KGDPGSKGEK	G
		G	LPGAQGAPGLK	G
		P	PGPAGPAGLMGPPGLQGPT	P
		D	PGPQGPR	G
		G	PQGPAGKP	G
		G	PQGPRGVQ	G
	Old IFM	None
Col11A2	Young IFM	P	KGNPGPVGFPGDPG	P
		Q	GEKGAKGDPGAVGAP	G
		V	GPAGPAGKP	G
		V	GPAGPAGKPGP	D
		I	GPPGEQGEKGDRGLPG	P
		H	GPPGERGLP	G
		P	GPPGLMGEK	G
		L	GPQGPRGPQ	G
		G	PGGPPGLPGPAGPKGAKGATGPAGP	K
		P	PGPPGPRGPA	G
		Q	PGSPGPTGENGPPGPL	G
		P	VGPPGLPGLRGD	A
	Old IFM	None
Col2A1 (Col11A3)	Young IFM	G	ARGEPGGAGPVGPPGERGA	P
		G	DSGPPGRAGDPGLQGPAGPPGEKGE	P
		Q	GAPGPAGEEGKRGARGEPG	G
		S	GPAGPPGAQGPPGLQ	G
		P	GPPGPSGKDGPK	G
		P	PGATGFPGAAGRVGPPGSN	G
		L	PGPQGPR	G
		G	QPGVMGFPGPK	G
	Old IFM	None
Col12A1	Young IFM	None
	Old IFM	None
COMP	Young IFM	None
	Old IFM	None
Decorin	Young IFM	None
	Old IFM	None
Fibrillin-1	Young IFM	L	DATGRI	C
	Old IFM	None
Fibronectin	Young IFM	None
	Old IFM	None
Thrombospondin-4	Young IFM	None
	Old IFM	None

## Sheet: FM ageing
Protein	Condition	A.A. Before	Peptide Sequence	A.A. After
Col1A1	Young FM	None
	Old FM	None
Col1A2	Young FM	None
	Old FM	None
Col3A1	Young FM	None
	Old FM	None
Col4A1	Young FM	None
	Old FM	None
Col5A1	Young FM	None
	Old FM	None
Col5A2	Young FM	None
	Old FM	None
Col6A1	Young FM	None
	Old FM	None
Col6A2	Young FM	None
	Old FM	None
Col6A3	Young FM	None
	Old FM	None
Col11A1	Young FM	None
	Old FM	None
Col11A2	Young FM	None
	Old FM	None
Col2A1 (Col11A3)	Young FM	None
	Old FM	None
Col12A1	Young FM	None
	Old FM	None
COMP	Young FM	None
	Old FM	None
Decorin	Young FM	None
	Old FM	None
Fibrillin-1	Young FM	None
	Old FM	None
Fibronectin	Young FM	None
	Old FM	None
Thrombospondin-4	Young FM	None
	Old FM	T	GNTPGQVR	T
		G	NTPGQVR	T
